# Supplementary material for: Transcriptome and Metabolome Provide Insights into Fruit Ripening of Cherry Tomato (Solanum lycopersicum var. cerasiforme)
Source: Plants (Basel). 2023 Oct 9;12(19):3505. doi: 10.3390/plants12193505 (PMC10575466; doi:10.3390/plants12193505)
Supplement: Supplementary file 1 [file plants-12-03505-s001.zip]

Archive with 3 entries (3 files):
- FigureS1.pdf
- FigureS2.pdf
- SupplementaryTables.xlsx
