# Supplementary material for: Transcriptome and Metabolome Provide Insights into Fruit Ripening of Cherry Tomato (Solanum lycopersicum var. cerasiforme)
Source: Plants (Basel). 2023 Oct 9;12(19):3505. doi: 10.3390/plants12193505 (PMC10575466; doi:10.3390/plants12193505)
Supplement: Supplementary file 1 [file plants-12-03505-s001.zip › SupplementaryTables.xlsx]

## Sheet: TableS1
TableS1: Summary of metabolome profiling for fruits of three ripe stages. MG, mature green; Pk, pink; RR, red ripe .
ID	name	formula	KEGG	library	type	identify.pvalue	MG-1	MG-2	MG-3	Pk-1	Pk-2	Pk-3	RR-1	RR-2	RR-3
M177T598	Coniferyl aldehyde	C10H10O3	C02666	BioDeepDB	[M-H]-	7.69e-09	4.12073e+06	1.26584e+07	8.68543e+06	8.33671e+06	1.47288e+07	1.22616e+07	1.07634e+08	1.02278e+08	1.13405e+08
M193T351_2	trans-Ferulic acid	C10H10O4	C01494	BioDeepDB	[M-H]-	5.19e-25	1.32957e+08	1.21848e+08	1.2254e+08	1.62353e+08	1.01349e+08	1.14573e+08	4.74252e+07	3.71543e+07	3.58212e+07
M226T201	Prephenate	C10H10O6	C00254	BioDeepDB	[M]+	5.3e-05	5.55084e+07	5.01982e+07	4.51709e+07	2.65195e+07	4.88879e+07	3.08299e+07	4.42251e+06	6.1193e+06	7.57386e+06
M226T157_1	4-Amino-4-deoxychorismate	C10H11NO5	C11355	BioDeepDB	[M+H]+	0.000394748	1008.98	3.9536e+08	1.09761e+08	3.97086e+07	1008.98	1008.98	4.47246e+07	2.79027e+07	4.04758e+07
M161T429	Tryptamine	C10H12N2	C00398	BioDeepDB	[M+H]+	1.04e-22	5.59216e+09	5.25296e+09	4.39533e+09	4.13592e+09	4.35766e+09	4.8071e+09	2.11694e+09	1.85957e+09	2.78542e+09
M177T321	Serotonin	C10H12N2O	C00780	BioDeepDB	[M+H]+	1.9e-18	6.55396e+08	4.33242e+08	3.74401e+08	1.01705e+09	1.12853e+09	1.44741e+09	1.00902e+09	8.4722e+08	1.25585e+09
M209T800	L-Kynurenine	C10H12N2O3	C00328	BioDeepDB	[M+H]+	3.66e-06	1.21109e+07	1.29534e+07	1.22954e+07	1.68182e+07	1.43645e+07	1.44681e+07	1.45369e+07	1.3667e+07	1.35423e+07
M224T125	L-3-Hydroxykynurenine	C10H12N2O4	C03227	MetaDNA	[M]-	0.000129203	23.8875	23.8875	23.8875	3.83434e+06	2.8364e+08	23.8875	2.045e+07	3.74939e+07	5.3068e+07
M233T152	Deoxyinosine	C10H12N4O4	C05512	BioDeepDB	[M-H2O-H]-	7.98e-06	1.33993e+07	7.94498e+06	6.54736e+06	1.50725e+06	2.07733e+06	9.8087e+06	1.57851e+06	1.36013e+06	5.01331e+06
M269T299	Inosine	C10H12N4O5	C00294	BioDeepDB	[M+H]+	2.62e-05	415859	924274	2.84479e+06	1008.98	3.48051e+06	3.78737e+06	1008.98	1008.98	1008.98
M328T307	Cyclic AMP	C10H12N5O6P	C00575	BioDeepDB	[M-H]-	3.16e-14	5.26556e+06	5.70949e+06	6.15963e+06	2.64973e+06	1.48336e+06	1.12039e+06	7.53009e+06	9.90268e+06	1.3971e+07
M346T234	Guanosine 2,3-cyclic phosphate	C10H12N5O7P	C06194	BioDeepDB	[M+H]+	1.25e-16	1008.98	1008.98	4.87155e+07	4.69197e+06	1008.98	1008.98	3.66346e+07	3.28927e+07	1.03601e+08
M149T443	Estragole	C10H12O	C10452	BioDeepDB	[M+H]+	8.29e-17	1008.98	1008.98	8.62225e+07	4.31525e+07	5.88871e+07	1008.98	4.90517e+06	2.22183e+07	1.75637e+07
M165T418	Isoeugenol	C10H12O2	C10469	BioDeepDB	[M+H]+	2.44e-05	1.4834e+06	1.83675e+06	1.75047e+06	4.95793e+06	8.37819e+06	2.16512e+06	2.31236e+07	3.08447e+07	4.18388e+07
M165T444	Eugenol	C10H12O2	C10453	BioDeepDB	[M+H]+	5.58e-05	6.2525e+06	1.03326e+07	1.60303e+07	6.03775e+08	8.96624e+07	2.60491e+07	2.72915e+07	2.56504e+07	3.82589e+07
M219T638	Cis-zeatin	C10H13N5O	C00371	BioDeepDB	[M]+	0.000960522	1.04526e+07	1.09371e+07	9.93572e+06	4.60663e+06	2.55213e+06	6.04335e+06	592797	618170	515502
M252T292	2-Deoxyadenosine	C10H13N5O3	C00559	BioDeepDB	[M+H]+	3.59e-06	2.6471e+06	3.25984e+06	4.85297e+06	5.16175e+06	5.53576e+06	5.54745e+06	1.28842e+07	1.45923e+07	1.65538e+07
M268T265	Adenosine	C10H13N5O4	C00212	BioDeepDB	[M+H]+	1.84e-27	9.32056e+08	1.50644e+09	1.08037e+09	3.33008e+09	4.02223e+09	3.2652e+09	5.36641e+09	6.07876e+09	7.01083e+09
M284T299	Guanosine	C10H13N5O5	C00387	BioDeepDB	[M+H]+	2.46e-30	8.30062e+08	8.96307e+08	8.36948e+08	8.39793e+08	1.10688e+09	1.17425e+09	1.2626e+09	1.31183e+09	1.43551e+09
M180T429	L-Homophenylalanine	C10H13NO2	C17235	BioDeepDB	[M+H]+	6.93e-06	2.49187e+07	2.96574e+07	2.16249e+07	3.58848e+07	3.70657e+07	3.17984e+07	1.41344e+07	1.14877e+07	1.36707e+07
M228T233	L-Arogenate	C10H13NO5	C00826	BioDeepDB	[M+H]+	0.00563023	1.45389e+07	1.61979e+07	1.27696e+07	5.6479e+07	1.40793e+07	7.47704e+06	2.40064e+07	4.06969e+07	2.31575e+07
M145T836	Anabasine	C10H14N2	C06180	BioDeepDB	[M+H-H2O]+	3.06e-08	2.37385e+10	2.15415e+10	6.36282e+09	3.51815e+08	7.38147e+07	5.5333e+09	1.1422e+08	1.53133e+08	1.22294e+08
M226T696	Porphobilinogen	C10H14N2O4	C00931	BioDeepDB	[M]+	1.08e-08	4.42153e+07	6.03741e+07	4.79959e+07	4.30857e+07	4.49112e+07	3.63837e+07	6.46493e+07	4.68763e+07	4.3061e+07
M223T763	Thymidine	C10H14N2O5	C00214	BioDeepDB	[M-H2O-H]-	8.07e-14	2.0002e+07	1.94128e+07	1.89328e+07	1.4739e+07	1.77283e+07	2.01444e+07	1.68466e+07	1.73642e+07	4.25289e+06
M348T146	AMP	C10H14N5O7P	C00020	BioDeepDB	[M+H]+	9.39e-14	2.97913e+08	3.68966e+08	1.20737e+08	1.04847e+09	1.39502e+09	9.99024e+08	2.78953e+09	2.13221e+09	3.06217e+09
M346T203	3-AMP	C10H14N5O7P	C01367	BioDeepDB	[M-H]-	3.92e-18	4.52054e+06	3.49638e+06	4.46149e+06	7.42319e+06	5.08755e+06	5.25708e+06	2.66558e+07	1.27056e+07	1.13908e+07
M364T146	GMP	C10H14N5O8P	C00144	BioDeepDB	[M+H]+	5.6e-17	7.70336e+06	1.14023e+07	1.71186e+06	1.73482e+07	2.567e+07	2.15852e+07	3.85651e+07	2.86276e+07	2.6787e+07
M151T444	(+)-(S)-Carvone	C10H14O	C11383	BioDeepDB	[M+H]+	0.00524762	5.57281e+08	5.70493e+08	5.16e+08	3.38344e+08	3.03501e+08	3.47487e+08	3.38997e+08	2.89374e+08	3.31727e+08
M151T506	Perillyl aldehyde	C10H14O	C02576	BioDeepDB	[M+H]+	0.000250204	2.51004e+08	2.67434e+08	1.95797e+08	1.21497e+08	1.09458e+08	1.83722e+08	1.08914e+08	1.02143e+08	1.21762e+08
M153T279	1,2-Epoxy-p-menth-8-ene	C10H16O	C07271	BioDeepDB	[M+H]+	5.8e-13	1008.98	1008.98	1008.98	1.44891e+07	1008.98	1008.98	2.0343e+07	5.39966e+07	1.63535e+07
M153T481	Pulegone	C10H16O	C09893	BioDeepDB	[M+H]+	1.96e-07	9.8971e+07	8.1947e+07	7.79349e+07	4.93009e+07	1.7165e+08	9.2608e+07	3.62992e+07	3.27458e+07	8.54989e+06
M153T101	(1R,4R)-Dihydrocarvone	C10H16O	C11398	BioDeepDB	[M+H]+	6.34e-06	4.42626e+08	4.92227e+07	6.65995e+07	5.51393e+07	3.48536e+08	9.3712e+08	2.84299e+07	2.10338e+07	4.50037e+07
M259T164	Linatine	C10H17N3O5	C05939	BioDeepDB	[M]+	0.000162293	4.12667e+07	3.83022e+07	3.02871e+07	7.82767e+07	1.19825e+08	8.71212e+07	6.11205e+07	6.52644e+07	5.70993e+07
M306T101	Glutathione	C10H17N3O6S	C00051	BioDeepDB	[M-H]-	2.16e-09	2.94285e+07	3.92325e+06	3.55425e+06	9.45975e+07	7.5058e+07	8.16283e+07	4.14484e+08	3.79422e+08	2.96881e+08
M215T104	Dethiobiotin	C10H18N2O3	C01909	BioDeepDB	[M+H]+	0.00033861	1.42874e+07	9.12643e+06	2.26727e+07	1.08352e+07	1.53664e+07	9.14165e+06	1.34879e+07	1.55457e+07	1.05227e+07
M171T833	Limonene-1,2-diol	C10H18O2	C07276	BioDeepDB	[M+H]+	0.0023105	1008.98	1008.98	1008.98	4.99316e+07	1008.98	1008.98	7.10035e+06	5.53428e+07	3.43385e+07
M171T835	Capric acid	C10H20O2	C01571	BioDeepDB	[M-H]-	6.81e-09	2.07559e+06	2.33405e+06	2.45388e+06	670476	2.63666e+06	456583	2.15266e+06	4.07301e+06	1.52738e+06
M203T444	Spermine	C10H26N4	C00750	BioDeepDB	[M+H]+	1.88e-09	1.49578e+09	1.52562e+09	1.34395e+09	8.71335e+08	7.76054e+08	9.09763e+08	8.16149e+08	7.24105e+08	8.18289e+08
M190T764	Kynurenic acid	C10H7NO3	C01717	BioDeepDB	[M+H]+	0.000643149	1.56992e+08	1.54651e+08	1.0036e+07	3.49506e+06	1.98995e+07	1.12043e+08	5.06537e+06	2.13433e+07	2.61223e+07
M156T785	3-Indoleacetonitrile	C10H8N2	C02938	BioDeepDB	[M]+	4.7e-07	7.72704e+07	1.05072e+08	7.64661e+07	7.59032e+07	8.05516e+07	7.18371e+07	7.71193e+07	7.24464e+07	7.97923e+07
M191T546	Scopoletin	C10H8O4	C01752	BioDeepDB	[M-H]-	1.75e-06	5.20714e+06	7.7073e+06	7.45667e+06	4.12103e+06	4.31471e+06	5.94414e+06	3.51984e+06	2.88418e+06	3.19133e+06
M160T321_2	Indoleacetaldehyde	C10H9NO	C00637	BioDeepDB	[M+H]+	8.37e-23	1.72537e+09	1.16807e+09	9.19644e+08	2.95557e+09	3.11523e+09	3.78368e+09	2.62042e+09	2.41083e+09	3.45366e+09
M191T791	5-Hydroxyindoleacetic acid	C10H9NO3	C05635	BioDeepDB	[M]-	6.08e-11	9.72706e+07	9.51052e+07	8.29211e+07	7.30517e+07	1.0444e+08	1.02282e+08	9.23055e+07	6.97072e+07	5.12187e+07
M223T292	4-(2-Amino-3-hydroxyphenyl)-2,4-dioxobutanoic acid	C10H9NO5	C05645	MetaDNA	[M]-	3.67e-05	1.20851e+06	1.61866e+06	1.77579e+06	1.10543e+07	1.27813e+07	507597	9.09127e+06	6.949e+07	1.55055e+08
M203T374	L-Tryptophan	C11H12N2O2	C00078	BioDeepDB	[M-H]-	1.57e-10	1.7574e+08	2.25085e+08	1.54887e+08	1.31334e+08	2.45628e+08	2.42228e+08	1.30156e+08	1.06141e+08	1.36759e+08
M220T137	5-Hydroxy-L-tryptophan	C11H12N2O3	C00643	BioDeepDB	[M]+	0.0113227	1008.98	1008.98	1008.98	1.28905e+07	1008.98	1008.98	9.81579e+07	6.33949e+07	6.99041e+07
M223T365	Sinapic acid	C11H12O5	C00482	BioDeepDB	[M-H]-	2.03e-09	1.15228e+07	3.10829e+06	7.33437e+06	5.63919e+06	6.18469e+06	9.33618e+06	5.33591e+06	4.64708e+06	5.35109e+06
M206T207	N-Acetyl-L-phenylalanine	C11H13NO3	C03519	BioDeepDB	[M-H]-	0.00285707	2.13348e+06	5.00095e+06	2.05134e+06	2.70204e+06	4.12198e+06	3.4903e+06	6.61396e+06	2.9103e+06	7.32946e+06
M256T103	Nicotinate D-ribonucleoside	C11H14NO6	C05841	BioDeepDB	[M]+	9.71e-19	4.71991e+08	3.84222e+08	4.50437e+08	3.10005e+08	3.84071e+08	3.42627e+08	8.6585e+08	3.49072e+08	7.52071e+08
M179T801	Methyleugenol	C11H14O2	C10454	BioDeepDB	[M+H]+	7.29e-08	1.9933e+07	1.64056e+07	1.92158e+07	2.57281e+07	1.9627e+07	1.85141e+07	2.27084e+07	2.90665e+07	1.96722e+07
M193T421	Sinapyl alcohol	C11H14O4	C02325	BioDeepDB	[M+H-H2O]+	2.17e-12	3.22872e+07	3.12772e+07	3.86945e+07	2.35108e+07	2.00621e+07	1.6658e+07	1.69361e+07	1.65296e+07	2.11268e+07
M334T755	Nicotinamide ribotide	C11H15N2O8P	C00455	BioDeepDB	[M]-	3.87e-11	3.69317e+07	3.79704e+06	4.65499e+06	8.4406e+06	2.63977e+06	1.07087e+07	2.20915e+06	2.01442e+06	2.68241e+06
M298T390	5-Methylthioadenosine	C11H15N5O3S	C00170	BioDeepDB	[M+H]+	3.02e-36	1.50067e+08	1.51081e+08	1.96058e+08	2.93066e+08	2.51338e+08	2.725e+08	3.05602e+08	3.06832e+08	3.87539e+08
M276T105	Saccharopine	C11H20N2O6	C00449	BioDeepDB	[M]+	5.22e-07	4.2563e+07	1.39522e+07	2.25082e+07	1008.98	1008.98	5.98254e+07	5.14032e+07	5.50423e+07	1.31967e+08
M204T301	Indolepyruvate	C11H9NO3	C00331	BioDeepDB	[M+H]+	0.00017621	8.23947e+06	3.5739e+07	4.46865e+07	3.14141e+06	3.56871e+06	1.34584e+07	4.92209e+06	2.9835e+06	3.69145e+06
M217T395	3-Methylindolepyruvate	C12H11NO3	C05644	BioDeepDB	[M]+	1.41e-05	7.20995e+06	6.51766e+06	6.36386e+06	1.08728e+07	1.66843e+07	1.2875e+07	7.26688e+06	5.14143e+06	3.64101e+06
M271T223	Arbutin	C12H16O7	C06186	BioDeepDB	[M-H]-	1.82e-10	605078	2.13108e+06	1.4129e+06	1.26503e+06	862651	856804	1.41853e+06	619747	437184
M283T463	Psilocybin	C12H17N2O4P	C07576	BioDeepDB	[M-H]-	0.0278511	2.37706e+06	8.06918e+06	778058	2.86288e+07	4.4056e+07	2.52575e+07	1.34098e+08	1.42285e+08	1.78181e+08
M211T734	(+)-7-Isojasmonic acid	C12H18O3	C16317	BioDeepDB	[M+H]+	5.63e-29	1.84272e+07	2.54059e+07	3.34072e+07	1.99394e+07	2.49903e+07	3.13115e+07	7.44438e+07	7.61241e+07	7.22649e+07
M211T341	Jasmonic acid	C12H18O3	C08491	BioDeepDB	[M+H]+	0.00116158	1.69794e+07	1.10877e+07	1.45139e+07	2.19233e+06	3.32552e+06	5.44332e+06	1.56327e+06	875173	1.71332e+06
M227T467	Traumatic Acid	C12H20O4	C16308	BioDeepDB	[M-H]-	9.44e-10	5.75233e+06	7.65425e+06	1.24677e+07	824497	599673	4.03238e+06	2.39842e+06	595801	4.01639e+06
M341T101	Cellobiose	C12H22O11	C00185	BioDeepDB	[M-H]-	5.22e-15	4.9079e+07	2.5009e+07	6.66522e+07	6.69934e+07	6.20636e+07	3.59371e+07	2.02686e+08	1.94515e+08	1.80142e+08
M342T95	Trehalose	C12H22O11	C01083	BioDeepDB	[M]+	1.76e-10	4.98908e+09	4.73346e+09	3.90134e+09	7.70454e+09	7.50032e+09	6.91331e+09	4.43174e+09	4.10785e+09	4.2905e+09
M325T138	D-Maltose	C12H22O11	C00208	BioDeepDB	[M+H-H2O]+	7.63e-07	1008.98	1008.98	1008.98	4.26285e+07	1.43315e+09	1008.98	4.33216e+07	1.28772e+08	2.36328e+08
M200T35_2	Dodecanoic acid	C12H24O2	C02679	BioDeepDB	[M]+	8.32e-07	6.88e+07	7.01424e+07	6.83459e+07	6.33413e+07	6.67485e+07	7.27932e+07	7.99026e+07	7.04559e+07	6.94118e+07
M265T781_1	Phenylacetylglutamine	C13H16N2O4	C04148	BioDeepDB	[M+H]+	0.00248536	4.97817e+07	4.4827e+07	4.89998e+07	3.14021e+07	4.24254e+07	5.50589e+07	4.20841e+07	3.74091e+07	4.04555e+07
M299T235	4-(beta-D-Glucosyloxy)benzoate	C13H16O8	C03993	MetaDNA	[M-H]-	0.000146099	982180	1.94712e+06	769736	23.8875	23.8875	3.73565e+07	3.68014e+06	4.46326e+06	6.99705e+06
M223T773	Methyl jasmonate	C13H20O3	C11512	BioDeepDB	[M-H]-	1.58e-08	1.92926e+07	1.84296e+07	1.57668e+07	1.81545e+07	2.14544e+07	1.91671e+07	1.8154e+07	1.64163e+07	3.75818e+06
M295T96	Prunasin	C14H17NO6	C00844	MetaDNA	[M]+	0.00023213	1008.98	2.94507e+09	6.34311e+08	7.8869e+09	1008.98	1008.98	3.69466e+08	3.26651e+08	6.25165e+08
M311T103	Dhurrin	C14H17NO7	C05143	MetaDNA	[M]-	0.000391228	1.55326e+07	1.29521e+07	1.82115e+07	3.06238e+07	1.95217e+07	1.6463e+07	7.31847e+07	9.65896e+07	1.41396e+08
M251T702	Ubiquinone-1	C14H18O4	C00399	BioDeepDB	[M+H]+	5.84e-08	2.17115e+07	2.53529e+07	2.24336e+07	4.58339e+07	4.42265e+07	4.1181e+07	3.81526e+07	4.24242e+07	4.09478e+07
M276T254	4-Hydroxycinnamoylagmatine	C14H20N4O2	C04498	BioDeepDB	[M]+	2.48e-09	1008.98	1008.98	1008.98	9.16429e+07	1008.98	1008.98	6.3815e+07	3.93321e+08	1008.98
M299T452	Salidroside	C14H20O7	C06046	BioDeepDB	[M-H]-	9.66e-06	3.11969e+06	2.61667e+06	2.53611e+06	5.43053e+06	7.80206e+06	5.47882e+06	1.05958e+07	1.42449e+07	1.11191e+07
M228T35	Myristic acid	C14H28O2	C06424	BioDeepDB	[M]+	9.48e-06	7.03278e+06	6.27978e+06	7.96601e+06	8.96865e+06	9.15794e+06	8.28118e+06	1.14284e+07	9.2393e+06	1.01196e+07
M270T671	Apigenin	C15H10O5	C01477	BioDeepDB	[M]-	8.36e-12	370091	313825	306304	394016	1.52154e+06	2.25769e+06	4.63084e+06	8.31331e+06	748360
M287T518	Kaempferol	C15H10O6	C05903	BioDeepDB	[M+H]+	1.1e-11	3.37358e+07	2.65918e+07	2.31288e+07	1.62684e+07	3.73597e+07	6.55071e+06	4.88355e+06	5.00027e+06	938157
M303T494	Quercetin	C15H10O7	C00389	BioDeepDB	[M+H]+	1.35e-11	8.87473e+07	9.5374e+07	1.02222e+08	1.02982e+08	1.37521e+08	1.00518e+08	5.21792e+07	6.22652e+07	5.83871e+07
M256T662	Isoliquiritigenin	C15H12O4	C08650	BioDeepDB	[M]-	1.99e-08	1.64725e+06	3.12479e+06	5.85237e+06	7.99188e+08	7.40927e+06	8.60715e+06	3.17102e+06	2.54501e+06	1.74051e+06
M273T675_1	Naringenin	C15H12O5	C00509	BioDeepDB	[M+H]+	1.05e-13	2.14295e+07	4.03685e+07	6.05223e+07	2.75857e+09	7.8632e+09	9.39725e+09	9.81825e+09	1.25074e+10	6.60908e+09
M273T752	Naringenin chalcone	C15H12O5	C06561	BioDeepDB	[M+H]+	1.38e-06	204825	154154	144652	5.47123e+07	9.81953e+07	2.14065e+08	2.80433e+08	2.68651e+08	1.51676e+08
M289T626	Eriodictyol	C15H12O6	C05631	BioDeepDB	[M+H]+	5.44e-19	1008.98	1008.98	1008.98	1.97993e+06	1008.98	1008.98	5.71051e+07	8.12468e+07	4.91995e+07
M303T532	Taxifolin	C15H12O7	C01617	BioDeepDB	[M-H]-	3.7e-26	149736	238600	150693	211667	1.11057e+06	1.12233e+06	7.55623e+06	9.2558e+06	7.55047e+06
M325T217	trans-beta-D-Glucosyl-2-hydroxycinnamate	C15H18O8	C05158	BioDeepDB	[M-H]-	6.16e-08	2.5897e+07	2.66626e+07	4.197e+07	4.24498e+07	2.58541e+07	5.17996e+07	1.54096e+07	8.76763e+06	2.70717e+07
M265T615	(S)-Abscisic acid	C15H20O4	C06082	BioDeepDB	[M+H]+	4.58e-05	4.82477e+06	5.79073e+06	6.29731e+06	3.59586e+06	3.32923e+06	3.07585e+06	952912	843931	4.70928e+06
M266T748	Xanthoxic acid	C15H22O4	C13454	BioDeepDB	[M]+	1.39e-05	1.94652e+07	2.34952e+07	1.89827e+07	2.30723e+07	2.70527e+07	2.29614e+07	2.09925e+07	1.71513e+07	1.75803e+07
M221T643	2-trans,6-trans-Farnesal	C15H24O	C03461	BioDeepDB	[M+H]+	0.00183646	8.34007e+06	7.21415e+06	5.51877e+06	4.31669e+06	1.8584e+06	5.97662e+06	3.27251e+06	3.10329e+06	4.39164e+06
M219T681	Capsidiol	C15H24O2	C09627	BioDeepDB	[M+H-H2O]+	1.63e-46	7.29669e+07	1.67693e+07	2.8771e+07	1.98975e+07	2.67278e+07	3.77554e+07	2.6709e+07	1.64854e+07	2.24269e+07
M299T696	Kaempferide	C16H12O6	C10098	BioDeepDB	[M-H]-	1.51e-08	680630	407438	693119	236538	480395	1.00247e+06	3.93735e+06	4.97116e+06	343421
M315T707	3-O-Methylquercetin	C16H12O7	C04443	BioDeepDB	[M-H]-	1.81e-08	762824	2.22961e+06	4.60948e+06	700370	2.35769e+06	3.30335e+06	1.90973e+06	1.59974e+06	1.34563e+06
M285T750	Sakuranetin	C16H14O5	C09833	BioDeepDB	[M-H]-	3.18e-08	23.8875	23.8875	1.84088e+06	303517	7.46424e+07	23.8875	1.96505e+06	1.2201e+07	1.79419e+06
M301T680	Homoeriodictyol	C16H14O6	C09756	BioDeepDB	[M-H]-	4.11e-08	23.8875	23.8875	23.8875	23.8875	23.8875	23.8875	1.48838e+09	23.8875	23.8875
M255T676	Pterostilbene	C16H16O3	C10287	BioDeepDB	[M-H]-	3.46e-07	23.8875	23.8875	23.8875	3.14374e+07	23.8875	23.8875	9.18111e+06	4.93961e+06	4.21739e+06
M337T548	5-O-caffeoylshikimic acid	C16H16O8	C10434	BioDeepDB	[M+H]+	3.09e-20	991717	525768	274277	1008.98	1008.98	1008.98	5.42736e+07	3.47316e+08	1008.98
M339T471	p-Coumaroyl quinic acid	C16H18O8	C12208	BioDeepDB	[M+H]+	4.64e-05	3.63087e+07	5.89079e+07	3.64666e+07	9.19519e+07	2.1544e+08	1.08025e+08	1.15657e+09	1.17034e+09	1.69362e+09
M353T329	Chlorogenic acid	C16H18O9	C00852	BioDeepDB	[M-H]-	6.6e-11	2.77507e+09	1.84377e+09	2.69806e+09	3.37008e+09	2.5521e+09	3.35922e+09	1.35241e+09	1.12406e+09	1.34496e+09
M373T310	Geniposidic acid	C16H22O10	C11673	BioDeepDB	[M-H]-	0.000185877	2.6018e+06	2.27392e+06	1.7847e+06	2.22362e+06	2.12827e+06	3.64611e+06	4.53732e+06	6.62474e+06	5.45939e+06
M382T362	trans-Zeatin-7-beta-D-glucoside	C16H23N5O6	C16443	BioDeepDB	[M+H]+	2.96e-05	7.73165e+07	9.09618e+07	7.17275e+07	1.10038e+08	1.25122e+08	1.13282e+08	1.50498e+08	1.32862e+08	1.59753e+08
M285T676	Hexadecanedioate	C16H30O4	C19615	BioDeepDB	[M-H]-	2.2e-07	23.8875	23.8875	23.8875	9.14706e+06	23.8875	23.8875	1.16137e+06	2.74372e+06	320576
M256T780	Palmitic acid	C16H32O2	C00249	BioDeepDB	[M]+	9.27e-11	2.05157e+08	1.98677e+08	2.45219e+08	2.11326e+08	1.55195e+08	1.52419e+07	2.58356e+08	5.44732e+08	2.32589e+08
M243T381	1-Hexadecanol	C16H34O	C00823	BioDeepDB	[M+H]+	0.000133291	4.48742e+07	1.42432e+07	2.61146e+07	4.96224e+07	4.50545e+07	5.20163e+07	3.08991e+07	4.00259e+07	4.89355e+07
M283T187	Morphinone	C17H17NO3	C01735	BioDeepDB	[M]+	9.94e-09	1.08879e+07	9.32919e+06	1.32068e+07	5.7238e+06	1.05873e+07	9.79006e+06	4.20046e+06	740346	2.29847e+06
M268T190	(S)-Coclaurine	C17H19NO3	C06161	BioDeepDB	[M+H-H2O]+	1.76e-05	1.26202e+06	1.56865e+06	1.95026e+06	1008.98	2.34219e+06	2.66256e+06	9.997e+07	2.19318e+09	1008.98
M377T453	Riboflavin	C17H20N4O6	C00255	BioDeepDB	[M+H]+	0.00616676	4.32531e+07	2.54079e+07	7.04181e+07	4.3144e+06	4.7968e+06	6.42644e+06	2.00168e+07	1.47483e+07	2.06578e+06
M455T397	FMN	C17H21N4O9P	C00061	BioDeepDB	[M-H]-	0.000102811	222498	1.46605e+06	1.27616e+06	4.80322e+06	3.29028e+06	673838	5.66602e+06	3.17438e+06	3.36451e+06
M369T471	1-O-Sinapoyl-beta-D-glucose	C17H22O10	C01175	MetaDNA	[M+H-H2O]+	0.0035796	1.63244e+07	1.01896e+07	2.61549e+07	1008.98	1008.98	8.6001e+07	1008.98	1008.98	1008.98
M277T833	Stearidonic acid	C18H28O2	C16300	BioDeepDB	[M+H]+	1.74e-09	1.56416e+08	3.32872e+08	3.5176e+08	2.28748e+08	1.95138e+08	3.35727e+08	1.91018e+08	1.6287e+08	1.06483e+08
M293T835	12-OPDA	C18H28O3	C01226	BioDeepDB	[M+H]+	3.3e-07	9.88283e+07	1.06869e+08	8.51431e+07	1.60454e+08	2.44746e+08	2.55095e+08	2.20862e+09	1.52672e+09	7.93586e+07
M278T833	Alpha-Linolenic acid	C18H30O2	C06427	BioDeepDB	[M]+	0.000120561	6.27033e+06	5.67031e+07	6.02705e+07	4.27757e+07	3.3561e+07	5.79979e+07	3.49753e+07	2.44601e+07	1.85141e+07
M294T826	Pentyl octanoate	C18H30O3	C04780	MetaDNA	[M]+	6.2e-06	1.13475e+07	1.52783e+07	1.34437e+07	1.23353e+07	2.03497e+07	3.20664e+07	1.35961e+08	9.76129e+07	8.73391e+07
M295T702	9-OxoODE	C18H30O3	C14766	BioDeepDB	[M+H]+	4.47e-18	2.92585e+07	5.82381e+07	6.82728e+07	6.51371e+07	5.7341e+07	6.46425e+07	1.92986e+08	1.28284e+08	1.1937e+08
M293T769	13(S)-HOT	C18H30O3	C16316	BioDeepDB	[M-H]-	5.03e-08	841911	1.4489e+06	1.89995e+06	1.48463e+06	1.33653e+06	1.29308e+06	6.14695e+06	5.43166e+06	1.73912e+07
M291T827	13(S)-HPOT	C18H30O4	C04785	BioDeepDB	[M-H2O-H]-	7.42e-09	7.09919e+07	1.10568e+08	1.22849e+08	1.42963e+08	1.60889e+08	1.42291e+08	4.34158e+08	2.99816e+08	2.62852e+08
M293T789	9(S)-HPOT	C18H30O4	C16321	BioDeepDB	[M+H-H2O]+	5.16e-10	4.06167e+07	6.32256e+07	8.42893e+07	8.68021e+07	1.10107e+08	1.12453e+08	1.25574e+08	1.29314e+08	9.09852e+07
M487T94_1	Raffinose	C18H32O16	C00492	BioDeepDB	[M+H-H2O]+	8.12e-13	1.2853e+09	1.37563e+09	1.12155e+09	5.78421e+08	1.09154e+09	1.50675e+09	8.54472e+08	5.03489e+08	5.55155e+08
M503T535	Maltotriose	C18H32O16	C01835	BioDeepDB	[M-H]-	4.78e-08	104180	119653	122932	158637	593185	104431	3.09847e+06	1.79719e+06	4.64895e+06
M281T827	Linoleic acid	C18H32O2	C01595	BioDeepDB	[M+H]+	5.62e-14	4.44999e+07	5.86976e+07	9.56032e+07	2.49037e+08	2.76646e+07	7.18769e+06	1.58778e+08	2.07109e+08	2.51756e+08
M295T838	Alpha-dimorphecolic acid	C18H32O3	C14767	BioDeepDB	[M-H]-	1.42e-12	3.89307e+08	8.3901e+08	9.53927e+08	7.4839e+08	6.69904e+08	7.28045e+08	1.46043e+09	1.28228e+09	8.50625e+08
M295T817	9,10-Epoxyoctadecenoic acid	C18H32O3	C14825	BioDeepDB	[M-H]-	8.78e-09	1.04262e+07	1.85814e+07	2.55665e+07	2.14051e+07	1.54845e+07	1.63835e+07	6.78475e+07	7.1193e+07	2.06039e+07
M293T737	13-L-Hydroperoxylinoleic acid	C18H32O4	C04717	BioDeepDB	[M-H2O-H]-	1.22e-09	953243	829804	981488	1.26083e+06	4.02294e+06	1.6211e+06	1.89569e+07	1.57453e+07	5.59082e+06
M313T804	9(S)-HPODE	C18H32O4	C14827	BioDeepDB	[M+H]+	9.96e-07	8.44841e+06	2.62116e+07	1.28861e+07	8.778e+06	1.10518e+07	9.9768e+06	3.21487e+07	3.60188e+07	5.74855e+07
M282T831	Oleic acid	C18H34O2	C00712	BioDeepDB	[M]+	1.15e-24	8.25197e+08	6.84741e+08	1.83594e+09	2.61956e+09	9.78707e+08	1.34659e+08	3.02269e+09	7.08212e+09	3.09933e+09
M297T789	9,10-DHOME	C18H34O4	C14828	BioDeepDB	[M+H-H2O]+	1.14e-07	2.48146e+07	2.38057e+07	1.5777e+07	2.23937e+06	1.45688e+07	1.19681e+07	2.82544e+06	2.25174e+06	2.65284e+06
M313T746	12,13-DHOME	C18H34O4	C14829	BioDeepDB	[M-H]-	7.85e-10	23.8875	23.8875	23.8875	266005	2.65168e+06	23.8875	5.91965e+06	3.3461e+06	2.38894e+07
M265T769	Stearic acid	C18H36O2	C01530	BioDeepDB	[M-H2O-H]-	5.76e-07	2.17469e+07	3.54187e+07	2.95515e+07	2.1613e+07	2.05116e+07	2.63383e+07	3.52946e+07	2.77195e+07	129114
M300T796	3-Dehydrosphinganine	C18H37NO2	C02934	BioDeepDB	[M+H]+	1.25e-24	6.90355e+07	7.54066e+07	5.73821e+07	8.59061e+07	7.3237e+07	9.9344e+07	1.73682e+07	1.34018e+07	1.27557e+07
M300T779	Sphingosine	C18H37NO2	C00319	BioDeepDB	[M+H]+	6.01e-07	1008.98	1008.98	1008.98	1.49646e+07	1008.98	1008.98	1.57848e+07	1.47306e+07	1.2586e+07
M302T787	Sphinganine	C18H39NO2	C00836	BioDeepDB	[M+H]+	1.4e-16	2.85899e+08	3.37031e+08	2.96826e+08	4.63501e+08	3.51403e+08	4.91579e+08	9.27882e+07	8.08355e+07	8.07414e+07
M318T767	Phytosphingosine	C18H39NO3	C12144	BioDeepDB	[M+H]+	1.08e-06	2.60885e+09	2.90162e+09	2.60715e+09	3.37885e+09	2.80871e+09	3.98199e+09	1.24794e+09	1.1994e+09	1.40955e+09
M329T228_2	1,2-Dehydroreticuline	C19H22NO4	C06167	BioDeepDB	[M+H]+	1.09e-05	6.44291e+06	8.42288e+06	9.64089e+06	9.66353e+06	7.14897e+06	6.52402e+06	1.13922e+07	1.0106e+07	1.03395e+07
M330T102	Salutaridinol	C19H23NO4	C05220	BioDeepDB	[M+H]+	3.23e-06	3.1131e+07	3.75613e+07	4.01846e+07	1.9319e+07	3.89464e+07	4.81375e+07	1.53461e+07	1.89791e+07	1.68273e+07
M329T459	(S)-Reticuline	C19H23NO4	C02105	BioDeepDB	[M]+	4.07e-06	2.91293e+07	2.76886e+07	4.61312e+07	3.23845e+07	2.19487e+07	2.41434e+07	2.66032e+07	2.27027e+07	2.59627e+07
M333T312_1	Norsanguinarine	C20H15NO4	C05191	BioDeepDB	[M]+	0.00081759	4.05423e+07	4.1233e+07	4.03253e+07	2.84732e+07	3.97819e+07	4.81079e+07	2.25213e+07	2.11651e+07	3.4179e+07
M341T664	Isocorypalmine	C20H23NO4	C04118	BioDeepDB	[M]+	0.000113578	6.32611e+07	1.6482e+07	8.49114e+06	290529	896169	1008.98	513764	74981.7	201364
M459T481	5-Methyltetrahydrofolic acid	C20H25N7O6	C00440	BioDeepDB	[M]+	0.00596618	6.524e+07	5.81386e+07	6.70413e+07	3.70729e+07	3.50352e+07	3.90646e+07	1.66521e+07	1.71289e+07	1.73823e+07
M457T490_1	Amygdalin	C20H27NO11	C08325	MetaDNA	[M]+	0.000181612	1.44023e+07	1.03469e+07	1.38541e+07	1.16849e+08	1.71109e+08	1.16507e+08	1.68615e+08	1.37084e+08	1.57791e+08
M347T779	20-Carboxy-leukotriene B4	C20H30O6	C05950	BioDeepDB	[M-H2O-H]-	0.0159613	368338	372313	2.46475e+06	2.35375e+07	171711	466819	1.52004e+07	8.48733e+06	4.12117e+07
M335T811	Prostaglandin D2	C20H32O5	C00696	BioDeepDB	[M+H-H2O]+	4.75e-20	9.58523e+07	1.95629e+08	2.79615e+08	2.09361e+08	2.18804e+08	4.34675e+08	6.83864e+08	5.73734e+08	4.97984e+08
M352T825	Prostaglandin I2	C20H32O5	C01312	BioDeepDB	[M]+	4.77e-09	245257	709072	565909	1.11824e+06	1.26744e+06	8.04548e+06	6.23422e+07	5.47607e+07	4.29692e+07
M351T678	Prostaglandin G2	C20H32O6	C05956	BioDeepDB	[M+H-H2O]+	3.12e-09	7.8375e+07	1.42733e+08	1.38283e+08	1.09023e+08	9.86448e+07	1.12419e+08	1.39067e+08	1.1274e+08	9.87305e+07
M431T773	Geranylgeranyl-PP	C20H36O7P2	C00353	BioDeepDB	[M-H2O-H]-	0.00204494	7.53456e+06	1.03093e+07	8.80934e+06	3.80862e+06	5.01874e+06	7.49918e+06	7.74351e+07	4.47001e+06	2.21916e+06
M311T788	Arachidic acid	C20H40O2	C06425	BioDeepDB	[M-H]-	1.45e-05	5.97181e+07	1.38649e+08	7.93474e+07	6.12807e+07	5.95114e+07	6.25033e+07	7.10497e+07	9.17231e+07	1.94096e+07
M362T282	Chelirubine	C21H16NO5	C06327	BioDeepDB	[M]+	1.14e-09	1008.98	1008.98	1008.98	6.66357e+06	7.50386e+07	1008.98	1.20167e+07	9.57026e+06	1.66768e+07
M379T453	12-Hydroxydihydrochelirubine	C21H17NO6	C05193	BioDeepDB	[M]+	0.0086412	2.29008e+08	2.61396e+08	2.28056e+08	5.45548e+08	4.68438e+08	3.93615e+08	2.68045e+08	2.58483e+08	2.7738e+08
M432T806	Isovitexin	C21H20O10	C01714	BioDeepDB	[M]+	4.8e-07	1008.98	1008.98	4.67663e+08	6.81583e+06	9.23736e+07	1008.98	3.36585e+07	3.55113e+07	6.78086e+07
M447T532	Astragalin	C21H20O11	C12249	BioDeepDB	[M-H]-	5.38e-07	741413	334356	550442	23.8875	1.48932e+06	743707	2.4818e+06	1.0329e+06	4.53724e+06
M465T494_1	Quercetin 3-O-glucoside	C21H20O12	C05623	BioDeepDB	[M+H]+	5.47e-23	2.59945e+07	3.67838e+07	3.72523e+07	8.05978e+07	1.34992e+08	5.49023e+07	1.88271e+07	2.14039e+07	3.31473e+07
M435T577	Naringenin 7-O-beta-D-glucoside	C21H22O10	C09099	BioDeepDB	[M+H]+	9.64e-10	185198	395110	1.78109e+06	1.40457e+07	1.99636e+06	1.46588e+06	8.49648e+07	1.2053e+08	1.05869e+08
M353T598	Xanthohumol	C21H22O5	C16417	BioDeepDB	[M-H]-	2.33e-08	359411	384356	417963	820454	590628	550029	4.59756e+06	1.07638e+07	3.71364e+06
M337T437	Catharanthine	C21H24N2O2	C09107	BioDeepDB	[M+H]+	0.0186923	7.46418e+06	5.78023e+06	1.22381e+07	1008.98	799145	2.08932e+06	1.12237e+07	1008.98	1008.98
M371T494	Demecolcine	C21H25NO5	C11250	BioDeepDB	[M]+	0.00745121	1.61084e+07	2.13813e+07	2.20153e+07	5.49299e+07	6.00642e+07	4.17856e+07	2.98674e+07	3.18471e+07	3.33613e+07
M329T645	Docosahexaenoic acid	C22H32O2	C06429	BioDeepDB	[M+H]+	3.51e-05	506710	2.96871e+06	562089	422590	2.17568e+06	791962	5.53151e+06	3.55091e+06	4.34325e+06
M338T838_2	Erucic acid	C22H42O2	C08316	BioDeepDB	[M]+	2.77e-13	2.83181e+06	4.21107e+06	2.41853e+07	1.01129e+07	6.61365e+06	1.04678e+07	1.06645e+07	1.59367e+06	1.7441e+06
M595T518_1	Kaempferol-3-O-rutinoside	C27H30O15	C21833	BioDeepDB	[M+H]+	1.59e-09	1.86357e+10	8.03474e+08	1.62766e+08	9.78316e+07	1.30601e+08	1.31385e+09	2.36703e+07	5.00948e+07	3.86514e+07
M611T494_1	Rutin	C27H30O16	C05625	BioDeepDB	[M+H]+	1.25e-09	1008.98	1008.98	1.13604e+09	1.46783e+08	1.15913e+09	1008.98	8.14638e+07	1.59413e+08	7.42528e+07
M383T571	7-Dehydrodesmosterol	C27H42O	C05107	BioDeepDB	[M+H]+	1.18e-05	4.35365e+06	5.6279e+06	5.14381e+06	9.94834e+06	8.34394e+06	8.59763e+06	5.07374e+06	5.48913e+06	7.18844e+06
M385T578	Vitamin D3	C27H44O	C05443	BioDeepDB	[M+H]+	9.65e-06	2.91025e+06	3.19426e+06	3.67466e+06	6.12452e+06	5.75603e+06	5.14445e+06	3.81675e+06	3.69337e+06	4.38022e+06
M384T735	Desmosterol	C27H44O	C01802	BioDeepDB	[M]+	4e-07	5.17185e+07	2.06603e+07	2.11198e+07	2.7142e+07	1.79267e+07	3.64675e+07	1.07929e+07	1.36102e+07	1.1687e+07
M140T726	Acetylphosphate	C2H5O5P	C00227	BioDeepDB	[M]+	2.81e-07	5.23551e+07	1.0372e+08	9.26747e+06	1008.98	5.14758e+07	2.53921e+07	1008.98	1008.98	1008.98
M95T73	Dimethyl sulfone	C2H6O2S	C11142	BioDeepDB	[M+H]+	7.07e-05	1.60898e+08	1.80247e+08	1.39897e+08	7.3486e+07	1.03418e+08	2.14928e+08	8.71365e+07	1.04665e+08	1.74251e+08
M126T75_1	Ciliatine	C2H8NO3P	C03557	BioDeepDB	[M+H]+	0.000220168	4.57796e+07	6.17433e+07	6.41489e+07	1.08222e+08	8.14749e+07	7.79661e+07	3.84571e+07	3.51212e+07	3.14218e+07
M141T205	O-Phosphoethanolamine	C2H8NO4P	C00346	BioDeepDB	[M]+	8.49e-11	1.36445e+07	5.97209e+06	7.04886e+06	1.19559e+06	7.7308e+06	1.64098e+07	1.25791e+06	3.71567e+06	9.0102e+06
M426T806	Lanosterin	C30H50O	C01724	BioDeepDB	[M]+	2.23e-08	7.40213e+07	2.08543e+07	9.07935e+06	8.86124e+06	4.96594e+06	2.15169e+08	5.64991e+06	2.95507e+06	2.93145e+06
M741T466_3	Quercetin 3-(2G-xylosylrutinoside)	C32H38O20	C10175	MetaDNA	[M-H]-	6.3e-05	1.39133e+08	1.24189e+08	4.92668e+07	7.9776e+08	4.37547e+08	3.73761e+08	1.21578e+08	1.0078e+08	1.69047e+08
M581T695	Biliverdin	C33H34N4O6	C00500	BioDeepDB	[M-H]-	0.00133635	4.63243e+06	3.72612e+06	1.71893e+06	6.55021e+06	7.47099e+06	5.44197e+06	2.48033e+06	6.47525e+06	5.55577e+06
M155T260	N-Methylethanolaminium phosphate	C3H10NO4P	C01210	MetaDNA	[M]+	0.000111784	5.22936e+06	5.41496e+06	1.1929e+07	4.92674e+06	2.51106e+07	2.57819e+07	5.81066e+06	2.22943e+06	2.92096e+06
M89T157	Malonic semialdehyde	C3H4O3	C00222	BioDeepDB	[M+H]+	0.000761094	5.15165e+07	2.93772e+07	3.4004e+07	4.54383e+07	2.48166e+07	4.84568e+07	7.42439e+06	6.28634e+07	8.41241e+07
M87T95	Pyruvic acid	C3H4O3	C00022	BioDeepDB	[M-H]-	8.44e-08	1.61858e+07	1.53359e+07	2.85812e+07	1.88148e+08	1.40242e+07	1.74857e+07	1.30877e+08	4.12335e+08	3.81093e+10
M104T356	Hydroxypyruvic acid	C3H4O4	C00168	BioDeepDB	[M]+	3.26e-05	4.53534e+06	1.49198e+07	6.28137e+06	4.24011e+07	2.46304e+07	4.25659e+06	5.89791e+07	5.67229e+07	8.29282e+07
M103T44	Malonate	C3H4O4	C00383	BioDeepDB	[M-H]-	1.22e-09	2.39605e+06	1.71894e+06	853066	246074	502867	484197	183814	269504	803145
M88T157	2-Aminoacrylic acid	C3H5NO2	C02218	BioDeepDB	[M+H]+	1.27e-06	1.2253e+07	4.9667e+06	5.47447e+06	1.38833e+07	1.9284e+07	4.30916e+06	4.49034e+06	4.70099e+06	4.99933e+06
M102T40	Bovinocidin	C3H5NO4	C05669	BioDeepDB	[M+H-H2O]+	0.00136851	3.2036e+06	4.01793e+06	4.96751e+06	4.37142e+06	1.39878e+07	4.17023e+06	1.16988e+07	1.23263e+07	6.47085e+06
M91T564	Hydroxypropionic acid	C3H6O3	C01013	BioDeepDB	[M+H]+	0.0205469	7.23965e+07	8.22334e+07	7.4771e+07	1.03323e+08	3.44066e+07	4.27437e+07	1.04928e+07	1.56907e+07	5.52991e+06
M90T186	L-Lactic acid	C3H6O3	C00256	BioDeepDB	[M]-	5.1e-05	2.84112e+06	3.62698e+06	5.20168e+06	4.11415e+06	5.72209e+06	3.02104e+06	4.02499e+06	6.80398e+06	8.79833e+06
M105T96	Glyceric acid	C3H6O4	C00258	BioDeepDB	[M-H]-	1.26e-10	6.77786e+07	9.51209e+07	9.124e+07	23.8875	5.45788e+08	2.27617e+08	1.85145e+09	4.29595e+09	23.8875
M117T145	Guanidoacetic acid	C3H7N3O2	C00581	BioDeepDB	[M]+	0.000220272	2.07364e+08	8.72427e+07	1.74327e+08	9.91715e+08	4.28724e+08	1.13081e+08	7.32494e+08	1.41479e+09	5.69123e+08
M89T700	beta-Alanine	C3H7NO2	C00099	BioDeepDB	[M]-	4.14e-10	23.8875	23.8875	23.8875	1.08772e+08	23.8875	23.8875	1.40836e+08	1.80748e+08	6.04108e+07
M89T421	L-Alanine	C3H7NO2	C00041	BioDeepDB	[M]-	1.44e-16	6.2919e+08	6.16859e+08	2.90092e+08	23.8875	23.8875	3.46027e+09	1.57454e+10	23.8875	23.8875
M104T88	L-Serine	C3H7NO3	C00065	BioDeepDB	[M-H]-	1.13e-08	3.87456e+08	3.01379e+08	2.78722e+08	2.86972e+08	2.27531e+08	3.38042e+08	1.24671e+08	1.41596e+08	1.71378e+08
M171T650	Dihydroxyacetone phosphate	C3H7O6P	C00111	BioDeepDB	[M+H]+	0.00152184	6.07417e+07	1.48e+07	1.17756e+07	1008.98	1008.98	2.84051e+07	5.34298e+07	9.48932e+08	1008.98
M170T35_2	D-Glyceraldehyde 3-phosphate	C3H7O6P	C00118	BioDeepDB	[M]+	0.00179069	1008.98	1008.98	1008.98	2.81535e+07	1008.98	1008.98	6.83949e+06	6.59259e+06	5.09072e+06
M153T791	Glycerol 3-phosphate	C3H9O6P	C00093	BioDeepDB	[M-H2O-H]-	0.000248876	1.74781e+07	1.86593e+07	1.85683e+07	1.14073e+07	1.32352e+07	1.85475e+07	1.02563e+08	8.96113e+07	1.81434e+06
M919T537_2	Delphinidin-3-(p-coumaroyl)-rutinoside-5-glucoside	C42H47O23	C16294	BioDeepDB	[M-H2O+NH4]+	0.00296784	202070	342142	1.17655e+06	2.21332e+06	1.8873e+06	1.06328e+06	3.28919e+06	3.84992e+06	5.59726e+06
M779T827	PC(18:3(6Z,9Z,12Z)/18:3(6Z,9Z,12Z))	C44H76NO8P	C00157	BioDeepDB	[M+H]+	2.41e-11	2.35373e+07	6.91404e+07	1.30857e+08	1008.98	8.03616e+07	3.18271e+06	1.36282e+08	1008.98	1008.98
M118T384	L-2,4-diaminobutyric acid	C4H10N2O2	C03283	BioDeepDB	[M]+	1.45e-06	1.0689e+07	1.17531e+07	1.09611e+07	2.2725e+07	1.55558e+07	1.04919e+07	2.2706e+07	1.98291e+07	2.49014e+07
M89T72_2	Putrescine	C4H12N2	C00134	BioDeepDB	[M+H]+	4.17e-14	1.02585e+08	1.18257e+08	1.17601e+08	1.64479e+08	1.66015e+08	1.79068e+08	6.71039e+07	5.96787e+07	5.98326e+07
M113T189	Uracil	C4H4N2O2	C00106	BioDeepDB	[M+H]+	2.55e-13	2.40049e+08	2.66826e+08	3.15252e+08	5.91763e+08	3.67117e+08	3.2142e+08	6.28731e+08	5.62e+08	5.55918e+08
M85T256	3-Butynoate	C4H4O2	C06144	BioDeepDB	[M+H]+	5.06e-08	1008.98	1008.98	1008.98	1.75598e+10	1008.98	1008.98	1.02116e+10	1008.98	1008.98
M115T82	Maleic acid	C4H4O4	C01384	BioDeepDB	[M-H]-	2.88e-25	7.07153e+08	7.19874e+08	9.49429e+08	6.15937e+08	3.32182e+08	4.5504e+08	2.21266e+08	1.75221e+08	1.76912e+08
M113T494	Oxalacetic acid	C4H4O5	C00036	BioDeepDB	[M-H2O-H]-	4.97e-17	23.8875	23.8875	23.8875	23.8875	23.8875	23.8875	23.8875	23.8875	23.8875
M112T103	Cytosine	C4H5N3O	C00380	BioDeepDB	[M+H]+	1.49e-24	6.67626e+08	7.28183e+08	6.55699e+08	1.15332e+09	1.31062e+09	1.23835e+09	1.25573e+09	1.37091e+09	1.38983e+09
M114T741	Dihydrouracil	C4H6N2O2	C00429	BioDeepDB	[M]-	8.38e-14	3.55443e+06	3.56744e+07	2.51634e+07	2.50251e+07	5.54425e+06	8.6559e+06	9.81312e+07	4.84773e+07	1.3197e+07
M87T323	Diacetyl	C4H6O2	C00741	BioDeepDB	[M+H]+	2.46e-08	3.20038e+07	2.29509e+07	1.17817e+07	8.66206e+06	1.08672e+08	3.23683e+08	4.63925e+07	5.04724e+07	5.39274e+07
M103T120	Succinic acid semialdehyde	C4H6O3	C00232	BioDeepDB	[M+H]+	1.6e-07	1008.98	1008.98	1008.98	1.89763e+08	1008.98	1008.98	2.05495e+08	9.46526e+08	9.08433e+08
M85T96	Acetoacetic acid	C4H6O3	C00164	BioDeepDB	[M+H-H2O]+	5.86e-25	1008.98	1008.98	4.16869e+10	7.04731e+09	1.53441e+10	1008.98	1.30511e+10	7.50974e+09	9.04024e+09
M102T35	2-Ketobutyric acid	C4H6O3	C00109	BioDeepDB	[M]+	2.46e-06	3.72789e+07	3.30137e+07	2.86963e+07	3.33123e+07	3.85143e+07	4.65124e+07	3.24474e+07	2.90104e+07	3.11721e+07
M119T99	Succinic acid	C4H6O4	C00042	BioDeepDB	[M+H]+	0.000429807	3.27657e+07	3.47861e+07	5.73852e+07	4.56509e+06	9.67051e+06	1.44862e+07	7.51797e+06	7.018e+06	5.54282e+06
M117T32_1	Methylmalonic acid	C4H6O4	C02170	BioDeepDB	[M-H]-	1.24e-10	23.8875	23.8875	23.8875	1.98938e+06	9.0635e+06	23.8875	4.10672e+06	6.71691e+06	1.04553e+07
M133T790	L-Malic acid	C4H6O5	C00149	BioDeepDB	[M-H]-	3.29e-09	23.8875	23.8875	23.8875	7.56704e+07	23.8875	23.8875	7.97128e+07	3.56858e+06	1.1087e+07
M113T752	Creatinine	C4H7N3O	C00791	BioDeepDB	[M]-	9.8e-20	1.61305e+08	7.98571e+07	5.84458e+06	9.6166e+06	6.38234e+08	6.97681e+07	5.66072e+09	6.13102e+09	5.69477e+08
M102T91	1-Aminocyclopropanecarboxylic acid	C4H7NO2	C01234	BioDeepDB	[M+H]+	3.08e-08	1.87652e+09	1.11313e+09	1.86856e+09	1.08678e+09	1.4749e+09	1.45758e+09	2.11635e+09	2.20507e+09	2.16577e+09
M134T88	L-Aspartic acid	C4H7NO4	C00049	BioDeepDB	[M+H]+	2e-26	4.80276e+08	4.9916e+08	4.5933e+08	6.48516e+08	6.63562e+08	6.66399e+08	1.39846e+09	1.41323e+09	1.34539e+09
M133T87	L-Asparagine	C4H8N2O3	C00152	BioDeepDB	[M+H]+	1.58e-23	1.03971e+09	1.00378e+09	9.97558e+08	7.73171e+08	9.15291e+08	1.07443e+09	4.54679e+08	5.74609e+08	4.09529e+08
M132T154	Ureidopropionic acid	C4H8N2O3	C02642	BioDeepDB	[M]+	0.000152416	1.49013e+07	2.26623e+07	8.86443e+06	2.21941e+07	2.1957e+07	1.74133e+07	1.62298e+07	1.86628e+07	2.35961e+07
M88T747	Butyric acid	C4H8O2	C00246	BioDeepDB	[M]+	2.64e-08	1008.98	1008.98	5.20032e+08	1008.98	1008.98	1008.98	4.61343e+08	1.09302e+08	4.67774e+07
M119T671	3-Methylthiopropionic acid	C4H8O2S	C08276	BioDeepDB	[M-H]-	2.11e-07	4.48529e+06	4.28936e+06	312682	6.00089e+06	2.58334e+07	2.82771e+07	2.70675e+07	3.9389e+07	4.30598e+06
M104T147_1	4-Hydroxybutanoic acid	C4H8O3	C00989	BioDeepDB	[M]+	1.79e-12	5.04631e+07	5.98318e+07	6.0759e+07	3.20073e+07	4.0087e+07	3.71677e+07	5.0227e+07	4.36471e+07	4.91446e+07
M103T393	(R)-3-Hydroxybutyric acid	C4H8O3	C01089	BioDeepDB	[M-H]-	8.67e-10	2.45685e+07	6.94824e+07	8.36489e+06	1.87487e+07	2.82712e+07	3.27824e+07	4.11447e+06	3.93239e+06	3.43183e+07
M85T589	DL-alpha-Hydroxybutyric acid	C4H8O3	C05984	BioDeepDB	[M-H2O-H]-	0.011505	2.82672e+07	1.86946e+07	1.437e+07	889030	1.18451e+07	7.0348e+06	1.00184e+06	843537	4.54936e+06
M88T717	4-Aminobutyraldehyde	C4H9NO	C00555	BioDeepDB	[M+H]+	1.3e-06	1008.98	1008.98	1008.98	1.66222e+08	1008.98	1008.98	5.3376e+07	1.66528e+07	8.05413e+07
M102T87	gamma-Aminobutyric acid	C4H9NO2	C00334	BioDeepDB	[M-H]-	4.78e-13	1.25298e+08	1.14889e+08	1.01103e+08	9.98969e+07	1.40939e+08	9.75974e+07	4.66512e+08	5.57895e+08	6.04443e+08
M104T147_2	L-alpha-Aminobutyric acid	C4H9NO2	C02356	BioDeepDB	[M+H]+	1.44e-07	6.53646e+07	2.81762e+07	4.86861e+07	4.0812e+07	7.83796e+07	6.16412e+07	9.33763e+07	1.03283e+08	1.33155e+08
M102T698	Dimethylglycine	C4H9NO2	C01026	BioDeepDB	[M-H]-	4.31e-06	4.82222e+06	2.17638e+06	5.2248e+06	23.8875	23.8875	7.00819e+06	4.44556e+06	1.28596e+08	23.8875
M183T75_1	Se-Methylselenocysteine	C4H9NO2Se	C05689	BioDeepDB	[M]+	0.000322098	1008.98	1.01004e+10	1.72975e+08	3.05158e+08	1008.98	1008.98	7.5272e+07	7.1308e+07	1.07205e+08
M120T89	L-Threonine	C4H9NO3	C00188	BioDeepDB	[M+H]+	5.31e-19	7.64924e+08	8.15085e+08	7.81777e+08	6.05612e+08	5.796e+08	5.54207e+08	3.79138e+08	3.81e+08	3.34738e+08
M120T152	L-Allothreonine	C4H9NO3	C05519	BioDeepDB	[M+H]+	5.2e-10	3.8334e+07	4.62433e+07	3.83822e+07	1008.98	3.4282e+07	3.50223e+07	2.15192e+08	1008.98	1008.98
M147T88	L-Glutamine	C5H10N2O3	C00064	BioDeepDB	[M+H]+	4.35e-28	2.35197e+10	2.26773e+10	2.0233e+10	2.21792e+10	2.62623e+10	2.38823e+10	1.63833e+10	1.78566e+10	1.37145e+10
M115T559	(R)-2,3-Dihydroxy-isovalerate	C5H10O4	C04272	MetaDNA	[M-H2O-H]-	3.74e-08	6.53009e+07	2.5863e+07	9.34975e+06	23.8875	23.8875	7.15759e+07	8.13836e+08	23.8875	23.8875
M117T234	Deoxyribose	C5H10O4	C01801	BioDeepDB	[M+H-H2O]+	4.63e-07	1008.98	1008.98	1008.98	8.72939e+06	1.18006e+08	1008.98	3.62559e+07	4.67411e+07	2.96121e+07
M151T72_2	D-Ribose	C5H10O5	C00121	BioDeepDB	[M+H]+	9.74e-06	2.66909e+09	2.81619e+09	2.88695e+09	1.82868e+09	2.12639e+09	2.16371e+09	1.19043e+09	1.11378e+09	1.04978e+09
M150T103_2	D-Lyxose	C5H10O5	C00476	BioDeepDB	[M]+	6.92e-12	6.53179e+07	6.27407e+07	7.51004e+07	1.01178e+08	7.60884e+07	6.68844e+07	2.07291e+07	6.95366e+07	7.74084e+07
M149T589	D-Xylose	C5H10O5	C00181	BioDeepDB	[M-H]-	2.8e-05	2.97947e+07	6.19628e+06	7.77637e+06	5.35006e+06	5.78764e+06	6.77815e+06	5.42432e+06	1.29806e+06	6.89998e+06
M149T416	L-Arabinose	C5H10O5	C00259	BioDeepDB	[M-H]-	2.57e-11	1.03902e+07	1.02377e+07	1.30315e+07	1.7128e+07	1.38445e+07	1.73898e+07	1.49756e+07	1.19664e+07	1.60242e+07
M149T350	L-Ribulose	C5H10O5	C00310	BioDeepDB	[M-H]-	8.68e-09	23.8875	23.8875	23.8875	7.21754e+06	23.8875	23.8875	2.26092e+07	2.55374e+06	7.12052e+06
M86T228	Piperidine	C5H11N	C01746	BioDeepDB	[M+H]+	2.55e-09	2.74021e+09	2.93556e+09	2.5612e+09	1.87409e+09	2.39127e+09	2.49751e+09	1.72583e+09	1.83422e+09	1.94368e+09
M146T137	4-Guanidinobutanoic acid	C5H11N3O2	C01035	BioDeepDB	[M+H]+	0.000641051	1008.98	1008.98	1008.98	7.16697e+07	5.94179e+08	1008.98	9.15322e+07	2.19913e+08	1.82373e+08
M102T401	5-Aminopentanal	C5H11NO	C12455	BioDeepDB	[M+H]+	0.000514708	1.51107e+07	1.40418e+07	2.6577e+07	9.23788e+06	3.62464e+07	1.50937e+07	6.23359e+07	6.84591e+07	7.21178e+07
M118T99_1	Betaine	C5H11NO2	C00719	BioDeepDB	[M+H]+	2.81e-06	1008.98	1008.98	2.80321e+08	1008.98	1008.98	1008.98	1.79748e+08	1008.98	1008.98
M117T31	5-Aminopentanoic acid	C5H11NO2	C00431	BioDeepDB	[M]-	2.72e-23	1.81702e+08	1.77551e+08	6.70854e+07	1.44406e+08	4.30639e+07	1.8635e+08	2.94606e+07	3.76077e+07	9.78849e+07
M116T709	L-Valine	C5H11NO2	C00183	BioDeepDB	[M-H]-	2.59e-06	3.45124e+06	4.81774e+06	4.33383e+06	7.00506e+06	928222	2.39768e+06	9.28501e+06	1.34441e+07	1.28897e+07
M150T147	L-Methionine	C5H11NO2S	C00073	BioDeepDB	[M+H]+	4.75e-11	1.16167e+09	1.26677e+09	1.20193e+09	5.81385e+08	8.79886e+08	8.83212e+08	8.76581e+08	7.78066e+08	9.20811e+08
M133T130	D-Xylitol	C5H12O5	C00379	BioDeepDB	[M-H2O-H]-	6.2e-08	1.31855e+07	1.7081e+07	1.48608e+07	3.91613e+07	4.47001e+07	3.64091e+07	1.12279e+07	5.13625e+06	1.03461e+07
M104T338	Choline	C5H14NO	C00114	BioDeepDB	[M]+	3.65e-12	1008.98	1008.98	1008.98	1008.98	1008.98	1008.98	1.40556e+09	1008.98	1008.98
M184T88	Phosphorylcholine	C5H15NO4P	C00588	BioDeepDB	[M]+	5.53e-37	2.48938e+08	2.73129e+08	2.52297e+08	3.58107e+08	3.22548e+08	3.48459e+08	4.66274e+08	5.07979e+08	4.67995e+08
M156T72	Orotic acid	C5H4N2O4	C00295	BioDeepDB	[M]+	0.0425295	6.23906e+07	7.06557e+07	7.60569e+07	4.27673e+07	4.73067e+07	4.64529e+07	3.01049e+07	2.89476e+07	2.40964e+07
M137T300	Hypoxanthine	C5H4N4O	C00262	BioDeepDB	[M+H]+	6.26e-06	5.95147e+06	7.33873e+06	1.51171e+07	6.81512e+06	8.27932e+06	2.90761e+07	8.96306e+06	1.09309e+07	1.27872e+07
M152T165	Xanthine	C5H4N4O2	C00385	BioDeepDB	[M]+	0.000282543	3.77657e+07	5.86394e+07	5.10771e+07	5.02515e+07	6.76032e+07	5.67743e+07	6.16245e+07	7.01075e+07	4.8272e+07
M169T502	Uric acid	C5H4N4O3	C00366	BioDeepDB	[M+H]+	9.53e-05	1.58772e+06	1.63699e+06	1.92677e+06	1008.98	7.38628e+06	4.05364e+06	1.19883e+07	1.69524e+08	1008.98
M134T342	Adenine	C5H5N5	C00147	BioDeepDB	[M-H]-	1.36e-08	2.54045e+07	3.91126e+07	3.29275e+07	9.45785e+07	7.94915e+07	6.48196e+07	1.21076e+08	1.54405e+08	1.51121e+08
M152T107_2	Guanine	C5H5N5O	C00242	BioDeepDB	[M+H]+	1.17e-08	1.21457e+08	8.07632e+07	6.33843e+07	1.204e+08	1.32505e+08	1.19486e+08	1.51693e+08	1.46287e+08	1.47474e+08
M111T818	Pyrrole-2-carboxylic acid	C5H5NO2	C05942	BioDeepDB	[M]+	2.8e-05	1008.98	1008.98	1008.98	1008.98	1008.98	1008.98	9.51883e+09	1008.98	1008.98
M158T766	4,5-Dihydroorotic acid	C5H6N2O4	C00337	BioDeepDB	[M]+	1.45e-06	2.79291e+08	2.75565e+08	2.81909e+08	3.17159e+08	2.9452e+08	2.52422e+08	2.83004e+08	3.11302e+08	3.14303e+08
M131T182	Citraconic acid	C5H6O4	C02226	BioDeepDB	[M+H]+	0.00327913	5.38338e+06	5.63255e+06	5.08229e+06	7.09703e+06	5.00744e+06	1.82182e+07	4.36646e+07	3.28394e+07	1.04765e+07
M130T72	Mesaconate	C5H6O4	C01732	BioDeepDB	[M]+	4.2e-16	3.20531e+08	3.58656e+08	3.74622e+08	2.26916e+08	2.48747e+08	2.54664e+08	1.79961e+08	1.64148e+08	1.42901e+08
M131T149	Itaconic acid	C5H6O4	C00490	BioDeepDB	[M+H]+	8.72e-14	9.7753e+07	1.65291e+08	1.13694e+08	7.58111e+07	9.30149e+07	1.31169e+08	3.83209e+07	6.64846e+07	2.41944e+08
M147T155	Methyloxaloacetate	C5H6O5	C06030	BioDeepDB	[M+H]+	1.53e-08	2.52334e+09	2.84421e+09	2.54884e+09	1.75631e+09	2.52238e+09	2.33222e+09	1.00058e+09	6.00296e+08	4.17187e+08
M146T72	Oxoglutaric acid	C5H6O5	C00026	BioDeepDB	[M]+	0.000478038	1.79503e+08	2.05594e+08	2.34914e+08	1.20446e+08	1.273e+08	1.4979e+08	9.61346e+07	8.80414e+07	7.41697e+07
M163T389	D-4-Hydroxy-2-oxoglutarate	C5H6O6	C05946	BioDeepDB	[M+H]+	3.37e-05	7.99885e+08	2.99206e+08	2.02369e+08	1.44929e+08	3.69869e+08	1.02819e+09	1.26564e+08	1.55227e+08	1.24475e+08
M126T103_2	5-Methylcytosine	C5H7N3O	C02376	BioDeepDB	[M+H]+	0.000356451	1.75902e+07	2.49393e+07	1.96346e+07	1.71046e+07	1.79189e+07	2.41714e+07	3.17016e+07	3.01395e+07	4.63604e+07
M114T158	1-Pyrroline-2-carboxylic acid	C5H7NO2	C03564	BioDeepDB	[M+H]+	7.35e-07	1008.98	1008.98	5.38806e+08	1.00848e+08	1008.98	1008.98	1.27433e+08	1.05311e+08	1.84528e+08
M130T165	Pyroglutamic acid	C5H7NO3	C01879	BioDeepDB	[M+H]+	2.76e-22	3.41394e+09	3.1834e+09	2.76753e+09	4.97891e+09	5.80186e+09	4.92117e+09	3.79468e+09	3.8714e+09	3.94531e+09
M130T223	1-Pyrroline-4-hydroxy-2-carboxylate	C5H7NO3	C04282	BioDeepDB	[M+H]+	9.89e-09	1.09954e+06	1.585e+06	1.33855e+07	2.79319e+08	6.5837e+07	4.73827e+07	1.31469e+08	1.72421e+08	3.2884e+07
M145T96	2-Keto-glutaramic acid	C5H7NO4	C00940	BioDeepDB	[M]+	5e-17	1.50268e+10	1.401e+10	1.34633e+10	1.45704e+10	2.12754e+10	2.73002e+10	1.27407e+10	9.7693e+09	2.22432e+10
M145T678	4-Oxoglutaramate	C5H7NO4	C05572	BioDeepDB	[M]+	0.000309206	1.47876e+09	6.04453e+08	2.71818e+08	1.91118e+07	1.46293e+08	1.38093e+09	4.1701e+07	1.31553e+08	7.40567e+07
M129T88	gamma-Amino-gamma-cyanobutanoate	C5H8N2O2	C05715	MetaDNA	[M+H]+	0.000120114	1008.98	1008.98	1008.98	1.49184e+07	1.83902e+08	1008.98	2.21221e+07	3.62483e+07	1.35061e+07
M128T92	(R)-5,6-Dihydrothymine	C5H8N2O2	C21028	BioDeepDB	[M]+	1.61e-05	2.644e+08	4.50882e+08	3.61344e+08	4.57031e+09	3.77235e+08	1.70921e+08	3.91043e+08	2.20769e+08	1.14139e+09
M115T823	alpha-Ketoisovaleric acid	C5H8O3	C00141	BioDeepDB	[M-H]-	1.59e-05	23.8875	23.8875	23.8875	23.8875	23.8875	23.8875	3.39174e+07	23.8875	23.8875
M113T315	Glutaric acid	C5H8O4	C00489	BioDeepDB	[M-H2O-H]-	6.97e-05	23.8875	23.8875	7.45067e+08	2.72542e+08	23.8875	23.8875	8.2511e+07	1.8836e+08	4.28082e+08
M148T114	L-threo-3-Methylmalate	C5H8O5	C06029	BioDeepDB	[M]+	8.06e-10	1.84242e+06	2.23944e+06	2.44228e+06	1.95021e+07	1.56728e+07	1.67295e+07	8.99614e+07	3.61832e+08	2.02263e+09
M148T147	2-Hydroxyglutarate	C5H8O5	C02630	BioDeepDB	[M]+	4.72e-05	2.28061e+06	3.47423e+06	3.7003e+06	9.96053e+06	1.56854e+07	1.76874e+07	6.86394e+07	6.67369e+07	6.7109e+07
M147T605	L-2-Hydroxyglutaric acid	C5H8O5	C03196	BioDeepDB	[M-H]-	7.06e-18	1.27361e+07	9.12919e+06	4.1083e+07	23.8875	8.76982e+07	2.20695e+07	2.38928e+07	1.17721e+08	23.8875
M112T73	Histamine	C5H9N3	C00388	BioDeepDB	[M+H]+	1.4e-14	6.25854e+08	7.01289e+08	5.89241e+08	3.41001e+08	5.0914e+08	8.17127e+08	3.70553e+08	4.83944e+08	8.36123e+08
M116T99	L-Proline	C5H9NO2	C00148	BioDeepDB	[M+H]+	3.06e-53	2.57051e+09	2.36606e+09	2.25319e+09	5.24825e+09	4.13572e+09	3.05807e+09	1.09508e+10	1.43058e+10	1.29265e+10
M131T165	L-Glutamic gamma-semialdehyde	C5H9NO3	C01165	BioDeepDB	[M]+	2.45e-15	2.11101e+08	1.82432e+08	1.553e+08	2.71161e+08	3.69601e+08	3.01277e+08	1.9892e+08	2.15437e+08	1.98262e+08
M131T251	5-Amino-2-oxopentanoic acid	C5H9NO3	C01110	BioDeepDB	[M]+	8.73e-06	4.28396e+06	673913	799103	5.65294e+06	2.79469e+06	2.59883e+06	1.45815e+07	6.29406e+06	1.72433e+06
M147T145_1	L-threo-3-Methylaspartate	C5H9NO4	C03618	MetaDNA	[M]+	6.07e-06	8.43654e+06	9.75059e+06	8.57442e+06	1.58109e+07	1.15195e+07	8.83933e+06	1.97881e+07	1.3051e+07	1.28602e+07
M148T92_1	L-Glutamic acid	C5H9NO4	C00025	BioDeepDB	[M+H]+	2.28e-24	3.58084e+09	5.47384e+09	3.57627e+09	7.13709e+09	1.177e+10	9.38501e+09	4.82988e+10	4.87841e+10	5.03833e+10
M148T156	O-Acetylserine	C5H9NO4	C00979	BioDeepDB	[M+H]+	9.69e-05	6.57612e+06	2.78795e+07	1.04762e+07	2.62748e+08	3.77525e+07	1.36639e+07	1.57013e+08	9.11526e+07	3.51783e+08
M113T353	Ketoleucine	C6H10O3	C00233	BioDeepDB	[M+H-H2O]+	7.01e-12	1.90456e+07	2.1579e+07	2.343e+07	3.7612e+07	3.15962e+07	1.68033e+07	5.66164e+07	6.28513e+07	4.1521e+07
M163T520	2-Dehydro-3-deoxy-L-rhamnonate	C6H10O5	C03979	BioDeepDB	[M+H]+	1.38e-06	6.28617e+07	6.75627e+07	8.23679e+07	3.32779e+08	2.81196e+08	2.55691e+08	3.51455e+07	8.71029e+06	9.30077e+06
M163T221	L-Rhamnono-1,4-lactone	C6H10O5	C02991	BioDeepDB	[M+H]+	1.96e-06	1.46595e+08	2.38013e+08	1.85201e+07	5.28683e+07	1.02977e+08	9.33973e+08	7.32107e+07	7.20663e+07	7.05205e+07
M177T186	Gluconolactone	C6H10O6	C00198	BioDeepDB	[M-H]-	8.58e-10	23.8875	23.8875	23.8875	4.95448e+07	9.50928e+07	23.8875	4.74541e+07	1.8267e+07	1.88933e+08
M177T240	L-Gulonic gamma-lactone	C6H10O6	C01040	BioDeepDB	[M-H]-	4.59e-08	1.38659e+07	3.99333e+06	2.07769e+06	3.55874e+07	1.25631e+07	2.63304e+06	3.65443e+07	8.04307e+07	8.83049e+07
M193T205	D-Galacturonate	C6H10O7	C00333	MetaDNA	[M-H]-	0.000449029	23.8875	23.8875	5.93244e+08	7.94433e+06	8.76846e+06	23.8875	2.87892e+07	5.35677e+07	4.4621e+07
M194T104	D-Glucuronic Acid	C6H10O7	C00191	BioDeepDB	[M]-	0.000328752	2.55124e+06	3.46273e+06	3.55914e+06	5.36426e+07	1.50809e+07	2.49849e+06	3.01836e+07	3.93383e+08	1.4961e+08
M193T612	2-Keto-D-gluconic acid	C6H10O7	C06473	BioDeepDB	[M-H]-	4.57e-05	23.8875	23.8875	23.8875	2.65265e+06	23.8875	23.8875	1.03579e+07	2.80099e+06	2.10037e+07
M210T212	Galactaric acid	C6H10O8	C00879	BioDeepDB	[M]+	5.32e-05	9.51993e+06	4.40258e+07	1.10463e+07	3.82891e+08	4.36756e+08	1.05886e+08	3.55638e+09	3.28862e+09	4.56665e+09
M130T104	Pipecolic acid	C6H11NO2	C00408	BioDeepDB	[M+H]+	5.23e-20	3.72062e+08	3.29603e+08	2.8542e+08	2.95895e+08	5.01841e+08	5.01046e+08	6.26669e+08	6.41441e+08	7.00318e+08
M160T242	N-Formyl-L-methionine	C6H11NO3S	C03145	BioDeepDB	[M+H-H2O]+	0.0012682	7.65067e+06	6.40449e+06	6.97286e+06	1008.98	4.01116e+07	1.35536e+07	2.17348e+07	9.48264e+06	9.35298e+07
M162T161	O-Acetyl-L-homoserine	C6H11NO4	C01077	BioDeepDB	[M+H]+	6.98e-07	5.92807e+08	6.43543e+08	6.03221e+08	1.34348e+08	2.0201e+08	3.7572e+08	1.81052e+08	1.79916e+08	2.83748e+08
M142T83	Aminoadipic acid	C6H11NO4	C00956	BioDeepDB	[M-H2O-H]-	3.17e-05	1.09016e+06	1.2052e+06	663007	3.38432e+06	2.78834e+06	1.02854e+06	2.33582e+08	2.67167e+08	2.48324e+08
M239T497	L-Cystine	C6H12N2O4S2	C00491	BioDeepDB	[M-H]-	1.21e-07	1.78239e+06	3.00885e+06	5.55752e+06	2.94248e+06	510424	2.3386e+06	4.87478e+06	4.9301e+06	3.82336e+06
M210T131	N-Acetyldemethylphosphinothricin	C6H12NO5P	C17949	BioDeepDB	[M+H]+	0.00224306	1.10848e+09	2.56392e+09	1.6827e+09	2.76721e+09	2.198e+09	3.00545e+09	8.77773e+08	5.80197e+08	1.42995e+09
M148T88	(R) 2,3-Dihydroxy-3-methylvalerate	C6H12O4	C06007	BioDeepDB	[M]+	3.29e-24	1.19091e+09	1.20822e+09	1.04166e+09	1.08556e+09	1.31369e+09	1.21748e+09	8.05597e+08	9.58738e+08	7.01867e+08
M181T99	D-Glucose	C6H12O6	C00031	MetaDNA	[M+H]+	1.59e-06	3.45256e+07	2.64839e+07	4.64529e+07	3.27079e+07	2.4098e+07	3.27517e+07	4.03438e+07	3.12248e+07	1.81096e+07
M181T123	L-Sorbose	C6H12O6	C00247	BioDeepDB	[M+H]+	1.12e-06	4.70686e+06	6.10559e+06	6.39308e+06	1008.98	3.98925e+07	1.16067e+07	1008.98	1008.98	1008.98
M163T96_2	D-Fructose	C6H12O6	C00795	BioDeepDB	[M+H-H2O]+	1.43e-23	3.02779e+09	3.69309e+09	4.04809e+09	4.50191e+09	5.74464e+09	6.2731e+09	3.58584e+09	2.63061e+09	5.7278e+09
M181T121_1	Beta-D-Glucose	C6H12O6	C00221	BioDeepDB	[M+H]+	0.0224034	4.59539e+06	1.31912e+06	1.51798e+06	1.97603e+07	2.90856e+06	1.12821e+07	1.38579e+07	3.88262e+07	2.94479e+07
M179T390	D-Mannose	C6H12O6	C00159	BioDeepDB	[M-H]-	5.19e-08	9.98492e+07	1.2936e+07	3.50391e+07	1.44795e+08	1.98775e+07	5.38096e+07	1.47447e+08	6.04832e+08	2.60942e+08
M161T309	L-Gulose	C6H12O6	C15923	BioDeepDB	[M-H2O-H]-	0.00112222	23.8875	23.8875	23.8875	7.1307e+07	23.8875	23.8875	2.65076e+07	1.46805e+08	9.12413e+07
M179T241	Alpha-D-Glucose	C6H12O6	C00267	BioDeepDB	[M-H]-	9.36e-15	23.8875	23.8875	23.8875	9.61678e+07	23.8875	23.8875	1.65674e+08	1.45498e+08	1.60885e+08
M161T795	myo-Inositol	C6H12O6	C00137	BioDeepDB	[M-H2O-H]-	1.97e-05	23.8875	23.8875	23.8875	2.65246e+08	23.8875	23.8875	2.94343e+08	3.70478e+08	1.17245e+09
M195T85	Gluconic acid	C6H12O7	C00257	BioDeepDB	[M-H]-	3.49e-08	1.98382e+08	2.09248e+08	2.28556e+08	1.7461e+08	1.62828e+08	1.80114e+08	1.95367e+08	2.19402e+08	2.40614e+08
M176T92_2	Citrulline	C6H13N3O3	C00327	BioDeepDB	[M+H]+	4.05e-07	1008.98	1008.98	1008.98	7.21668e+07	1.83811e+09	1008.98	5.82005e+07	5.02023e+07	4.50839e+07
M132T228_2	L-Leucine	C6H13NO2	C00123	BioDeepDB	[M+H]+	5.9e-33	1.15228e+10	1.33158e+10	1.16383e+10	8.45378e+09	1.09088e+10	1.15651e+10	7.80857e+09	8.27045e+09	8.61435e+09
M132T205_2	L-Isoleucine	C6H13NO2	C00407	BioDeepDB	[M+H]+	4.57e-28	1.78779e+10	1.47831e+10	1.02313e+10	6.92523e+09	1.15698e+10	1.43419e+10	3.34878e+09	3.26842e+09	3.94013e+09
M180T316_1	Kanosamine	C6H13NO5	C12212	BioDeepDB	[M+H]+	3.16e-05	7.10457e+06	8.21036e+06	1.04706e+07	1.67873e+07	1.33747e+07	1.10947e+07	2.68445e+07	2.44179e+07	2.83141e+07
M229T262	Mevalonic acid-5P	C6H13O7P	C01107	BioDeepDB	[M+H]+	0.00206256	1008.98	1008.98	1.70085e+08	8.8426e+07	6.89349e+08	1008.98	1.69208e+08	1.40565e+08	1.65759e+08
M261T94	D-Glucose 1-phosphate	C6H13O9P	C00103	BioDeepDB	[M+H]+	1.98e-08	7.3126e+08	6.14455e+08	5.28112e+08	2.23687e+08	2.85249e+08	6.87617e+08	9.8596e+07	9.20247e+07	7.7238e+07
M261T108_1	Beta-D-Glucose 6-phosphate	C6H13O9P	C01172	BioDeepDB	[M+H]+	0.000479861	3.10445e+08	3.51336e+08	2.69862e+08	1.19508e+08	1.92017e+08	1.82634e+08	2.05084e+08	1.88797e+08	2.32968e+08
M147T158	L-Lysine	C6H14N2O2	C00047	BioDeepDB	[M+H]+	0.000243645	5.02454e+07	6.94295e+07	5.72171e+07	3.06601e+07	5.98425e+07	8.53567e+07	1.2582e+08	4.15804e+07	4.64882e+07
M147T145_2	(3S,5S)-3,5-Diaminohexanoate	C6H14N2O2	C01186	BioDeepDB	[M+H]+	0.0072955	4.20139e+06	4.82923e+06	6.45601e+06	4.93921e+06	5.12911e+06	2.66212e+06	1.16718e+07	9.18701e+06	7.64256e+06
M175T86_2	L-Arginine	C6H14N4O2	C00062	BioDeepDB	[M+H]+	5.08e-09	1.66401e+08	1.93723e+08	1.57266e+08	1.89067e+08	2.21952e+08	2.63433e+08	1.66982e+08	1.75225e+08	1.98438e+08
M339T826	Fructose 1,6-bisphosphate	C6H14O12P2	C00354	BioDeepDB	[M-H]-	1.39e-17	6.97352e+07	1.37182e+08	8.5511e+07	5.93807e+07	7.88394e+07	8.30049e+07	7.83628e+07	1.07343e+08	9.59401e+07
M183T826	Sorbitol	C6H14O6	C00794	BioDeepDB	[M+H]+	8.55e-16	1.57242e+08	4.58238e+07	1.30225e+08	1.61889e+08	1.60098e+08	2.7757e+07	2.19668e+08	1.89772e+08	1.73969e+08
M183T33_2	Mannitol	C6H14O6	C00392	BioDeepDB	[M+H]+	1.37e-17	1.66725e+08	1.69828e+08	1.76535e+08	6.564e+08	2.83451e+08	1.70915e+08	6.56853e+08	6.04302e+08	6.68298e+08
M124T146	Nicotinic acid	C6H5NO2	C00253	BioDeepDB	[M+H]+	1.64e-07	2.51283e+08	2.72524e+08	3.18991e+08	1.27812e+08	1.31879e+08	1.99649e+08	1.64017e+08	1.54645e+08	1.62754e+08
M138T621	6-Hydroxynicotinate	C6H5NO3	C01020	BioDeepDB	[M-H]-	3.04e-05	1.13574e+08	7.12177e+07	5.38044e+07	2.61806e+07	3.09991e+07	1.25151e+08	2.27595e+07	4.35857e+07	2.56983e+07
M123T103	Niacinamide	C6H6N2O	C00153	BioDeepDB	[M+H]+	1.02e-06	3.01174e+08	3.1372e+08	3.10556e+08	2.4237e+08	3.04817e+08	3.63793e+08	5.80014e+08	4.63232e+08	5.40669e+08
M137T177	Urocanic acid	C6H6N2O2	C00785	BioDeepDB	[M-H]-	0.000159191	1.62789e+07	2.68802e+07	2.78553e+07	8.13337e+06	1.10433e+07	1.75945e+07	1.09635e+07	5.95474e+06	1.02598e+07
M155T405	Imidazol-5-yl-pyruvate	C6H6N2O3	C03277	BioDeepDB	[M+H]+	0.0126296	1.88686e+07	2.19067e+07	2.36751e+07	2.83613e+07	2.42784e+07	1.93966e+07	3.24698e+07	3.02574e+07	2.74537e+07
M182T157	1-Methyluric acid	C6H6N4O3	C16359	BioDeepDB	[M]+	0.0115622	1008.98	1008.98	3.88992e+07	1.19849e+07	1.0789e+08	1008.98	2.5343e+07	7.72235e+06	9.34246e+06
M94T72	Phenol	C6H6O	C00146	BioDeepDB	[M]+	1.41e-06	1.00371e+09	1.05868e+09	9.8921e+08	8.02027e+08	9.58527e+08	8.56508e+08	5.23977e+08	4.96181e+08	4.91913e+08
M110T773	Hydroquinone	C6H6O2	C00530	BioDeepDB	[M]+	4.78e-07	1008.98	1008.98	1008.98	5.21618e+09	1008.98	1008.98	4.57717e+09	1.04168e+09	8.98082e+08
M175T155	cis-Aconitic acid	C6H6O6	C00417	BioDeepDB	[M+H]+	3.87e-18	1.68213e+09	1.87337e+09	1.70205e+09	1.15564e+09	1.50966e+09	1.57613e+09	6.17722e+08	2.86495e+08	3.0269e+08
M173T119	Dehydroascorbate	C6H6O6	C05422	BioDeepDB	[M-H]-	2.63e-14	4.35916e+08	5.44635e+08	5.67567e+08	1.39305e+08	6.74323e+08	1.08456e+08	2.06851e+08	2.15622e+08	2.43813e+08
M161T121_1	Oxoadipic acid	C6H8O5	C00322	BioDeepDB	[M+H]+	1.34e-05	6.80135e+06	8.96475e+06	7.32556e+07	6.71565e+07	1.05339e+08	6.39102e+07	2.79829e+07	1.06074e+08	2.55185e+07
M175T105	D-Glucurono-6,3-lactone	C6H8O6	C02670	MetaDNA	[M-H]-	0.00229257	2.25488e+07	5.90132e+07	4.97319e+07	2.39129e+08	3.25007e+08	2.21928e+08	2.50309e+08	1.92494e+07	2.00302e+08
M177T144	Ascorbate	C6H8O6	C00072	BioDeepDB	[M+H]+	2.04e-30	9.84177e+07	2.4499e+07	2.21315e+07	1.45563e+08	2.20756e+08	1.96089e+08	4.75551e+08	4.33418e+08	5.08103e+08
M176T233	2-Hydroxy-3-oxoadipate	C6H8O6	C03217	BioDeepDB	[M]+	0.000172333	3.97129e+06	3.4222e+06	2.78849e+06	982994	1.5786e+06	7.17287e+06	7.6511e+06	7.30282e+06	3.83843e+06
M191T79_2	Citric acid	C6H8O7	C00158	BioDeepDB	[M-H]-	1.24e-48	6.20201e+10	5.84669e+10	6.42946e+10	5.48066e+10	5.00422e+10	6.08489e+10	4.3558e+10	4.18535e+10	3.86768e+10
M191T496	Isocitric acid	C6H8O7	C00311	BioDeepDB	[M-H]-	1.75e-08	3.73703e+06	3.12255e+06	2.73107e+06	23.8875	23.8875	3.11678e+07	23.8875	23.8875	23.8875
M156T78	L-Histidine	C6H9N3O2	C00135	BioDeepDB	[M+H]+	5.09e-24	4.54392e+07	4.89346e+07	4.31404e+07	4.34909e+07	4.61528e+07	5.71831e+07	6.29733e+07	1.55823e+07	5.66439e+07
M128T147	D-1-Piperideine-2-carboxylic acid	C6H9NO2	C04092	BioDeepDB	[M+H]+	0.0136827	7.98128e+07	8.23548e+07	9.32411e+07	1.4805e+08	3.64311e+08	9.66181e+07	6.92889e+08	1.44228e+08	2.0619e+08
M176T195	N-Formyl-L-glutamic acid	C6H9NO5	C01045	BioDeepDB	[M+H]+	0.000259368	1.14563e+08	1.66982e+08	1.38744e+08	2.7264e+08	1.8952e+08	1.19559e+08	1.20923e+08	1.16387e+08	1.48115e+08
M175T196	2-Isopropyl-3-oxosuccinate	C7H10O5	C04236	BioDeepDB	[M+H]+	1.97e-05	5.43146e+06	1.86065e+06	1.16003e+07	3.10127e+07	1.57534e+07	1.20444e+07	3.02659e+07	1.52714e+07	6.18333e+06
M206T163	Homocitric acid	C7H10O7	C01251	BioDeepDB	[M]+	0.00444473	1.11962e+07	1.02762e+07	1.28188e+07	1008.98	1008.98	4.45708e+06	6.04608e+06	1.08539e+07	1.57364e+07
M219T101	gamma-Glutamylalanine	C7H11N2O5R	C03740	BioDeepDB	[M+H]+	3.82e-05	6.31497e+07	6.88811e+07	1.05091e+08	7.42955e+07	5.82237e+07	7.06907e+07	5.04058e+07	4.84378e+07	4.50004e+07
M160T247	Pimelic acid	C7H12O4	C02656	BioDeepDB	[M]+	8.58e-05	1008.98	1008.98	1.59382e+09	1.41233e+07	1008.98	1008.98	3.28493e+07	9.31145e+06	4.20407e+07
M175T178	2-Isopropylmalic acid	C7H12O5	C02504	BioDeepDB	[M-H]-	0.000113566	3.10371e+06	4.6183e+06	3.50925e+06	8.72127e+06	1.09749e+07	8.53694e+06	3.09656e+07	3.55552e+07	3.54053e+07
M191T104	Quinate	C7H12O6	C00296	BioDeepDB	[M-H]-	2.38e-06	23.8875	23.8875	1.43863e+09	23.8875	23.8875	23.8875	23.8875	23.8875	23.8875
M160T146_2	5-Acetamidovalerate	C7H13NO3	C03087	BioDeepDB	[M+H]+	1.86e-05	2.33856e+07	1.51072e+07	7.05403e+07	1.34207e+07	2.28772e+07	1.71658e+07	2.34183e+07	1.07958e+07	1.0012e+07
M175T104	N-Acetylornithine	C7H14N2O3	C00437	BioDeepDB	[M+H]+	0.00115188	3.02154e+08	2.50884e+08	2.69135e+08	1.94212e+08	3.02129e+08	3.07596e+08	1.62905e+08	1.53719e+08	1.6661e+08
M190T331	Diaminopimelic acid	C7H14N2O4	C00666	BioDeepDB	[M]+	7.09e-05	2.25026e+07	2.16453e+07	2.44463e+07	1.47666e+07	2.4649e+07	2.1375e+07	1.76415e+07	1.53974e+07	1.95767e+07
M194T811	Methyl beta-D-galactoside	C7H14O6	C03619	BioDeepDB	[M]-	1.34e-07	1.68302e+07	1.59245e+07	1.59009e+07	1.13798e+07	1.11086e+07	1.39391e+07	1.2577e+07	1.1902e+07	667080
M209T121	Sedoheptulose	C7H14O7	C02076	BioDeepDB	[M-H]-	0.00257976	769039	908262	976850	7.1663e+06	3.78029e+06	540697	2.71065e+07	2.75287e+07	4.87501e+06
M146T68_2	Spermidine	C7H19N3	C00315	BioDeepDB	[M+H]+	4.75e-20	4.57248e+08	5.7514e+08	3.98493e+08	4.08515e+08	4.22407e+08	6.1239e+08	2.62177e+08	2.58117e+08	1.83805e+08
M121T31	Benzoate	C7H6O2	C00180	BioDeepDB	[M-H]-	1.57e-10	1.90122e+07	2.08024e+07	1.88266e+07	1.9115e+07	3.11541e+06	1.68621e+07	1.46318e+07	1.49565e+07	2.23222e+07
M137T150	3-Hydroxybenzoic acid	C7H6O3	C00587	BioDeepDB	[M-H]-	4.73e-16	1.69713e+07	1.67862e+07	2.90589e+06	1.34523e+07	2.00665e+07	2.40589e+07	1.83167e+07	1.34432e+07	1.71585e+07
M137T380	Salicylic acid	C7H6O3	C00805	BioDeepDB	[M-H]-	1.74e-48	8.52078e+07	9.28734e+07	1.10917e+08	9.46496e+07	1.24799e+08	2.00651e+08	6.10979e+07	1.09009e+08	7.9792e+07
M137T476	4-Hydroxybenzoic acid	C7H6O3	C00156	BioDeepDB	[M-H]-	6.07e-07	23.8875	23.8875	23.8875	23.8875	23.8875	23.8875	1.37231e+08	23.8875	23.8875
M137T31_1	3,4-Dihydroxybenzaldehyde	C7H6O3	C16700	BioDeepDB	[M-H]-	1.17e-06	5.76346e+06	7.62013e+06	7.09842e+06	1.21914e+07	1.91594e+06	5.74351e+06	2.37997e+06	1.07166e+07	1.49519e+07
M155T728	Gentisic acid	C7H6O4	C00628	BioDeepDB	[M+H]+	4.27e-06	1.66259e+09	2.06595e+09	2.12188e+09	2.4132e+08	8.78324e+08	1.44568e+09	3.02941e+09	1.90906e+09	1.312e+09
M153T105	Protocatechuic acid	C7H6O4	C00230	BioDeepDB	[M-H]-	1.59e-18	23.8875	1.6698e+07	2.33882e+07	1.58758e+07	1.27201e+07	23.8875	1.27506e+07	1.40012e+07	2.37594e+06
M167T119	Maleylpyruvate	C7H6O6	C02167	MetaDNA	[M-H2O-H]-	0.00772679	2.77116e+07	4.62733e+07	3.23068e+07	1.61871e+07	1.46703e+07	2.30737e+07	9.0426e+06	1.2626e+07	7.62531e+06
M120T346_1	2-Aminobenzoic acid	C7H7NO2	C00108	BioDeepDB	[M+H-H2O]+	3.96e-08	1.62044e+07	2.1906e+07	1.56254e+07	6.66983e+06	4.5968e+06	5.51115e+06	4.21997e+06	3.57304e+06	1.71126e+06
M138T97	p-Aminobenzoic acid	C7H7NO2	C00568	BioDeepDB	[M+H]+	5.96e-09	1.58608e+10	1.50797e+10	1.84157e+10	1.37565e+10	1.63684e+10	1.91538e+10	1.28016e+10	1.04439e+10	1.18847e+10
M152T706	3-Hydroxyanthranilate	C7H7NO3	C00632	BioDeepDB	[M-H]-	0.000109419	1.32567e+07	1.15803e+07	9.65851e+06	6.21702e+06	9.06502e+06	1.31043e+07	7.68898e+06	7.95933e+06	4.60171e+06
M172T35	3-Dehydroshikimate	C7H8O5	C02637	BioDeepDB	[M]+	3.26e-06	5.69081e+07	6.00704e+07	4.92283e+07	3.92212e+07	5.2502e+07	6.80785e+07	5.84575e+07	4.64451e+07	4.757e+07
M189T263	(Z)-But-1-ene-1,2,4-tricarboxylate	C7H8O6	C04002	BioDeepDB	[M+H]+	0.000789438	362481	2.4768e+06	1.36851e+06	6.65629e+06	3.10528e+06	3.21818e+06	1.44799e+07	1.69098e+07	1.58311e+07
M180T253	7-Aminomethyl-7-carbaguanine	C7H9N5O	C16675	BioDeepDB	[M+H]+	0.00311398	1008.98	1008.98	1008.98	1.19796e+07	1.04587e+08	1008.98	4.79071e+06	4.87362e+06	7.1283e+07
M172T146	Tetrahydrodipicolinate	C7H9NO4	C03972	BioDeepDB	[M+H]+	0.0005218	9.34482e+07	9.76543e+07	9.44199e+07	6.49106e+07	7.46941e+07	1.13372e+08	6.37078e+07	6.41794e+07	7.65963e+07
M188T137	(2S,4S)-4-Hydroxy-2,3,4,5-tetrahydrodipicolinate	C7H9NO5	C20258	BioDeepDB	[M+H]+	2.15e-06	6.88598e+06	8.27592e+06	1.14073e+07	8.50262e+06	9.339e+06	7.06567e+06	2.87549e+06	7.91959e+06	5.90637e+06
M105T384	2-Phenylethanol	C8H10O	C05853	BioDeepDB	[M+H-H2O]+	1.91e-10	4.72003e+08	5.71282e+08	4.13174e+08	8.20285e+08	8.01231e+08	5.24829e+08	8.77811e+08	7.68921e+08	9.81327e+08
M121T222	Tyrosol	C8H10O2	C06044	BioDeepDB	[M+H-H2O]+	1.84e-12	2.10138e+08	3.23001e+08	3.95846e+08	3.66007e+08	3.51493e+08	5.1174e+08	3.08672e+08	2.15393e+08	2.29103e+08
M151T786	3,4-Dihydroxyphenylglycol	C8H10O4	C05576	BioDeepDB	[M-H2O-H]-	0.00354768	6.69983e+08	1.26542e+08	4.01116e+07	6.02976e+06	6.6938e+06	1.5957e+07	1.08713e+06	1.27692e+06	1.29902e+06
M121T346_2	Phenylethylamine	C8H11N	C05332	BioDeepDB	[M]+	2.09e-24	1.09208e+09	1.09257e+09	1.01262e+09	9.10847e+08	1.26288e+09	1.10312e+09	7.1341e+08	6.63843e+08	7.68549e+08
M138T223	Tyramine	C8H11NO	C00483	BioDeepDB	[M+H]+	8.29e-06	7.88316e+07	8.98985e+07	1.25853e+08	9.5054e+07	8.70095e+07	1.98316e+08	8.04342e+07	5.95904e+07	5.60725e+07
M170T35_1	Norepinephrine	C8H11NO3	C00547	BioDeepDB	[M+H]+	3.51e-14	7.0946e+07	6.89603e+07	6.1269e+07	6.3691e+07	7.2538e+07	6.50601e+07	7.62336e+07	6.38541e+07	6.42279e+07
M170T486	Pyridoxine	C8H11NO3	C00314	BioDeepDB	[M+H]+	0.00940039	2.58473e+06	4.15711e+06	1.45959e+06	6.55877e+06	1.31055e+07	1.77997e+07	4.76571e+07	3.68155e+07	7.72911e+07
M199T324	gamma-Glutamyl-beta-aminopropiononitrile	C8H13N3O3	C06114	BioDeepDB	[M]+	0.00258399	1.99356e+07	1.86193e+07	1.64988e+07	6.57938e+06	9.18897e+06	7.92409e+06	7.55555e+06	5.73119e+06	1.08602e+07
M188T157_2	2-Keto-6-acetamidocaproate	C8H13NO4	C05548	BioDeepDB	[M+H]+	0.00025713	5.15482e+08	2.04002e+08	1.10143e+08	6.57096e+07	1.36701e+08	1.02894e+09	5.21567e+07	2.21496e+08	6.30669e+07
M217T159	N-a-Acetylcitrulline	C8H15N3O4	C15532	BioDeepDB	[M]+	0.00425892	1008.98	1008.98	1008.98	2.13813e+07	1008.98	1008.98	1.30577e+07	5.9377e+06	5.66153e+07
M222T146	N-Acetyl-D-galactosamine	C8H15NO6	C01132	BioDeepDB	[M+H]+	0.00380134	3.93973e+07	4.03945e+07	3.73958e+07	3.56177e+07	3.47746e+07	4.67507e+07	2.42116e+07	2.28552e+07	2.43587e+07
M222T100	N-Acetyl-D-glucosamine	C8H15NO6	C00140	BioDeepDB	[M+H]+	6.38e-07	1.77906e+08	1.68641e+08	2.0063e+08	1.36003e+08	1.69001e+08	2.11827e+08	1.43242e+08	1.169e+08	1.53443e+08
M189T150	N6-Acetyl-L-lysine	C8H16N2O3	C02727	BioDeepDB	[M+H]+	4.88e-12	1.59329e+08	1.48082e+08	2.20176e+08	1.64161e+08	1.93799e+08	1.78909e+08	2.32977e+08	2.12319e+08	2.53354e+08
M125T504	Caprylic acid	C8H16O2	C06423	BioDeepDB	[M-H2O-H]-	0.000755652	120958	450986	506744	103217	95574.7	573844	79920.4	112378	62877.7
M160T67	4,4-Diaminodibutylamine	C8H21N3	C06366	MetaDNA	[M+H]+	0.000657845	2.00878e+07	2.70353e+07	2.09648e+07	2.18783e+07	1.99138e+07	3.17783e+07	1.91341e+07	1.82302e+07	1.51884e+07
M258T89	Glycerophosphocholine	C8H21NO6P	C00670	BioDeepDB	[M]+	2.7e-13	1.08724e+09	1.28469e+09	9.97526e+08	1.5344e+09	1.81763e+09	1.48322e+09	3.28204e+08	2.67829e+08	2.80004e+08
M118T404	Indole	C8H7N	C00463	BioDeepDB	[M+H]+	2.41e-11	3.78184e+07	4.19349e+07	4.18343e+07	5.25456e+07	5.49541e+07	4.78433e+07	4.15693e+07	4.35945e+07	4.4644e+07
M121T168	Phenylacetaldehyde	C8H8O	C00601	BioDeepDB	[M+H]+	1.8e-06	1.30412e+07	4.09043e+07	1.13493e+08	4.17235e+07	1.41656e+07	6.65811e+07	4.23226e+08	1.01087e+08	6.36594e+07
M137T133	Phenylacetic acid	C8H8O2	C07086	BioDeepDB	[M+H]+	1.17e-07	8.98616e+07	2.1373e+07	1.08918e+08	1.12053e+07	2.06236e+07	5.06663e+07	1.3624e+07	2.21343e+07	4.30865e+07
M136T294	4-Hydroxyphenylacetaldehyde	C8H8O2	C03765	BioDeepDB	[M]+	4.42e-13	1008.98	2.30669e+07	2.29006e+07	5.65009e+06	1.4536e+07	1008.98	1.64929e+08	1.27832e+07	1.5074e+08
M153T299_2	p-Hydroxyphenylacetic acid	C8H8O3	C00642	BioDeepDB	[M+H]+	2.09e-06	1008.98	1008.98	1008.98	2.90259e+07	1008.98	1008.98	3.4255e+07	3.82926e+07	4.60583e+07
M153T75_1	3,4-Dihydroxyphenylacetaldehyde	C8H8O3	C04043	BioDeepDB	[M+H]+	0.00577143	7.05979e+06	8.56166e+06	1.25772e+07	6.74272e+06	1.73255e+07	6.60686e+06	9.77243e+06	8.25949e+06	9.00348e+06
M151T614	3-Hydroxyphenylacetic acid	C8H8O3	C05593	BioDeepDB	[M-H]-	1.99e-07	23.8875	23.8875	23.8875	7.12426e+06	23.8875	23.8875	4.2552e+06	1.77657e+06	9.77933e+06
M151T372	2-Hydroxyphenylacetate	C8H8O3	C05852	BioDeepDB	[M-H]-	1.19e-08	954427	1.10105e+06	1.00748e+06	4.94998e+06	1.48603e+06	1.21236e+06	1.83058e+07	5.74068e+07	23.8875
M151T57	Homogentisic acid	C8H8O4	C00544	MetaDNA	[M+H-H2O]+	1.91e-05	3.28387e+06	3.66696e+06	4.93494e+06	1.34834e+07	5.48439e+06	3.84061e+06	4.30818e+06	1.60135e+07	2.98446e+06
M167T415_1	3,4-Dihydroxyphenylacetate	C8H8O4	C01161	BioDeepDB	[M-H]-	0.00027798	4.8054e+07	1.19785e+07	7.3026e+06	9.27622e+06	9.88228e+06	6.56097e+07	5.38406e+06	5.67986e+06	1.43384e+06
M185T33	3,4-Dihydroxymandelic acid	C8H8O5	C05580	BioDeepDB	[M+H]+	0.000525209	7.54634e+07	1.54973e+07	6.59397e+07	9.82185e+07	8.21566e+07	7.24206e+07	1.22341e+08	1.21391e+08	1.01526e+08
M167T75	L-4-Hydroxyphenylglycine	C8H9NO3	C12323	BioDeepDB	[M]+	3.19e-06	5.51725e+07	5.12128e+07	4.25798e+07	9.70539e+07	1.66637e+08	1.12192e+08	2.16913e+07	1.3045e+07	3.97423e+07
M168T146	Isopyridoxal	C8H9NO3	C06051	BioDeepDB	[M+H]+	4.93e-05	1.03019e+07	1.00346e+07	1.39728e+07	2.92267e+07	2.68198e+07	7.75103e+06	1.05322e+07	4.06353e+07	9.06695e+06
M183T58	4-Pyridoxic acid	C8H9NO4	C00847	BioDeepDB	[M]+	3.77e-07	4.50713e+07	4.2061e+07	3.30975e+07	2.83685e+08	3.11575e+08	4.76218e+07	7.76928e+07	7.81211e+07	1.13095e+08
M134T92	Isochavicol	C9H10O	C20464	BioDeepDB	[M]+	7.81e-07	3.72997e+07	4.35794e+07	1.12695e+07	4.87624e+07	4.98668e+07	5.02653e+07	3.08643e+07	2.13554e+07	1.61395e+07
M167T830	3-(2-Hydroxyphenyl)propanoic acid	C9H10O3	C01198	BioDeepDB	[M+H]+	1.17e-28	2.91901e+07	2.86534e+07	2.62178e+07	3.40144e+07	2.43872e+07	4.65885e+07	6.79173e+07	6.07308e+07	5.93012e+07
M167T44	Homovanillin	C9H10O3	C05581	BioDeepDB	[M+H]+	0.000110797	1008.98	1008.98	1008.98	1.66948e+07	1008.98	1008.98	1.76855e+06	1.59193e+06	1.59976e+06
M181T392	3,4-Dihydroxyhydrocinnamic acid	C9H10O4	C10447	BioDeepDB	[M-H]-	0.000188694	332518	1.67458e+06	324953	5.35606e+06	6.89511e+06	3.29496e+06	1.54289e+07	1.6811e+07	2.09998e+07
M199T649	Vanillylmandelic acid	C9H10O5	C05584	BioDeepDB	[M+H]+	4.24e-05	1008.98	1008.98	1008.98	3.38014e+07	1.49019e+08	1008.98	2.71062e+07	5.59853e+07	1.28499e+07
M199T183	(3E)-3-[(1R,5R,6S)-5-Hydroxy-7-oxabicyclo[4.1.0]heptan-2-ylidene]-2-oxopropanoate	C9H10O5	C21086	BioDeepDB	[M+H]+	0.000955166	3.62203e+06	6.1654e+06	1.33829e+06	1008.98	2.73981e+07	1.15583e+07	4.77814e+08	1008.98	1008.98
M204T448	Pyrimidodiazepine	C9H11N5O2	C02587	BioDeepDB	[M+H-H2O]+	0.000683326	6.47893e+06	2.86621e+07	4.63291e+07	7.50928e+06	1.47537e+07	2.73951e+07	3.20813e+07	2.09055e+07	1.0588e+07
M164T315_2	L-Phenylalanine	C9H11NO2	C00079	BioDeepDB	[M-H]-	6.32e-40	3.52198e+09	3.8929e+09	2.488e+09	2.02377e+09	3.18152e+09	3.03979e+09	1.48013e+09	1.42357e+09	1.53971e+09
M182T201	L-Tyrosine	C9H11NO3	C00082	BioDeepDB	[M+H]+	7.31e-24	2.00566e+09	2.24235e+09	2.12854e+09	1.16942e+09	1.90189e+09	1.49185e+09	6.05898e+08	5.50073e+08	6.52658e+08
M182T130	Beta-Tyrosine	C9H11NO3	C04368	BioDeepDB	[M+H]+	0.00326757	984740	1.17867e+06	1.29807e+06	1.77629e+07	6.63469e+06	5.0064e+06	3.49709e+07	8.57341e+06	3.30177e+07
M198T135	L-Dopa	C9H11NO4	C00355	BioDeepDB	[M+H]+	0.0103979	2.30428e+07	2.64436e+07	1.72884e+07	7.21679e+07	1.32645e+08	9.58348e+07	2.82603e+07	1.75017e+08	5.58052e+07
M245T188	Uridine	C9H12N2O6	C00299	BioDeepDB	[M+H]+	2.45e-11	1.21379e+08	1.44177e+08	1.48354e+08	1.51535e+08	1.63039e+08	1.80339e+08	1.83338e+08	1.65709e+08	1.6539e+08
M167T558	Vanylglycol	C9H12O4	C05594	BioDeepDB	[M+H-H2O]+	6.13e-06	2.43697e+07	3.24625e+07	4.30754e+07	7.10972e+07	3.29362e+07	5.13116e+07	9.06548e+07	7.23353e+07	8.25049e+07
M325T144	UMP	C9H13N2O9P	C00105	BioDeepDB	[M+H]+	2.44e-18	8.39803e+07	1.00871e+08	6.40683e+07	1.25171e+08	4.66421e+07	9.83051e+07	1.5582e+08	1.41861e+08	1.62919e+08
M227T433	Deoxycytidine	C9H13N3O4	C00881	BioDeepDB	[M]+	3.89e-05	5.88456e+06	3.53931e+06	4.1848e+06	7.44881e+06	8.13031e+06	2.93328e+07	3.82118e+06	2.56597e+06	3.21941e+06
M244T103	Cytidine	C9H13N3O5	C00475	BioDeepDB	[M+H]+	2.06e-13	8.78993e+08	9.25688e+08	6.31291e+08	1.47551e+09	1.96893e+09	1.66328e+09	1.28247e+09	1.53764e+09	1.66402e+09
M239T296	4a-Carbinolamine tetrahydrobiopterin	C9H13N5O3	C00268	BioDeepDB	[M]+	2.79e-05	2.04963e+07	1.13316e+07	2.0101e+07	1.03678e+07	1.16824e+07	1.57196e+07	1.74181e+07	1.51722e+07	3.35338e+07
M214T451	N-Acetyl-L-2-amino-6-oxopimelate	C9H13NO6	C05539	BioDeepDB	[M+H-H2O]+	0.00951885	9.18081e+07	4.48423e+07	4.15688e+07	1008.98	1.31177e+08	3.57447e+07	2.65776e+07	2.03448e+08	1008.98
M307T755	dCMP	C9H14N3O7P	C00239	BioDeepDB	[M]-	4.16e-13	5.81281e+06	5.08172e+06	5.46136e+06	4.29214e+06	5.21639e+06	5.52989e+06	4.06053e+06	3.95623e+06	70003.9
M322T101	CMP	C9H14N3O8P	C00055	BioDeepDB	[M-H]-	9.93e-07	4.92377e+06	6.12288e+06	8.0748e+06	5.98731e+06	1.12251e+07	1.6912e+07	4.20523e+07	3.60977e+07	3.98005e+07
M227T82	Carnosine	C9H14N4O3	C00386	BioDeepDB	[M+H]+	0.0017785	1008.98	1008.98	1008.98	9.78074e+06	1.624e+08	1008.98	3.85707e+06	1.45785e+07	4.23554e+06
M233T103	gamma-L-Glutamyl-L-2-aminobutyrate	C9H16N2O5	C21015	BioDeepDB	[M+H]+	0.00997883	7.91928e+07	7.46284e+07	9.23138e+07	7.76216e+07	7.09954e+07	7.75747e+07	3.36114e+07	4.41311e+07	3.95853e+07
M233T146	N2-Succinyl-L-ornithine	C9H16N2O5	C03415	BioDeepDB	[M+H]+	0.0341221	4.90225e+07	4.9577e+07	6.05726e+07	3.14329e+07	1.12645e+07	5.20337e+07	5.10052e+07	4.08287e+07	5.24719e+07
M267T486	2-O-(alpha-D-Mannosyl)-D-glycerate	C9H16O9	C11544	MetaDNA	[M-H]-	0.000850528	4.36365e+06	4.99774e+06	4.32976e+06	1.13737e+07	9.95765e+06	1.68445e+07	7.09461e+06	6.26113e+06	6.23345e+06
M218T185	Pantothenic acid	C9H17NO5	C00864	BioDeepDB	[M-H]-	5.57e-23	2.53463e+07	2.91963e+07	3.71278e+07	2.13061e+07	1.13178e+07	1.09978e+07	1.38485e+07	1.28052e+07	1.71e+07
M219T358	D-Lysopine	C9H18N2O4	C04020	BioDeepDB	[M+H]+	0.0205894	1.60662e+08	1.7398e+08	2.25369e+08	1.01954e+08	1.04132e+08	1.23869e+08	9.97457e+07	1.01353e+08	1.48995e+08
M217T329	beta-Alanyl-L-lysine	C9H19N3O3	C05341	BioDeepDB	[M]+	5.31e-17	1.32206e+08	1.22577e+08	1.78988e+08	8.66056e+07	7.42386e+07	8.52466e+07	8.19666e+07	6.78261e+07	8.10749e+07
M147T471	Coumarin	C9H6O2	C05851	BioDeepDB	[M+H]+	5.93e-19	1.67092e+07	3.10784e+07	1.8136e+07	5.28766e+07	1.05252e+08	5.85141e+07	5.23828e+08	5.54563e+08	7.11429e+08
M161T460	Umbelliferone	C9H6O3	C09315	BioDeepDB	[M-H]-	1.5e-08	1.93629e+06	6.21074e+06	1.97303e+06	3.58072e+07	5.01468e+07	4.4742e+07	1.26656e+08	8.49009e+07	1.41438e+08
M133T395	Cinnamaldehyde	C9H8O	C00903	BioDeepDB	[M+H]+	1.35e-07	1.05622e+06	1.23308e+06	1.54645e+06	1008.98	8.09796e+06	2.60963e+06	2.50458e+07	3.40782e+07	1.02069e+08
M147T681_1	trans-Cinnamate	C9H8O2	C00423	BioDeepDB	[M-H]-	5.9e-26	3.39332e+06	5.89564e+06	7.01564e+06	2.0396e+08	4.31396e+07	5.00092e+06	4.9551e+08	5.78911e+08	2.09875e+09
M149T411	(E)-3-(4-Hydroxyphenyl)-2-propenal	C9H8O2	C05608	BioDeepDB	[M+H]+	1.27e-08	1008.98	1008.98	1008.98	1.95474e+07	1008.98	1008.98	2.04298e+07	5.66985e+06	1.93198e+07
M165T438	4-Hydroxycinnamic acid	C9H8O3	C00811	BioDeepDB	[M+H]+	3.48e-07	5.07108e+07	5.88262e+07	4.12274e+07	1.84445e+08	1.77926e+08	1.12787e+08	7.42869e+07	5.198e+07	7.48257e+07
M165T395	m-Coumaric acid	C9H8O3	C12621	BioDeepDB	[M+H]+	1.71e-14	2.37247e+07	2.68149e+07	2.1913e+07	1.48504e+08	1.40167e+08	8.96147e+07	7.18708e+07	4.9816e+07	4.69436e+07
M181T431	Caffeate	C9H8O4	C01197	BioDeepDB	[M+H]+	9.19e-09	7.16512e+07	5.47594e+07	5.35922e+07	1008.98	1008.98	1.37099e+08	5.27739e+08	1008.98	1008.98
M132T429	3-Methylindole	C9H9N	C08313	BioDeepDB	[M+H]+	7.47e-12	9.42835e+07	7.20445e+07	6.69731e+07	6.72412e+07	7.0293e+07	7.15094e+07	3.91542e+07	3.0168e+07	4.28971e+07
M99T155	Sulfate	H2SO4	C00059	BioDeepDB	[M+H]+	8.39e-06	9.93933e+07	8.73677e+07	6.59577e+07	6.64372e+07	3.84583e+08	1.36842e+08	6.0521e+07	8.27464e+07	1.30051e+08
M97T83	Hydrogen phosphate	H3PO4	C00009	BioDeepDB	[M-H]-	1.17e-05	1.33181e+08	1.74965e+08	1.5445e+08	1.71649e+08	1.52681e+08	1.42254e+08	3.50782e+08	3.0494e+08	3.00142e+08

## Sheet: TableS2
TableS2: Enrichment analysis of identified metabolites.
Metabolite Set	Total	Hits	Expect	P value	Holm P	FDR	Members
Organic acids	914	66	1.46	2.67e-87	7.21e-86	7.21e-86	Ureidopropionic acid; Carnosine; Betaine; cis-Aconitic acid; Dimethylglycine; Citric acid; Guanidoacetic acid; L-Glutamic acid; L-Malic acid; L-Tyrosine; L-Phenylalanine; L-Alanine; L-Proline; L-Threonine; L-Asparagine; L-Isoleucine; L-Histidine; L-Dopa; L-Lysine; L-Serine; L-Aspartic acid; L-Cystine; Methylmalonic acid; N6-Acetyl-L-lysine; Oxoglutaric acid; Oxalacetic acid; O-Phosphoethanolamine…
Benzenoids	1890	67	3.01	5.76e-68	1.5e-66	7.78e-67	p-Hydroxyphenylacetic acid; Homogentisic acid; Gentisic acid; Phenylacetic acid; myo-Inositol; Norepinephrine; Phenol; Tyramine; 3,4-Dihydroxyphenylglycol; 3-Hydroxyphenylacetic acid; 4-Hydroxybenzoic acid; Ortho-Hydroxyphenylacetic acid; 2-Aminobenzoic acid; 3,4-Dihydroxybenzeneacetic acid; p-Aminobenzoic acid; 3-Hydroxyanthranilic acid; Vanylglycol; Protocatechuic acid; 3,4-Dihydroxymandelic ac…
Nucleotides and nucleotide derivatives	182	25	0.291	1.32e-40	3.3e-39	1.19e-39	Deoxycytidine; Adenine; Adenosine monophosphate; Adenosine; Cyclic AMP; Deoxyinosine; Dihydrouracil; Cytidine monophosphate; Deoxyadenosine; Orotic acid; Thymidine; Uridine 5'-monophosphate; Uric acid; Xanthine; Uridine; Uracil; Cytosine; 5'-Methylthioadenosine; dCMP; Guanosine monophosphate; Flavin Mononucleotide; 5-Methylcytosine; 1-Methyluric acid; 3'-AMP; Cis-zeatin
Organoheterocyclic compounds	469	24	0.749	1.86e-28	4.45e-27	1.25e-27	4-Pyridoxic acid; Pyridoxine; Riboflavin; Serotonin; Pyroglutamic acid; Urocanic acid; Tryptamine; 3-Methylindole; Kynurenic acid; Indole; 5-Hydroxyindoleacetic acid; Indoleacetaldehyde; Niacinamide; Nicotinic acid; 4a-Carbinolamine tetrahydrobiopterin; 1-Pyrroline-4-hydroxy-2-carboxylate; 6-Hydroxynicotinic acid; (S)-Reticuline; Pyrrole-2-carboxylic acid; Isopyridoxal; 3-Indoleacetonitrile; 1-Py…
Carbohydrates	136	16	0.217	2.66e-25	6.13e-24	1.44e-24	D-Xylose; Glyceric acid; Gluconolactone; N-Acetyl-D-glucosamine; Sorbitol; D-Ribose; Gluconic acid; Mannitol; Trehalose; D-Xylulose; Nicotinate D-ribonucleoside; Prunasin; Cytidine; D-Glucose; D-Mannose; Sedoheptulose
Fatty Acyls	8120	62	13	1.3e-24	2.86e-23	5.84e-24	2-Ketobutyric acid; 2-Hydroxybutyric acid; Acetoacetic acid; Galactaric acid; Glutaric acid; L-2-Hydroxyglutaric acid; Hydroxypropionic acid; Mevalonic acid-5P; Hydroxypyruvic acid; 5-Aminopentanoic acid; Diacetyl; 5-Amino-2-oxopentanoic acid; (R)-3-Hydroxybutyric acid; Alpha-ketoisovaleric acid; Gamma-Aminobutyric acid; L-Alpha-aminobutyric acid; Aminoadipic acid; Diaminopimelic acid; 2-Hydroxyg…
Organic nitrogen compounds	68	7	0.109	2.2e-11	4.63e-10	8.5e-11	Choline; Porphobilinogen; Histamine; Spermine; Spermidine; Phosphorylcholine; Bovinocidin
Organic oxygen compounds	173	7	0.276	1.6e-08	3.21e-07	5.41e-08	L-Kynurenine; Chlorogenic acid; 4-(2-Amino-3-hydroxyphenyl)-2,4-dioxobutanoic acid; Malonic semialdehyde; L-3-Hydroxykynurenine; Amygdalin; 1-beta-D-Glucopyranosyl-4-D-glucopyranose
Polyketides	5540	27	8.85	4.04e-07	7.68e-06	1.21e-06	3,4-Dihydroxyhydrocinnamic acid; trans-Ferulic acid; Coumarin; m-Coumaric acid; 4-Hydroxycinnamic acid; Apigenin; Naringenin; Rutin; Cinnamaldehyde; Quercetin; Kaempferol; Eriodictyol; Umbelliferone; Sinapic acid; 3-(2-Hydroxyphenyl)propanoic acid; Scopoletin; (E)-3-(4-Hydroxyphenyl)-2-propenal; Isoliquiritigenin; Kaempferol-3-O-glucoside; Quercetin 3-glucoside; Caffeate; Chalconaringenin; Sakura…
Prenol Lipids	1530	9	2.44	0.000895	0.0161	0.00242	2-trans,6-trans-Farnesal; Ubiquinone-1; Capsidiol; Perillyl aldehyde; Geranylgeranyl-PP; (S)-Abscisic acid; Geniposidic acid; Limonene-1,2-diol; (1R,4R)-Dihydrocarvone
Alkaloids	52	2	0.083	0.0032	0.0543	0.00784	Morphinone; Norsanguinarine
Organosulfur compounds	25	1	0.0399	0.0392	0.626	0.0881	Dimethyl sulfone
Sterol Lipids	2380	4	3.81	0.529	1	1	Vitamin D3; Lanosterin; Desmosterol; 7-Dehydrodesmosterol
Sphingolipids	27200	4	43.5	1	1	1	Sphinganine; 3-Dehydrosphinganine; Phytosphingosine; Sphingosine
Lipids and lipid-like molecules	83000	4	132	1	1	1	(+)-(S)-Carvone; 9(S)-HPODE; Geniposidic acid; Methyl jasmonate
Glycerophospholipids	27000	1	43.1	1	1	1	PC(16:0/16:0)

## Sheet: TableS3
TableS3: Differentially accumulated metabolites (DAMs) during MG-Pk stage.
ID	name	formula	KEGG	library	super class	type	identify.pvalue	MG-1 (log2)	MG-2 (log2)	MG-3 (log2)	Pk-1 (log2)	Pk-2 (log2)	Pk-3 (log2)	p-value(t-test)	VIP	change
M104T147_1	4-Hydroxybutanoic acid	C4H8O3	C00989	BioDeepDB	-	[M]+	1.79e-12	25.5887	25.8344	25.8566	24.9319	25.2566	25.1475	0.00345082	1.47274	DOWN
M119T99	Succinic acid	C4H6O4	C00042	BioDeepDB	Organic acids	[M+H]+	0.000429807	24.9657	25.052	25.7742	22.1222	23.2052	23.7882	0.0190485	1.44579	DOWN
M120T346_1	2-Aminobenzoic acid	C7H7NO2	C00108	BioDeepDB	Benzenoids	[M+H-H2O]+	3.96e-08	23.9499	24.3848	23.8974	22.6692	22.1322	22.3939	0.0293177	1.53849	DOWN
M120T89	L-Threonine	C4H9NO3	C00188	BioDeepDB	Organic acids	[M+H]+	5.31e-19	29.5107	29.6024	29.5422	29.1738	29.1105	29.0459	0.0137889	1.55136	DOWN
M124T146	Nicotinic acid	C6H5NO2	C00253	BioDeepDB	Organoheterocyclic compounds	[M+H]+	1.64e-07	27.9047	28.0218	28.2489	26.9295	26.9746	27.5729	0.0155883	1.45437	DOWN
M130T72	Mesaconate	C5H6O4	C01732	BioDeepDB	Organic acids	[M]+	4.2e-16	28.2559	28.418	28.4809	27.7576	27.8901	27.924	0.0010238	1.52665	DOWN
M137T177	Urocanic acid	C6H6N2O2	C00785	BioDeepDB	Organoheterocyclic compounds	[M-H]-	0.000159191	23.9565	24.68	24.7314	22.9554	23.3967	24.0686	0.0317585	1.24816	DOWN
M146T72	Oxoglutaric acid	C5H6O5	C00026	BioDeepDB	Organic acids	[M]+	0.000478038	27.4194	27.6152	27.8076	26.8438	26.9237	27.1584	0.00279918	1.47989	DOWN
M151T444	(+)-(S)-Carvone	C10H14O	C11383	BioDeepDB	Lipids and lipid-like molecules	[M+H]+	0.00524762	29.0538	29.0876	28.9428	28.3339	28.1771	28.3724	0.0175251	1.56266	DOWN
M151T72_2	D-Ribose	C5H10O5	C00121	BioDeepDB	Carbohydrates	[M+H]+	9.74e-06	31.3137	31.3911	31.4269	30.7682	30.9858	31.0109	0.00963776	1.49387	DOWN
M156T72	Orotic acid	C5H4N2O4	C00295	BioDeepDB	Nucleotides and nucleotide derivatives	[M]+	0.0425295	25.8948	26.0743	26.1806	25.35	25.4955	25.4693	0.00682619	1.53033	DOWN
M195T85	Gluconic acid	C6H12O7	C00257	BioDeepDB	Carbohydrates	[M-H]-	3.49e-08	27.5637	27.6406	27.768	27.3796	27.2788	27.4243	0.0343744	1.47847	DOWN
M199T324	gamma-Glutamyl-beta-aminopropiononitrile	C8H13N3O3	C06114	BioDeepDB	Organic acids	[M]+	0.00258399	24.2488	24.1503	23.9759	22.6495	23.1315	22.9178	0.0225758	1.51526	DOWN
M203T444	Spermine	C10H26N4	C00750	BioDeepDB	Organic nitrogen compounds	[M+H]+	1.88e-09	30.4783	30.5067	30.3238	29.6987	29.5316	29.7609	0.0229358	1.55197	DOWN
M211T341	Jasmonic acid	C12H18O3	C08491	BioDeepDB	Fatty Acyls	[M+H]+	0.00116158	24.0173	23.4025	23.7909	21.064	21.6651	22.3761	0.0491016	1.48477	DOWN
M217T329	beta-Alanyl-L-lysine	C9H19N3O3	C05341	BioDeepDB	-	[M]+	5.31e-17	26.9782	26.8691	27.4153	26.368	26.1457	26.3451	0.0285402	1.5029	DOWN
M219T358	D-Lysopine	C9H18N2O4	C04020	BioDeepDB	Benzenoids	[M+H]+	0.0205894	27.2595	27.3743	27.7477	26.6033	26.6338	26.8842	0.006326	1.49042	DOWN
M227T467	Traumatic Acid	C12H20O4	C16308	BioDeepDB	Fatty Acyls	[M-H]-	9.44e-10	22.4557	22.8678	23.5717	19.6532	19.1938	21.9432	0.0449026	1.37078	DOWN
M337T548	5-O-caffeoylshikimic acid	C16H16O8	C10434	BioDeepDB	-	[M+H]+	3.09e-20	19.9196	19.0041	18.0653	9.97869	9.97869	9.97869	0.00350532	1.57231	DOWN
M377T453	Riboflavin	C17H20N4O6	C00255	BioDeepDB	Organoheterocyclic compounds	[M+H]+	0.00616676	25.3663	24.5988	26.0694	22.0407	22.1936	22.6156	0.0114388	1.55507	DOWN
M459T481	5-Methyltetrahydrofolic acid	C20H25N7O6	C00440	BioDeepDB	-	[M]+	0.00596618	25.9593	25.793	25.9985	25.1439	25.0623	25.2194	0.00100064	1.58392	DOWN
M112T103	Cytosine	C4H5N3O	C00380	BioDeepDB	Nucleotides and nucleotide derivatives	[M+H]+	1.49e-24	29.3145	29.4397	29.2885	30.1031	30.2876	30.2058	0.00190141	1.58731	UP
M116T99	L-Proline	C5H9NO2	C00148	BioDeepDB	Organic acids	[M+H]+	3.06e-53	31.2594	31.1398	31.0693	32.2892	31.9455	31.51	0.047579	1.37548	UP
M130T165	Pyroglutamic acid	C5H7NO3	C01879	BioDeepDB	Organoheterocyclic compounds	[M+H]+	2.76e-22	31.6688	31.5679	31.366	32.2132	32.4339	32.1964	0.0180667	1.55509	UP
M133T130	D-Xylitol	C5H12O5	C00379	BioDeepDB	-	[M-H2O-H]-	6.2e-08	23.6524	24.0259	23.825	25.2229	25.4138	25.1178	0.00328977	1.57745	UP
M134T342	Adenine	C5H5N5	C00147	BioDeepDB	Nucleotides and nucleotide derivatives	[M-H]-	1.36e-08	24.5986	25.2211	24.9728	26.495	26.2443	25.9499	0.049134	1.50137	UP
M134T88	L-Aspartic acid	C4H7NO4	C00049	BioDeepDB	Organic acids	[M+H]+	2e-26	28.8393	28.8949	28.775	29.2726	29.3057	29.3118	0.00704291	1.58789	UP
M147T471	Coumarin	C9H6O2	C05851	BioDeepDB	Polyketides	[M+H]+	5.93e-19	23.9941	24.8894	24.1123	25.6561	26.6493	25.8023	0.000291692	1.47545	UP
M148T114	L-threo-3-Methylmalate	C5H8O5	C06029	BioDeepDB	-	[M]+	8.06e-10	20.8132	21.0947	21.2198	24.2171	23.9018	23.9959	0.00461978	1.57608	UP
M148T147	2-Hydroxyglutarate	C5H8O5	C02630	BioDeepDB	Fatty Acyls	[M]+	4.72e-05	21.121	21.7283	21.8192	23.2478	23.9029	24.0762	0.0003024	1.51834	UP
M148T92_1	L-Glutamic acid	C5H9NO4	C00025	BioDeepDB	Organic acids	[M+H]+	2.28e-24	31.7376	32.3499	31.7358	32.7327	33.4544	33.1277	0.0101821	1.4665	UP
M149T416	L-Arabinose	C5H10O5	C00259	BioDeepDB	-	[M-H]-	2.57e-11	23.3087	23.2874	23.6355	24.0299	23.7228	24.0517	0.0335914	1.30317	UP
M161T460	Umbelliferone	C9H6O3	C09315	BioDeepDB	Polyketides	[M-H]-	1.5e-08	20.8849	22.5663	20.912	25.0937	25.5797	25.4151	0.0133147	1.55091	UP
M163T520	2-Dehydro-3-deoxy-L-rhamnonate	C6H10O5	C03979	BioDeepDB	Benzenoids	[M+H]+	1.38e-06	25.9057	26.0097	26.2956	28.31	28.067	27.9298	0.0117955	1.56232	UP
M163T96_2	D-Fructose	C6H12O6	C00795	BioDeepDB	-	[M+H-H2O]+	1.43e-23	31.4956	31.7822	31.9146	32.0679	32.4196	32.5465	0.00115232	1.33991	UP
M165T395	m-Coumaric acid	C9H8O3	C12621	BioDeepDB	Polyketides	[M+H]+	1.71e-14	24.4999	24.6765	24.3853	27.1459	27.0626	26.4172	0.00566377	1.5744	UP
M165T438	4-Hydroxycinnamic acid	C9H8O3	C00811	BioDeepDB	Polyketides	[M+H]+	3.48e-07	25.5958	25.81	25.2971	27.4586	27.4067	26.749	0.00535841	1.54135	UP
M167T75	L-4-Hydroxyphenylglycine	C8H9NO3	C12323	BioDeepDB	-	[M]+	3.19e-06	25.7174	25.61	25.3437	26.5323	27.3121	26.7414	0.0375675	1.52086	UP
M175T105	D-Glucurono-6,3-lactone	C6H8O6	C02670	MetaDNA	-	[M-H]-	0.00229257	24.4265	25.8145	25.5677	27.8332	28.2759	27.7255	0.01919	1.51328	UP
M175T178	2-Isopropylmalic acid	C7H12O5	C02504	BioDeepDB	Fatty Acyls	[M-H]-	0.000113566	21.5656	22.1389	21.7427	23.0561	23.3877	23.0253	0.00316426	1.54809	UP
M180T429	L-Homophenylalanine	C10H13NO2	C17235	BioDeepDB	-	[M+H]+	6.93e-06	24.5707	24.8219	24.3662	25.0969	25.1436	24.9224	0.0239006	1.40832	UP
M181T392	3,4-Dihydroxyhydrocinnamic acid	C9H10O4	C10447	BioDeepDB	Polyketides	[M-H]-	0.000188694	18.3431	20.6754	18.3099	22.3527	22.7171	21.6518	0.0324044	1.44716	UP
M184T88	Phosphorylcholine	C5H15NO4P	C00588	BioDeepDB	Organic nitrogen compounds	[M]+	5.53e-37	27.8912	28.025	27.9105	28.4158	28.2649	28.3764	0.0419666	1.51988	UP
M198T135	L-Dopa	C9H11NO4	C00355	BioDeepDB	Organic acids	[M+H]+	0.0103979	24.4578	24.6564	24.0433	26.1049	26.983	26.514	0.0136921	1.56148	UP
M210T212	Galactaric acid	C6H10O8	C00879	BioDeepDB	Fatty Acyls	[M]+	5.32e-05	23.1825	25.3918	23.3971	28.5124	28.7023	26.6579	0.0282705	1.47231	UP
M217T395	3-Methylindolepyruvate	C12H11NO3	C05644	BioDeepDB	Benzenoids	[M]+	1.41e-05	22.7816	22.6359	22.6015	23.3742	23.992	23.6181	0.0464601	1.51795	UP
M244T103	Cytidine	C9H13N3O5	C00475	BioDeepDB	Carbohydrates	[M+H]+	2.06e-13	29.7113	29.786	29.2337	30.4586	30.8748	30.6314	0.0290458	1.52805	UP
M245T188	Uridine	C9H12N2O6	C00299	BioDeepDB	Nucleotides and nucleotide derivatives	[M+H]+	2.45e-11	26.8549	27.1033	27.1445	27.1751	27.2806	27.4261	0.0259141	1.15751	UP
M251T702	Ubiquinone-1	C14H18O4	C00399	BioDeepDB	Prenol Lipids	[M+H]+	5.84e-08	24.372	24.5956	24.4192	25.4499	25.3984	25.2955	0.00791686	1.57849	UP
M258T89	Glycerophosphocholine	C8H21NO6P	C00670	BioDeepDB	-	[M]+	2.7e-13	30.018	30.2588	29.8938	30.515	30.7594	30.4661	0.00218767	1.46308	UP
M259T164	Linatine	C10H17N3O5	C05939	BioDeepDB	-	[M]+	0.000162293	25.2985	25.1909	24.8522	26.2221	26.8364	26.3765	0.0257262	1.54729	UP
M266T748	Xanthoxic acid	C15H22O4	C13454	BioDeepDB	-	[M]+	1.39e-05	24.2144	24.4859	24.1782	24.4597	24.6893	24.4527	0.00724963	1.19187	UP
M267T486	2-O-(alpha-D-Mannosyl)-D-glycerate	C9H16O9	C11544	MetaDNA	Benzenoids	[M-H]-	0.000850528	22.0571	22.2528	22.0459	23.4392	23.2474	24.0058	0.0356492	1.49801	UP
M268T265	Adenosine	C10H13N5O4	C00212	BioDeepDB	Nucleotides and nucleotide derivatives	[M+H]+	1.84e-27	29.7958	30.4885	30.0089	31.6329	31.9053	31.6045	0.0056251	1.5547	UP
M273T675_1	Naringenin	C15H12O5	C00509	BioDeepDB	Polyketides	[M+H]+	1.05e-13	24.3531	25.2667	25.851	31.3613	32.8725	33.1296	0.00055998	1.55887	UP
M273T752	Naringenin chalcone	C15H12O5	C06561	BioDeepDB	Polyketides	[M+H]+	1.38e-06	17.644	17.234	17.1422	25.7054	26.5492	27.6735	0.00582378	1.57813	UP
M283T463	Psilocybin	C12H17N2O4P	C07576	BioDeepDB	-	[M-H]-	0.0278511	21.1807	22.944	19.5695	24.771	25.3928	24.5902	0.0383969	1.45363	UP
M293T835	12-OPDA	C18H28O3	C01226	BioDeepDB	Benzenoids	[M+H]+	3.3e-07	26.5584	26.6713	26.3434	27.2576	27.8667	27.9265	0.0454036	1.5	UP
M298T390	5-Methylthioadenosine	C11H15N5O3S	C00170	BioDeepDB	Nucleotides and nucleotide derivatives	[M+H]+	3.02e-36	27.161	27.1707	27.5467	28.1266	27.9051	28.0217	0.0361519	1.43855	UP
M299T452	Salidroside	C14H20O7	C06046	BioDeepDB	Benzenoids	[M-H]-	9.66e-06	21.573	21.3193	21.2742	22.3727	22.8954	22.3854	0.0356638	1.53917	UP
M339T471	p-Coumaroyl quinic acid	C16H18O8	C12208	BioDeepDB	-	[M+H]+	4.64e-05	25.1138	25.812	25.1201	26.4544	27.6827	26.6868	0.00917329	1.44443	UP
M342T95	Trehalose	C12H22O11	C01083	BioDeepDB	Carbohydrates	[M]+	1.76e-10	32.2161	32.1402	31.8613	32.8431	32.8043	32.6867	0.00737457	1.54139	UP
M348T146	AMP	C10H14N5O7P	C00020	BioDeepDB	Nucleotides and nucleotide derivatives	[M+H]+	9.39e-14	28.1503	28.4589	26.8473	29.9656	30.3776	29.8959	0.0291936	1.49924	UP
M371T494	Demecolcine	C21H25NO5	C11250	BioDeepDB	-	[M]+	0.00745121	23.9413	24.3498	24.392	25.7111	25.84	25.3165	0.0303345	1.5308	UP
M379T453	12-Hydroxydihydrochelirubine	C21H17NO6	C05193	BioDeepDB	Benzenoids	[M]+	0.0086412	27.7708	27.9617	27.7648	29.0231	28.8033	28.5522	0.0225654	1.53323	UP
M382T362	trans-Zeatin-7-beta-D-glucoside	C16H23N5O6	C16443	BioDeepDB	-	[M+H]+	2.96e-05	26.2043	26.4388	26.096	26.7134	26.8988	26.7553	0.0119777	1.51135	UP
M383T571	7-Dehydrodesmosterol	C27H42O	C05107	BioDeepDB	Sterol Lipids	[M+H]+	1.18e-05	22.0538	22.4242	22.2944	23.246	22.9923	23.0355	0.0463438	1.5102	UP
M385T578	Vitamin D3	C27H44O	C05443	BioDeepDB	Sterol Lipids	[M+H]+	9.65e-06	21.4727	21.6071	21.8092	22.5462	22.4566	22.2946	0.0426644	1.50905	UP
M457T490_1	Amygdalin	C20H27NO11	C08325	MetaDNA	Organic oxygen compounds	[M]+	0.000181612	23.7798	23.3027	23.7238	26.8001	27.3503	26.7958	0.00963339	1.58018	UP
M741T466_3	Quercetin 3-(2G-xylosylrutinoside)	C32H38O20	C10175	MetaDNA	-	[M-H]-	6.3e-05	27.0519	26.888	25.5541	29.5714	28.7049	28.4775	0.0173826	1.46584	UP
M89T72_2	Putrescine	C4H12N2	C00134	BioDeepDB	-	[M+H]+	4.17e-14	26.6122	26.8173	26.8093	27.2933	27.3067	27.4159	0.00875614	1.52895	UP

## Sheet: TableS4
TableS4: Differentially accumulated metabolites (DAMs) during Pk-RR stage.
ID	name	formula	KEGG	library	super class	type	identify.pvalue	Pk-1 (log2)	Pk-2 (log2)	Pk-3 (log2)	RR-1 (log2)	RR-2 (log2)	RR-3 (log2)	p-value(t-test)	VIP	change
M104T88	L-Serine	C3H7NO3	C00065	BioDeepDB	Organic acids	[M-H]-	1.13e-08	28.0963	27.7615	28.3326	26.8936	27.0772	27.3526	0.0238128	1.34788	DOWN
M115T82	Maleic acid	C4H4O4	C01384	BioDeepDB	Fatty Acyls	[M-H]-	2.88e-25	29.1982	28.3074	28.7614	27.7212	27.3846	27.3985	0.0176683	1.33913	DOWN
M120T89	L-Threonine	C4H9NO3	C00188	BioDeepDB	Organic acids	[M+H]+	5.31e-19	29.1738	29.1105	29.0459	28.4981	28.5052	28.3185	0.00278352	1.43207	DOWN
M126T75_1	Ciliatine	C2H8NO3P	C03557	BioDeepDB	Organic acids	[M+H]+	0.000220168	26.6894	26.2799	26.2163	25.1967	25.0658	24.9053	0.00369793	1.41991	DOWN
M130T165	Pyroglutamic acid	C5H7NO3	C01879	BioDeepDB	Organoheterocyclic compounds	[M+H]+	2.76e-22	32.2132	32.4339	32.1964	31.8213	31.8502	31.8775	0.0319015	1.37883	DOWN
M131T165	L-Glutamic gamma-semialdehyde	C5H9NO3	C01165	BioDeepDB	Organic acids	[M]+	2.45e-15	28.0146	28.4614	28.1665	27.5676	27.6827	27.5628	0.0238113	1.33647	DOWN
M132T205_2	L-Isoleucine	C6H13NO2	C00407	BioDeepDB	Organic acids	[M+H]+	4.57e-28	32.6892	33.4296	33.7395	31.641	31.6059	31.8756	0.0271298	1.35927	DOWN
M132T429	3-Methylindole	C9H9N	C08313	BioDeepDB	Organoheterocyclic compounds	[M+H]+	7.47e-12	26.0028	26.0669	26.0916	25.2227	24.8465	25.3544	0.0274445	1.39075	DOWN
M133T130	D-Xylitol	C5H12O5	C00379	BioDeepDB	-	[M-H2O-H]-	6.2e-08	25.2229	25.4138	25.1178	23.4206	22.2923	23.3026	0.0359151	1.39244	DOWN
M147T88	L-Glutamine	C5H10N2O3	C00064	BioDeepDB	Organic acids	[M+H]+	4.35e-28	34.3685	34.6123	34.4752	33.9315	34.0557	33.675	0.0305018	1.33618	DOWN
M148T88	(R) 2,3-Dihydroxy-3-methylvalerate	C6H12O4	C06007	BioDeepDB	Fatty Acyls	[M]+	3.29e-24	30.0158	30.291	30.1813	29.5855	29.8366	29.3866	0.0414321	1.28382	DOWN
M151T72_2	D-Ribose	C5H10O5	C00121	BioDeepDB	Carbohydrates	[M+H]+	9.74e-06	30.7682	30.9858	31.0109	30.1488	30.0528	29.9674	0.0208797	1.43152	DOWN
M151T786	3,4-Dihydroxyphenylglycol	C8H10O4	C05576	BioDeepDB	Benzenoids	[M-H2O-H]-	0.00354768	22.5237	22.6744	23.9277	20.0521	20.2842	20.309	0.0191246	1.39957	DOWN
M156T72	Orotic acid	C5H4N2O4	C00295	BioDeepDB	Nucleotides and nucleotide derivatives	[M]+	0.0425295	25.35	25.4955	25.4693	24.8435	24.7869	24.5223	0.0298071	1.39941	DOWN
M161T429	Tryptamine	C10H12N2	C00398	BioDeepDB	Organoheterocyclic compounds	[M+H]+	1.04e-22	31.9456	32.0209	32.1625	30.9793	30.7923	31.3752	0.0162175	1.38098	DOWN
M163T520	2-Dehydro-3-deoxy-L-rhamnonate	C6H10O5	C03979	BioDeepDB	Benzenoids	[M+H]+	1.38e-06	28.31	28.067	27.9298	25.0668	23.0543	23.1489	0.0159376	1.39756	DOWN
M165T395	m-Coumaric acid	C9H8O3	C12621	BioDeepDB	Polyketides	[M+H]+	1.71e-14	27.1459	27.0626	26.4172	26.0989	25.5701	25.4844	0.0210736	1.29566	DOWN
M175T86_2	L-Arginine	C6H14N4O2	C00062	BioDeepDB	Organic acids	[M+H]+	5.08e-09	27.4943	27.7257	27.9729	27.3151	27.3846	27.5641	0.0451072	1.03801	DOWN
M180T429	L-Homophenylalanine	C10H13NO2	C17235	BioDeepDB	-	[M+H]+	6.93e-06	25.0969	25.1436	24.9224	23.7527	23.4536	23.7046	0.00976838	1.44741	DOWN
M182T201	L-Tyrosine	C9H11NO3	C00082	BioDeepDB	Organic acids	[M+H]+	7.31e-24	30.1231	30.8248	30.4745	29.1745	29.035	29.2818	0.0344809	1.39347	DOWN
M193T351_2	trans-Ferulic acid	C10H10O4	C01494	BioDeepDB	Polyketides	[M-H]-	5.19e-25	27.2746	26.5948	26.7717	25.4992	25.147	25.0943	0.00351501	1.40583	DOWN
M210T131	N-Acetyldemethylphosphinothricin	C6H12NO5P	C17949	BioDeepDB	Benzenoids	[M+H]+	0.00224306	31.3658	31.0335	31.4849	29.7093	29.112	30.4133	0.0252545	1.30926	DOWN
M219T638	Cis-zeatin	C10H13N5O	C00371	BioDeepDB	Nucleotides and nucleotide derivatives	[M]+	0.000960522	22.1353	21.2833	22.5269	19.1772	19.2376	18.9756	0.0227773	1.41985	DOWN
M222T146	N-Acetyl-D-galactosamine	C8H15NO6	C01132	BioDeepDB	-	[M+H]+	0.00380134	25.0861	25.0515	25.4785	24.5292	24.446	24.5379	0.0283468	1.36407	DOWN
M226T201	Prephenate	C10H10O6	C00254	BioDeepDB	-	[M]+	5.3e-05	24.6606	25.543	24.8778	22.0764	22.5449	22.8526	0.0121308	1.41738	DOWN
M233T103	gamma-L-Glutamyl-L-2-aminobutyrate	C9H16N2O5	C21015	BioDeepDB	-	[M+H]+	0.00997883	26.21	26.0812	26.2091	25.0024	25.3953	25.2385	0.024047	1.4258	DOWN
M258T89	Glycerophosphocholine	C8H21NO6P	C00670	BioDeepDB	-	[M]+	2.7e-13	30.515	30.7594	30.4661	28.29	27.9967	28.0609	0.00408548	1.4579	DOWN
M287T518	Kaempferol	C15H10O6	C05903	BioDeepDB	Polyketides	[M+H]+	1.1e-11	23.9556	25.155	22.6432	22.2195	22.2536	19.8395	0.0219012	1.09611	DOWN
M300T796	3-Dehydrosphinganine	C18H37NO2	C02934	BioDeepDB	Sphingolipids	[M+H]+	1.25e-24	26.3563	26.1261	26.5659	24.0499	23.6759	23.6046	0.00591514	1.4504	DOWN
M302T787	Sphinganine	C18H39NO2	C00836	BioDeepDB	Sphingolipids	[M+H]+	1.4e-16	28.788	28.3885	28.8728	26.4674	26.2685	26.2668	0.00358422	1.4531	DOWN
M303T494	Quercetin	C15H10O7	C00389	BioDeepDB	Polyketides	[M+H]+	1.35e-11	26.6178	27.0351	26.5829	25.637	25.8919	25.7991	0.0113005	1.391	DOWN
M318T767	Phytosphingosine	C18H39NO3	C12144	BioDeepDB	Sphingolipids	[M+H]+	1.08e-06	31.6539	31.3873	31.8908	30.2169	30.1597	30.3926	0.00346908	1.43178	DOWN
M325T217	trans-beta-D-Glucosyl-2-hydroxycinnamate	C15H18O8	C05158	BioDeepDB	-	[M-H]-	6.16e-08	25.3393	24.6239	25.6264	23.8773	23.0638	24.6903	0.0208825	1.12872	DOWN
M342T95	Trehalose	C12H22O11	C01083	BioDeepDB	Carbohydrates	[M]+	1.76e-10	32.8431	32.8043	32.6867	32.0452	31.9357	31.9985	0.00443781	1.45114	DOWN
M353T329	Chlorogenic acid	C16H18O9	C00852	BioDeepDB	Organic oxygen compounds	[M-H]-	6.6e-11	31.6501	31.249	31.6455	30.3329	30.0661	30.3249	0.00126396	1.42449	DOWN
M379T453	12-Hydroxydihydrochelirubine	C21H17NO6	C05193	BioDeepDB	Benzenoids	[M]+	0.0086412	29.0231	28.8033	28.5522	27.9979	27.9455	28.0473	0.0351683	1.38553	DOWN
M459T481	5-Methyltetrahydrofolic acid	C20H25N7O6	C00440	BioDeepDB	-	[M]+	0.00596618	25.1439	25.0623	25.2194	23.9892	24.0299	24.0511	0.00148898	1.46301	DOWN
M741T466_3	Quercetin 3-(2G-xylosylrutinoside)	C32H38O20	C10175	MetaDNA	-	[M-H]-	6.3e-05	29.5714	28.7049	28.4775	26.8573	26.5866	27.3328	0.0488738	1.36543	DOWN
M89T72_2	Putrescine	C4H12N2	C00134	BioDeepDB	-	[M+H]+	4.17e-14	27.2933	27.3067	27.4159	25.9999	25.8307	25.8344	0.00334923	1.45965	DOWN
M94T72	Phenol	C6H6O	C00146	BioDeepDB	Benzenoids	[M]+	1.41e-06	29.5791	29.8362	29.6739	28.9649	28.8863	28.8738	0.0148519	1.43523	DOWN
M102T87	gamma-Aminobutyric acid	C4H9NO2	C00334	BioDeepDB	Fatty Acyls	[M-H]-	4.78e-13	26.5739	27.0705	26.5403	28.7973	29.0554	29.171	0.00676981	1.4434	UP
M102T91	1-Aminocyclopropanecarboxylic acid	C4H7NO2	C01234	BioDeepDB	-	[M+H]+	3.08e-08	30.0174	30.458	30.4409	30.9789	31.0382	31.0122	0.0317634	1.35733	UP
M113T353	Ketoleucine	C6H10O3	C00233	BioDeepDB	Organic acids	[M+H-H2O]+	7.01e-12	25.1647	24.9132	24.0022	25.7547	25.9054	25.3073	0.0432616	1.13813	UP
M116T99	L-Proline	C5H9NO2	C00148	BioDeepDB	Organic acids	[M+H]+	3.06e-53	32.2892	31.9455	31.51	33.3503	33.7359	33.5896	0.0323464	1.40118	UP
M126T103_2	5-Methylcytosine	C5H7N3O	C02376	BioDeepDB	Nucleotides and nucleotide derivatives	[M+H]+	0.000356451	24.0279	24.095	24.5268	24.9181	24.8452	25.4664	0.00432288	1.2605	UP
M134T88	L-Aspartic acid	C4H7NO4	C00049	BioDeepDB	Organic acids	[M+H]+	2e-26	29.2726	29.3057	29.3118	30.3812	30.3963	30.3254	0.000740587	1.46646	UP
M142T83	Aminoadipic acid	C6H11NO4	C00956	BioDeepDB	Fatty Acyls	[M-H2O-H]-	3.17e-05	21.6904	21.411	19.9722	27.7994	27.9932	27.8877	0.00614277	1.45012	UP
M147T145_2	(3S,5S)-3,5-Diaminohexanoate	C6H14N2O2	C01186	BioDeepDB	-	[M+H]+	0.0072955	22.2358	22.2903	21.3441	23.4765	23.1312	22.8656	0.0259845	1.27124	UP
M147T471	Coumarin	C9H6O2	C05851	BioDeepDB	Polyketides	[M+H]+	5.93e-19	25.6561	26.6493	25.8023	28.9645	29.0468	29.4061	0.0134109	1.43341	UP
M148T147	2-Hydroxyglutarate	C5H8O5	C02630	BioDeepDB	Fatty Acyls	[M]+	4.72e-05	23.2478	23.9029	24.0762	26.0325	25.992	26	0.0132841	1.43283	UP
M148T92_1	L-Glutamic acid	C5H9NO4	C00025	BioDeepDB	Organic acids	[M+H]+	2.28e-24	32.7327	33.4544	33.1277	35.4913	35.5057	35.5522	0.00709977	1.44637	UP
M152T107_2	Guanine	C5H5N5O	C00242	BioDeepDB	-	[M+H]+	1.17e-08	26.8433	26.9815	26.8323	27.1766	27.1242	27.1359	0.0481575	1.37183	UP
M170T486	Pyridoxine	C8H11NO3	C00314	BioDeepDB	Organoheterocyclic compounds	[M+H]+	0.00940039	22.645	23.6437	24.0854	25.5062	25.1338	26.2038	0.032141	1.31474	UP
M175T178	2-Isopropylmalic acid	C7H12O5	C02504	BioDeepDB	Fatty Acyls	[M-H]-	0.000113566	23.0561	23.3877	23.0253	24.8842	25.0836	25.0775	0.00311587	1.452	UP
M177T144	Ascorbate	C6H8O6	C00072	BioDeepDB	-	[M+H]+	2.04e-30	27.1171	27.7179	27.5469	28.825	28.6912	28.9205	0.023807	1.4128	UP
M177T598	Coniferyl aldehyde	C10H10O3	C02666	BioDeepDB	Benzenoids	[M-H]-	7.69e-09	22.991	23.8121	23.5476	26.6816	26.6079	26.7569	0.00633858	1.4512	UP
M180T316_1	Kanosamine	C6H13NO5	C12212	BioDeepDB	-	[M+H]+	3.16e-05	24.0009	23.673	23.4034	24.6781	24.5414	24.755	0.0405645	1.37087	UP
M184T88	Phosphorylcholine	C5H15NO4P	C00588	BioDeepDB	Organic nitrogen compounds	[M]+	5.53e-37	28.4158	28.2649	28.3764	28.7966	28.9202	28.8019	0.0291325	1.42234	UP
M185T33	3,4-Dihydroxymandelic acid	C8H8O5	C05580	BioDeepDB	Benzenoids	[M+H]+	0.000525209	26.5495	26.2919	26.1099	26.8663	26.8551	26.5973	0.0246079	1.21918	UP
M189T263	(Z)-But-1-ene-1,2,4-tricarboxylate	C7H8O6	C04002	BioDeepDB	Fatty Acyls	[M+H]+	0.000789438	22.6663	21.5663	21.6178	23.7876	24.0114	23.9163	0.0429914	1.37302	UP
M209T121	Sedoheptulose	C7H14O7	C02076	BioDeepDB	Carbohydrates	[M-H]-	0.00257976	22.7728	21.8501	19.0445	24.6921	24.7144	22.217	0.019616	1.01994	UP
M210T212	Galactaric acid	C6H10O8	C00879	BioDeepDB	Fatty Acyls	[M]+	5.32e-05	28.5124	28.7023	26.6579	31.7278	31.6148	32.0885	0.0399123	1.38684	UP
M211T734	(+)-7-Isojasmonic acid	C12H18O3	C16317	BioDeepDB	Benzenoids	[M+H]+	5.63e-29	24.2491	24.5749	24.9002	26.1496	26.1818	26.1068	0.015988	1.42682	UP
M252T292	2-Deoxyadenosine	C10H13N5O3	C00559	BioDeepDB	Nucleotides and nucleotide derivatives	[M+H]+	3.59e-06	22.2994	22.4004	22.4034	23.6191	23.7987	23.9807	0.00282157	1.44748	UP
M268T265	Adenosine	C10H13N5O4	C00212	BioDeepDB	Nucleotides and nucleotide derivatives	[M+H]+	1.84e-27	31.6329	31.9053	31.6045	32.3213	32.5011	32.7069	0.0362599	1.37232	UP
M283T463	Psilocybin	C12H17N2O4P	C07576	BioDeepDB	-	[M-H]-	0.0278511	24.771	25.3928	24.5902	26.9987	27.0842	27.4088	0.0203678	1.42506	UP
M291T827	13(S)-HPOT	C18H30O4	C04785	BioDeepDB	Benzenoids	[M-H2O-H]-	7.42e-09	27.0911	27.2615	27.0843	28.6936	28.1595	27.9697	0.0413704	1.37187	UP
M293T769	13(S)-HOT	C18H30O3	C16316	BioDeepDB	Fatty Acyls	[M-H]-	5.03e-08	20.5017	20.3501	20.3024	22.5514	22.373	24.0519	0.0447774	1.35118	UP
M295T702	9-OxoODE	C18H30O3	C14766	BioDeepDB	Fatty Acyls	[M+H]+	4.47e-18	25.957	25.7731	25.946	27.5239	26.9348	26.8309	0.0259872	1.38185	UP
M299T452	Salidroside	C14H20O7	C06046	BioDeepDB	Benzenoids	[M-H]-	9.66e-06	22.3727	22.8954	22.3854	23.337	23.7639	23.4065	0.00218329	1.33562	UP
M303T532	Taxifolin	C15H12O7	C01617	BioDeepDB	Benzenoids	[M-H]-	3.7e-26	17.6914	20.0829	20.0981	22.8492	23.1419	22.8481	0.0402418	1.34384	UP
M306T101	Glutathione	C10H17N3O6S	C00051	BioDeepDB	-	[M-H]-	2.16e-09	26.4953	26.1615	26.2826	28.6267	28.4992	28.1453	0.0042178	1.45011	UP
M313T804	9(S)-HPODE	C18H32O4	C14827	BioDeepDB	Lipids and lipid-like molecules	[M+H]+	9.96e-07	23.0655	23.3978	23.2501	24.9383	25.1022	25.7767	0.0148487	1.41269	UP
M339T471	p-Coumaroyl quinic acid	C16H18O8	C12208	BioDeepDB	-	[M+H]+	4.64e-05	26.4544	27.6827	26.6868	30.1072	30.1243	30.6575	0.0187397	1.42348	UP
M341T101	Cellobiose	C12H22O11	C00185	BioDeepDB	Organic oxygen compounds	[M-H]-	5.22e-15	25.9975	25.8872	25.099	27.5947	27.5353	27.4246	0.0156132	1.40374	UP
M346T203	3-AMP	C10H14N5O7P	C01367	BioDeepDB	Nucleotides and nucleotide derivatives	[M-H]-	3.92e-18	22.8236	22.2785	22.3258	24.6679	23.599	23.4414	0.0223597	1.27118	UP
M353T598	Xanthohumol	C21H22O5	C16417	BioDeepDB	Polyketides	[M-H]-	2.33e-08	19.6461	19.1719	19.0691	22.1324	23.3597	21.8244	0.0270843	1.39816	UP
M88T747	Butyric acid	C4H8O2	C00246	BioDeepDB	Fatty Acyls	[M]+	2.64e-08	9.97869	9.97869	9.97869	28.7813	26.7037	25.4793	0.00319487	1.4605	UP
M97T83	Hydrogen phosphate	H3PO4	C00009	BioDeepDB	-	[M-H]-	1.17e-05	27.3549	27.1859	27.0839	28.386	28.1839	28.1611	0.000491258	1.43997	UP

## Sheet: TableS5
TableS5: Quality control results of transcriptional sequencing raw data.
Sample	Replicates	Raw reads	Filter reads (removed adapter, low quality, and rRNA)	Effective rate	Alignment rate
MG	1	54326378	53673734	0.987987	0.9543
	2	81098204	79952156	0.985868	0.9537
	3	71622142	70496132	0.984278	0.9509
Pk	1	80674068	79378522	0.983941	0.9474
	2	75664972	74335690	0.982432	0.9467
	3	70810462	69491806	0.981378	0.9485
RR	1	77595426	76522642	0.986175	0.9434
	2	42075424	41574660	0.988098	0.9446
	3	73712928	72673414	0.985898	0.9452

## Sheet: TableS6
TableS6: Differentially expressed genes (DEGs) between fruit mature green(MG) stage and pink(Pk) stage.
gene	symbol	logFC	logCPM	PValue	FDR	sig
Solyc01g005000		-2.01116	3.37569	0.000244185	0.00122761	down
Solyc01g005290		2.66258	0.714291	9.55806e-07	9.07744e-06	up
Solyc01g005410		-5.60765	-0.233998	1.67246e-05	0.000117621	down
Solyc01g005420		-3.3735	0.874646	9.75193e-09	1.45244e-07	down
Solyc01g005450		-2.79996	1.33225	6.47294e-09	9.92399e-08	down
Solyc01g005460		-3.63768	0.988962	0.00226924	0.00833236	down
Solyc01g005550		-2.82693	5.39235	9.65881e-18	5.28733e-16	down
Solyc01g005560		3.68484	8.64205	4.69124e-21	3.71208e-19	up
Solyc01g005590		-2.93047	1.96728	3.03364e-06	2.55162e-05	down
Solyc01g005980		-2.03213	2.94494	0.000675921	0.00298708	down
Solyc01g005985		-3.83412	3.06732	8.99105e-07	8.61737e-06	down
Solyc01g006100		-2.90844	-0.161906	1.25519e-07	1.4523e-06	down
Solyc01g006520		-3.56367	1.86349	1.13819e-13	3.63349e-12	down
Solyc01g007130	Cf-10	-2.94838	4.5285	1.24726e-12	3.45343e-11	down
Solyc01g007160		-2.28609	-0.757228	8.53545e-06	6.45709e-05	down
Solyc01g007170		-3.85452	-0.224681	0.000133622	0.000729306	down
Solyc01g007870		-3.73263	0.048081	0.0025331	0.00914826	down
Solyc01g008020		-3.57751	1.30778	3.22678e-10	6.26446e-09	down
Solyc01g008420	SlMATE3	-3.60915	2.27829	3.42104e-05	0.000221387	down
Solyc01g008710		13.2907	8.40138	1.34614e-63	1.87293e-60	up
Solyc01g008790		-2.62043	4.26484	7.60592e-08	9.24225e-07	down
Solyc01g009010		2.0165	7.13266	8.9497e-13	2.5198e-11	up
Solyc01g009300		-2.67641	5.5443	7.45341e-14	2.44484e-12	down
Solyc01g009430		-2.01411	8.25735	2.02802e-06	1.78209e-05	down
Solyc01g009770		4.52321	1.20104	5.33575e-16	2.42081e-14	up
Solyc01g009830		-2.50254	3.36997	0.000832319	0.0035815	down
Solyc01g009870		-3.58723	2.96034	2.76685e-11	6.39824e-10	down
Solyc01g010160		11.956	1.26214	4.41343e-19	2.78063e-17	up
Solyc01g010170		11.9556	1.26064	7.71488e-15	2.92081e-13	up
Solyc01g010390		-2.76176	1.00208	0.000111178	0.000620811	down
Solyc01g010520		-2.19082	1.60309	7.3653e-06	5.66165e-05	down
Solyc01g011105		-2.60992	-0.615744	0.000111815	0.00062395	down
Solyc01g014105		-3.01259	2.27329	5.32943e-06	4.23111e-05	down
Solyc01g014373		-4.6629	1.88309	3.61515e-13	1.06452e-11	down
Solyc01g014560		5.11119	1.26532	7.3871e-21	5.79037e-19	up
Solyc01g016970		-2.29526	0.750872	0.00178323	0.00679124	down
Solyc01g057910		-2.30194	1.93135	4.47774e-06	3.62738e-05	down
Solyc01g058270		-3.58995	3.74597	4.50173e-31	1.08929e-28	down
Solyc01g058320		-2.1631	5.18796	0.000869414	0.00372198	down
Solyc01g059965		10.1833	4.48434	6.88554e-08	8.45301e-07	up
Solyc01g060020		10.0624	4.47952	1.25303e-07	1.45081e-06	up
Solyc01g065530		2.30029	10.0968	0.000139008	0.00075402	up
Solyc01g066640		-3.10588	2.84184	2.17151e-07	2.38681e-06	down
Solyc01g066720		3.68145	8.82788	4.83726e-19	3.0362e-17	up
Solyc01g066740		-3.15707	2.37421	1.20752e-10	2.51694e-09	down
Solyc01g067090		3.2603	5.38042	3.59436e-10	6.92972e-09	up
Solyc01g067440		4.30356	2.53543	1.96955e-13	6.01374e-12	up
Solyc01g067910		2.2903	5.76862	3.58701e-09	5.75854e-08	up
Solyc01g068130		-2.22876	4.28356	0.000741698	0.00324257	down
Solyc01g068460		-2.44018	5.2382	1.6397e-17	8.71863e-16	down
Solyc01g073680		-2.28944	0.776192	3.5299e-05	0.000227549	down
Solyc01g073985	Late blight resistance QTL	-2.36106	2.14133	9.7757e-07	9.25256e-06	down
Solyc01g074000		-3.56621	3.23427	0.00159442	0.00619878	down
Solyc01g074030		-5.38704	2.35873	3.87488e-23	3.89729e-21	down
Solyc01g079110		-4.29931	2.23189	1.2388e-05	9.00826e-05	down
Solyc01g079170		-3.67815	1.02962	0.000406715	0.00192257	down
Solyc01g079260		2.64723	5.34395	1.20301e-26	1.7315e-24	up
Solyc01g079410		-2.30184	2.8688	0.000207435	0.0010659	down
Solyc01g079620	y/SlMYB12	2.8644	5.19161	5.91826e-10	1.1028e-08	up
Solyc01g079660		3.82422	6.75383	8.35621e-05	0.000483588	up
Solyc01g079670		3.6844	2.38249	0.000864302	0.00370497	up
Solyc01g079790	AGPL3	-2.15862	2.09523	0.00201895	0.00754439	down
Solyc01g079850		2.10438	0.274967	0.000255721	0.00127906	up
Solyc01g080010		-3.88086	5.50154	1.36491e-07	1.56407e-06	down
Solyc01g080020		-2.04617	4.68403	4.82317e-08	6.10521e-07	down
Solyc01g080070	SlHMA3	-4.3206	4.71083	2.36366e-12	6.30411e-11	down
Solyc01g080130		-2.73976	4.84695	5.73774e-20	3.97499e-18	down
Solyc01g080200		-2.97315	3.37455	1.28134e-15	5.39511e-14	down
Solyc01g080220		3.44303	3.93255	1.18667e-14	4.4126e-13	up
Solyc01g080410		6.43564	8.94403	2.58182e-40	1.30624e-37	up
Solyc01g080610		-5.17367	0.271963	0.00130746	0.00523485	down
Solyc01g080910		-2.03536	7.83898	2.87559e-09	4.7348e-08	down
Solyc01g081610	β-Hex	3.68356	7.55333	1.92956e-21	1.62707e-19	up
Solyc01g086800		-4.48354	-0.00819512	4.13035e-05	0.000261285	down
Solyc01g086810	Late blight resistance QTL	-2.15789	2.99089	2.35027e-07	2.5597e-06	down
Solyc01g086820		-3.52208	1.59082	0.002798	0.00995641	down
Solyc01g086920		-10.7257	7.76458	4.78758e-28	8.8815e-26	down
Solyc01g087540		-3.61844	5.45934	2.40319e-07	2.61052e-06	down
Solyc01g087770		-6.5465	-0.453025	1.38721e-17	7.42335e-16	down
Solyc01g087820		-2.78413	2.70343	6.49086e-08	8.01563e-07	down
Solyc01g087840		-3.43755	-0.190901	7.9972e-09	1.21163e-07	down
Solyc01g087850		-4.31585	3.83992	3.20641e-12	8.44389e-11	down
Solyc01g088400		6.94693	8.85621	7.68936e-42	4.58506e-39	up
Solyc01g088620		-2.65992	1.39095	9.54969e-11	2.01825e-09	down
Solyc01g089880		-6.70533	2.40006	2.46027e-11	5.74499e-10	down
Solyc01g090240		-3.23854	2.41506	7.34933e-09	1.11854e-07	down
Solyc01g090440		-2.89081	1.1706	7.48874e-07	7.32037e-06	down
Solyc01g090460		-3.14955	1.81994	3.33054e-12	8.74318e-11	down
Solyc01g090810		-4.78105	0.0975604	0.000275125	0.00136346	down
Solyc01g090840		-2.763	0.376555	1.57765e-08	2.23224e-07	down
Solyc01g091000		-7.41159	0.406675	1.46035e-19	9.75278e-18	down
Solyc01g091030		-4.74551	0.908898	2.71607e-07	2.91812e-06	down
Solyc01g091170		-9.4975	4.77053	2.49293e-28	4.78413e-26	down
Solyc01g091270		2.00156	6.89297	0.000602538	0.00270212	up
Solyc01g091370		-2.31593	2.44614	0.000665664	0.00294721	down
Solyc01g091420		3.93486	0.0761648	5.39233e-08	6.76919e-07	up
Solyc01g091910		2.98325	6.33137	3.03731e-06	2.55342e-05	up
Solyc01g094140		-4.10288	2.01855	6.30888e-16	2.82394e-14	down
Solyc01g094210		-4.65448	0.905525	8.77766e-16	3.81645e-14	down
Solyc01g094360		-5.17083	2.17085	2.70632e-05	0.000179603	down
Solyc01g094700		-5.6825	4.04835	5.3171e-09	8.28118e-08	down
Solyc01g094890		-5.64978	2.42071	9.87152e-19	6.03717e-17	down
Solyc01g095080	ACS2/ACC2	7.2031	6.81724	2.1906e-30	5.01018e-28	up
Solyc01g095300		-2.72657	3.19359	2.19933e-05	0.000150369	down
Solyc01g095500		-2.96414	0.772419	4.2201e-10	8.04323e-09	down
Solyc01g095510		-2.72322	3.07873	1.84481e-13	5.65154e-12	down
Solyc01g095515		-7.0168	-0.0087144	6.06754e-16	2.73056e-14	down
Solyc01g095610		-2.85019	1.1944	0.000370498	0.00177265	down
Solyc01g095620		-4.87568	4.49299	3.22261e-31	7.91246e-29	down
Solyc01g095750		8.82781	1.5916	5.31871e-11	1.16287e-09	up
Solyc01g095920		5.26674	4.77514	4.76658e-20	3.31634e-18	up
Solyc01g096070		3.45903	3.1554	4.22464e-12	1.10038e-10	up
Solyc01g096180		-2.0105	0.328241	7.27789e-05	0.00042937	down
Solyc01g096250		-2.79889	2.43018	7.44599e-07	7.28285e-06	down
Solyc01g096300		-2.67023	0.932535	1.46227e-05	0.0001042	down
Solyc01g096320		-2.05365	4.89957	3.28275e-08	4.31906e-07	down
Solyc01g096360		-4.59374	1.30381	1.40373e-06	1.27999e-05	down
Solyc01g096420		-5.02298	1.28064	0.000861687	0.00369649	down
Solyc01g096450		-3.18533	3.63942	4.42219e-12	1.14826e-10	down
Solyc01g096470		-3.21355	0.857949	0.000263619	0.00131502	down
Solyc01g096730		2.30373	2.81073	6.37812e-07	6.35376e-06	up
Solyc01g096740		2.91495	3.49058	5.05622e-19	3.16175e-17	up
Solyc01g096750		-7.18954	2.91533	5.58295e-05	0.000341314	down
Solyc01g096880		-3.96134	1.51831	7.55758e-14	2.46972e-12	down
Solyc01g096940		-2.77674	1.05058	3.14538e-11	7.21867e-10	down
Solyc01g097000		-2.62172	3.46123	0.000544311	0.00247288	down
Solyc01g097070		-4.34897	-1.02186	2.79006e-06	2.36701e-05	down
Solyc01g097240		5.46517	5.66647	3.94461e-41	2.19531e-38	up
Solyc01g097290		-7.33459	4.29223	1.82587e-44	1.2702e-41	down
Solyc01g097470		6.38174	3.37876	1.00602e-09	1.79641e-08	up
Solyc01g097770		-6.17304	5.94666	6.00272e-24	6.4659e-22	down
Solyc01g097880		3.24126	7.7831	2.92907e-23	2.98194e-21	up
Solyc01g097990		-2.13597	1.22306	2.33815e-05	0.000158368	down
Solyc01g098020		-3.02855	1.72633	1.04363e-09	1.85366e-08	down
Solyc01g098110	pyp	4.85581	9.44433	8.48437e-29	1.66653e-26	up
Solyc01g098140		2.123	-0.170236	0.000488094	0.00224623	up
Solyc01g098400		3.13474	3.87633	4.01353e-15	1.58416e-13	up
Solyc01g098500		-2.46674	6.0127	2.29599e-15	9.32697e-14	down
Solyc01g098520		2.13182	0.881962	0.000277988	0.00137642	up
Solyc01g098740		3.58633	0.0669245	1.87617e-06	1.66531e-05	up
Solyc01g098760	SlHMA4	-2.6124	4.9503	1.6193e-26	2.2871e-24	down
Solyc01g099020	SlCGT	4.65447	0.141112	8.68247e-05	0.000500734	up
Solyc01g099150		3.33519	5.13348	3.90382e-20	2.77354e-18	up
Solyc01g099160		2.17506	7.82718	6.01974e-08	7.4559e-07	up
Solyc01g099190	LOXB	2.29177	13.059	0.000797954	0.00345414	up
Solyc01g099290		-3.65822	1.82743	1.13554e-17	6.11579e-16	down
Solyc01g099385		-2.87962	-0.0926809	0.00116783	0.00476609	down
Solyc01g099620		6.24	0.481383	6.00092e-09	9.26169e-08	up
Solyc01g099645		2.35968	1.70772	3.16593e-10	6.17505e-09	up
Solyc01g099840		-3.51099	7.67545	1.85035e-09	3.14597e-08	down
Solyc01g099980		-3.24367	3.81676	1.17733e-08	1.71974e-07	down
Solyc01g100010		-2.26837	3.11601	0.000152245	0.000814707	down
Solyc01g100020		-2.01289	1.44172	5.79803e-06	4.56407e-05	down
Solyc01g100370		4.64044	8.81605	1.44349e-24	1.62842e-22	up
Solyc01g100530		-3.52764	1.79478	3.07011e-07	3.25244e-06	down
Solyc01g100600	SlLTM	-11.2416	0.568396	9.58643e-17	4.66633e-15	down
Solyc01g100750		4.24415	3.13236	1.27963e-05	9.27288e-05	up
Solyc01g100760		5.83728	8.57813	1.77488e-17	9.40744e-16	up
Solyc01g100880		-5.61655	2.47542	2.77818e-05	0.000183846	down
Solyc01g100920		-4.83054	1.81903	6.13052e-20	4.22955e-18	down
Solyc01g100930		-2.83628	3.96959	2.34763e-24	2.61307e-22	down
Solyc01g101060		-2.41912	11.1181	7.26784e-10	1.33068e-08	down
Solyc01g101090		2.32419	6.12817	5.24503e-15	2.03654e-13	up
Solyc01g101110		-2.36633	0.0530976	5.029e-06	4.01935e-05	down
Solyc01g101130		2.84613	1.85143	3.73502e-05	0.00023911	up
Solyc01g101260		-2.16753	1.6548	1.3973e-08	1.99567e-07	down
Solyc01g102260		-4.20906	0.158021	4.53629e-11	1.00849e-09	down
Solyc01g102340		-3.83542	3.03485	4.44829e-15	1.73525e-13	down
Solyc01g102350		-3.12527	3.32347	4.68694e-13	1.36092e-11	down
Solyc01g102490		2.36142	6.34101	3.40288e-11	7.72986e-10	up
Solyc01g102580		2.03283	8.04	4.75511e-08	6.03277e-07	up
Solyc01g103030		3.08044	3.20162	4.35274e-06	3.53642e-05	up
Solyc01g103130		-2.47917	-0.0900147	9.51716e-07	9.04374e-06	down
Solyc01g103390		-2.26742	-0.024188	1.89244e-06	1.67797e-05	down
Solyc01g103530		-2.46376	1.72071	3.0498e-05	0.000200155	down
Solyc01g103590		2.89674	5.94888	4.61733e-06	3.7224e-05	up
Solyc01g103860		-2.03224	1.70773	0.000203303	0.00104861	down
Solyc01g104030		-3.27534	6.38971	8.4288e-13	2.38117e-11	down
Solyc01g104710		2.38446	7.58952	3.18015e-11	7.26344e-10	up
Solyc01g104740		3.56472	7.26715	6.12904e-06	4.78851e-05	up
Solyc01g104850		-6.13607	3.37058	1.46292e-11	3.55531e-10	down
Solyc01g104900		-3.10185	1.05221	3.05615e-08	4.05608e-07	down
Solyc01g104990		-3.01251	0.352391	1.1763e-07	1.37532e-06	down
Solyc01g105350		-4.01378	-0.564638	4.98692e-06	3.99337e-05	down
Solyc01g105360		-2.21007	-0.571091	2.6888e-06	2.29276e-05	down
Solyc01g105700		-2.08067	1.12904	1.50455e-06	1.36225e-05	down
Solyc01g105720		-3.07698	6.37482	3.3389e-24	3.64355e-22	down
Solyc01g106040		-2.10774	2.28208	1.70377e-09	2.92356e-08	down
Solyc01g106310		3.22329	7.23388	5.4565e-13	1.56532e-11	up
Solyc01g106350		-3.19973	0.0292246	3.44943e-08	4.51699e-07	down
Solyc01g106700		2.39547	1.43048	0.000733633	0.00320984	up
Solyc01g106910		-9.54	-1.08185	1.47061e-20	1.1263e-18	down
Solyc01g107010		2.01919	4.46356	3.36945e-17	1.72038e-15	up
Solyc01g107080		-3.40711	-0.183561	5.89887e-08	7.31162e-07	down
Solyc01g107170		2.11081	7.6319	2.90454e-06	2.4554e-05	up
Solyc01g107390		2.2244	5.37138	1.08303e-09	1.9155e-08	up
Solyc01g107590		-3.68005	3.31994	2.1266e-26	2.91031e-24	down
Solyc01g107740		3.16364	5.57244	2.77227e-06	2.35431e-05	up
Solyc01g107780		-6.2353	0.62142	1.78859e-09	3.05029e-08	down
Solyc01g107800		-5.11553	6.26331	4.45897e-23	4.45791e-21	down
Solyc01g107850		-2.30279	2.33636	0.00107761	0.00445781	down
Solyc01g107890		-6.57981	5.02505	1.20275e-63	1.82555e-60	down
Solyc01g108210		2.98841	2.30907	5.60588e-07	5.65533e-06	up
Solyc01g108220		2.9353	1.10348	0.00218202	0.00805282	up
Solyc01g108330		-6.68379	1.02191	2.68691e-21	2.19905e-19	down
Solyc01g108390		-3.9473	-0.202566	0.000240683	0.00121183	down
Solyc01g108400		5.07384	6.62943	9.11329e-25	1.04935e-22	up
Solyc01g108440		-2.21256	-0.183985	7.93661e-05	0.000462351	down
Solyc01g108490		-4.97119	4.028	0.000438296	0.00205134	down
Solyc01g108520		5.46815	2.41971	3.37227e-09	5.46636e-08	up
Solyc01g108530		2.04917	4.46548	6.2796e-19	3.88312e-17	up
Solyc01g108630		3.62348	5.55619	2.83399e-06	2.40062e-05	up
Solyc01g108730		5.25143	0.0579548	1.78566e-12	4.84769e-11	up
Solyc01g108775		-4.08533	1.50718	3.51274e-07	3.68165e-06	down
Solyc01g108780		-7.85121	3.64734	6.08063e-10	1.1318e-08	down
Solyc01g108800		-2.74571	5.22103	7.46959e-08	9.10973e-07	down
Solyc01g108860		2.60242	1.90868	0.0019504	0.00733092	up
Solyc01g108880		8.13841	8.27833	2.48846e-38	1.09335e-35	up
Solyc01g108940		-3.34678	3.92348	1.28659e-08	1.85821e-07	down
Solyc01g109090		-3.58256	6.29069	4.51959e-10	8.57489e-09	down
Solyc01g109120		7.74772	5.35735	1.5286e-05	0.000108326	up
Solyc01g109170		3.78856	7.46617	3.46688e-14	1.18129e-12	up
Solyc01g109200		-2.17479	5.97427	1.60807e-08	2.26759e-07	down
Solyc01g109250		-2.69852	2.47214	0.000916725	0.00389303	down
Solyc01g109320		8.66745	1.33197	1.64239e-06	1.47427e-05	up
Solyc01g109370		-2.04515	1.74615	3.41593e-06	2.84592e-05	down
Solyc01g109460		-3.73433	1.96453	7.79078e-14	2.54052e-12	down
Solyc01g109580		-2.06384	2.03114	0.00190925	0.00719244	down
Solyc01g109790	AgpL1	-3.86659	2.65756	3.06199e-23	3.09836e-21	down
Solyc01g109920		2.84065	3.49667	5.92337e-06	4.64958e-05	up
Solyc01g110000		-2.37558	5.82227	2.86888e-05	0.000189323	down
Solyc01g110340		-2.51535	2.32462	9.76026e-07	9.24842e-06	down
Solyc01g110360		-3.61037	7.68115	8.48892e-05	0.000490249	down
Solyc01g110555		-2.47867	2.25672	1.70251e-07	1.90645e-06	down
Solyc01g110920		-3.03822	0.66303	5.46806e-10	1.02463e-08	down
Solyc01g110960		-3.72261	-0.461221	2.08223e-07	2.29927e-06	down
Solyc01g111040		2.18719	7.04554	2.39935e-09	4.02204e-08	up
Solyc01g111110		-3.5027	4.02231	4.18025e-07	4.31624e-06	down
Solyc01g111160		-5.54331	4.54525	1.63639e-07	1.8361e-06	down
Solyc01g111210		-3.24022	2.11318	7.13124e-15	2.73081e-13	down
Solyc01g111220		-10.3062	-0.345195	3.48775e-20	2.50998e-18	down
Solyc01g111230		-8.46769	1.81546	1.12672e-25	1.41441e-23	down
Solyc01g111250		3.38865	5.50162	1.56727e-09	2.71163e-08	up
Solyc01g111270		-3.04969	4.53859	1.05769e-09	1.87464e-08	down
Solyc01g111330		-5.03539	-0.191367	0.00164566	0.00635567	down
Solyc01g111340		-2.41063	2.51517	0.000312209	0.0015255	down
Solyc01g111380		-4.05732	4.16706	2.65296e-47	2.01336e-44	down
Solyc01g111400		-2.15004	6.63418	2.1047e-10	4.21344e-09	down
Solyc01g111460		-9.34316	-1.25944	0.000103422	0.000583357	down
Solyc01g111540		3.62356	0.262949	5.96126e-06	4.67492e-05	up
Solyc01g111570		-6.22772	6.12402	1.40337e-22	1.31633e-20	down
Solyc01g111740		-2.67198	1.69247	3.75604e-08	4.88402e-07	down
Solyc01g111840		-3.15581	0.712186	1.42505e-05	0.000101939	down
Solyc01g111950		3.33204	2.28012	6.3634e-10	1.17917e-08	up
Solyc01g150176		-3.91469	6.39615	4.55305e-06	3.67631e-05	down
Solyc01g163140		6.25917	0.125723	2.07078e-14	7.32493e-13	up
Solyc02g005606		-2.88289	2.54759	1.42318e-06	1.2949e-05	down
Solyc02g014030		-3.40095	2.12782	4.12159e-07	4.26357e-06	down
Solyc02g014430		6.11453	3.06433	8.88676e-18	4.94578e-16	up
Solyc02g020890		2.37528	3.6364	1.11768e-08	1.63979e-07	up
Solyc02g024010		-2.18924	1.81446	4.54012e-06	3.67257e-05	down
Solyc02g024070		-3.39423	0.0556852	0.00147818	0.00580973	down
Solyc02g031920		-12.6021	1.91395	6.41185e-27	9.73203e-25	down
Solyc02g031940		-2.61105	2.65886	0.000140793	0.000763209	down
Solyc02g031960		4.18277	4.18033	2.83719e-10	5.58605e-09	up
Solyc02g031990		5.69462	1.82277	8.09821e-05	0.000470779	up
Solyc02g032650		-2.36038	0.736597	0.000259821	0.00129802	down
Solyc02g032800		-4.04232	2.83553	1.65889e-12	4.53304e-11	down
Solyc02g032910		3.57829	4.15324	9.42002e-06	7.04875e-05	up
Solyc02g037500		2.34288	4.2616	1.6869e-15	6.95419e-14	up
Solyc02g038740		4.61889	7.05169	1.18139e-07	1.3803e-06	up
Solyc02g050330		-2.02736	0.247343	0.00250354	0.00905404	down
Solyc02g055440		-4.48567	3.9412	0.000105404	0.000592932	down
Solyc02g061770		5.56868	3.03197	1.66055e-30	3.90487e-28	up
Solyc02g061800		-9.95993	-0.680712	3.89003e-21	3.10756e-19	down
Solyc02g061870		-5.52106	0.0373615	0.000322192	0.00157014	down
Solyc02g062390		2.68254	6.55585	1.70453e-10	3.46215e-09	up
Solyc02g062500		2.68155	10.363	7.98193e-16	3.4978e-14	up
Solyc02g062550		3.53725	1.40659	6.52296e-05	0.000390489	up
Solyc02g062860		-6.70611	-1.15006	5.02124e-13	1.44792e-11	down
Solyc02g063030		-4.16373	1.79428	1.0184e-14	3.81239e-13	down
Solyc02g063140		-5.0193	-0.427786	8.71817e-05	0.000502273	down
Solyc02g063150		-5.59816	6.04132	1.01023e-05	7.50304e-05	down
Solyc02g063190		-2.20324	0.10056	7.41301e-07	7.25872e-06	down
Solyc02g063250		6.08823	0.335287	9.20812e-10	1.65488e-08	up
Solyc02g063355		3.39595	8.04161	1.51136e-17	8.06186e-16	up
Solyc02g063440		-2.30041	1.7481	5.73586e-06	4.5258e-05	down
Solyc02g063510		-3.52328	0.737354	1.37038e-07	1.56927e-06	down
Solyc02g063520		-2.14787	2.68391	2.04652e-10	4.10682e-09	down
Solyc02g064710		-2.02255	-0.415965	0.00277231	0.00987551	down
Solyc02g064720		-3.8816	2.79966	4.91518e-12	1.26642e-10	down
Solyc02g064800		-2.2604	2.98836	5.66909e-08	7.05825e-07	down
Solyc02g064940		-5.11387	3.47771	4.1837e-25	4.95398e-23	down
Solyc02g065050		-5.2711	2.13933	4.76258e-14	1.59671e-12	down
Solyc02g065060		-11.047	4.00791	3.25052e-27	5.11988e-25	down
Solyc02g065070		-2.08441	3.53455	2.82568e-05	0.000186768	down
Solyc02g065170		-2.62218	3.65146	0.000206632	0.00106315	down
Solyc02g065240		7.33126	6.35185	9.9654e-16	4.27718e-14	up
Solyc02g065260		16.4577	5.76033	1.24255e-54	1.2966e-51	up
Solyc02g065280		5.12582	4.66172	2.94159e-20	2.14466e-18	up
Solyc02g065430		4.44471	2.47805	2.44336e-10	4.85897e-09	up
Solyc02g065540		2.0158	5.72355	0.000260157	0.00129931	up
Solyc02g065550		-2.53384	6.08233	6.11272e-14	2.01298e-12	down
Solyc02g065570		-5.29134	2.74734	0.000117023	0.000649323	down
Solyc02g065610		-2.88081	1.78815	1.61033e-08	2.26886e-07	down
Solyc02g065680		-2.28851	6.10692	7.52326e-16	3.30548e-14	down
Solyc02g065765		-3.19315	6.98537	5.6288e-16	2.53996e-14	down
Solyc02g065780		-8.97879	4.74058	3.0433e-67	5.08109e-64	down
Solyc02g067040		2.72452	1.93064	3.62204e-09	5.80918e-08	up
Solyc02g067060		-2.97579	3.01437	1.55417e-13	4.81419e-12	down
Solyc02g067340		-2.86669	2.9957	7.60012e-13	2.15436e-11	down
Solyc02g067440		5.74909	3.99314	1.88254e-25	2.31109e-23	up
Solyc02g067490		7.95189	0.672672	2.35974e-21	1.96991e-19	up
Solyc02g067580		3.3864	7.7594	2.87774e-12	7.61439e-11	up
Solyc02g067660		-3.3471	1.85429	9.9422e-13	2.78049e-11	down
Solyc02g067710		-4.28037	-0.326928	1.48231e-06	1.34502e-05	down
Solyc02g067750		13.7968	3.10042	1.01829e-25	1.30779e-23	up
Solyc02g067800		-4.36973	-0.0321533	1.66968e-08	2.34064e-07	down
Solyc02g067830		-2.0598	1.05804	2.73328e-07	2.93095e-06	down
Solyc02g067840		2.02658	5.90948	3.52462e-14	1.19851e-12	up
Solyc02g068120		-4.51928	1.94594	1.38247e-22	1.30405e-20	down
Solyc02g068140		-4.64608	1.45452	2.11625e-05	0.000145104	down
Solyc02g068760		-4.72372	-0.115693	4.86201e-05	0.000301882	down
Solyc02g068877		-11.4153	8.45718	4.69353e-29	9.67447e-27	down
Solyc02g069290		-3.11673	2.91696	2.0937e-07	2.30982e-06	down
Solyc02g069420		2.25251	4.02509	3.8936e-06	3.19743e-05	up
Solyc02g069430		2.22356	5.06325	9.44944e-12	2.35124e-10	up
Solyc02g069510		-2.04841	-0.296748	0.000176188	0.000923881	down
Solyc02g069620		-2.78112	2.88769	3.69666e-08	4.81806e-07	down
Solyc02g069630		-2.94668	0.0447146	1.43474e-05	0.000102413	down
Solyc02g069670		-2.19132	4.74912	6.44429e-07	6.39678e-06	down
Solyc02g069680		-3.07764	2.19895	1.0004e-13	3.22447e-12	down
Solyc02g069810		-2.29975	1.47611	0.000222243	0.00113058	down
Solyc02g069930		5.92889	4.76627	4.8976e-09	7.69824e-08	up
Solyc02g069970		-3.35281	0.836802	2.47782e-10	4.91326e-09	down
Solyc02g070020		4.78412	8.47944	2.57883e-11	5.98002e-10	up
Solyc02g070040		-2.006	3.83699	0.000556194	0.00252206	down
Solyc02g070280		2.55358	3.01559	1.13744e-08	1.66438e-07	up
Solyc02g070540		-2.88908	5.3278	5.25248e-16	2.38952e-14	down
Solyc02g070580	CYP710A11	2.52007	4.13391	1.12918e-16	5.43309e-15	up
Solyc02g070690		3.79414	4.57663	8.65402e-12	2.16623e-10	up
Solyc02g070760		-2.21891	-0.415946	3.37922e-05	0.000219361	down
Solyc02g070890	Fls2.1	8.09695	5.68716	8.30663e-17	4.07681e-15	up
Solyc02g070900		-2.07255	0.447079	1.64193e-05	0.000115767	down
Solyc02g070950		-2.57638	1.49361	0.000504616	0.00231268	down
Solyc02g070970		-4.29829	1.87785	4.76971e-05	0.000296813	down
Solyc02g070990		-7.13231	3.65361	2.29527e-07	2.51456e-06	down
Solyc02g071050		-2.8923	6.89998	3.69985e-08	4.81846e-07	down
Solyc02g071260		-2.69874	3.35163	1.33692e-11	3.26569e-10	down
Solyc02g071380		-2.9951	3.8283	3.21902e-10	6.25666e-09	down
Solyc02g071430		-2.50402	-0.338889	0.00109183	0.00450668	down
Solyc02g071610		-6.41564	3.30185	1.03265e-26	1.49923e-24	down
Solyc02g071790		2.52712	3.03963	6.14418e-09	9.46339e-08	up
Solyc02g071810		-3.1022	-0.607276	6.38912e-07	6.36093e-06	down
Solyc02g071880		-3.2784	3.11581	6.84508e-12	1.73686e-10	down
Solyc02g072260		2.49467	3.00314	1.53896e-07	1.73728e-06	up
Solyc02g072370		10.9058	0.222636	3.7406e-28	7.01719e-26	up
Solyc02g072440		-3.77922	3.1623	9.04172e-15	3.40001e-13	down
Solyc02g076690		-2.40568	4.81886	5.88737e-12	1.50299e-10	down
Solyc02g076800		-3.58146	2.87249	5.97724e-14	1.97225e-12	down
Solyc02g076920		-4.84459	2.3358	1.55439e-10	3.1843e-09	down
Solyc02g077040		3.38234	4.18513	3.42642e-08	4.49039e-07	up
Solyc02g077050		-3.21188	-0.129715	3.67974e-05	0.000235842	down
Solyc02g077160		-2.0479	2.15228	1.81269e-07	2.01496e-06	down
Solyc02g077260		-5.69968	0.31338	1.50963e-07	1.7088e-06	down
Solyc02g077330		-5.44693	1.99324	0.000399696	0.00189422	down
Solyc02g077430		-9.75611	-0.883116	1.09709e-08	1.61526e-07	down
Solyc02g077590		-2.99633	3.64003	1.19618e-23	1.25606e-21	down
Solyc02g077630		-2.36341	5.8687	8.89363e-10	1.60181e-08	down
Solyc02g077670		2.453	8.58738	7.50018e-06	5.74945e-05	up
Solyc02g077710		2.23723	8.91768	0.00114238	0.00467825	up
Solyc02g077790		10.2497	-0.426964	1.24263e-15	5.25238e-14	up
Solyc02g077950		-2.82444	1.25905	2.61591e-05	0.000174491	down
Solyc02g078040		-7.71953	1.59785	1.35924e-13	4.25776e-12	down
Solyc02g078240		-3.12859	0.255974	1.04273e-05	7.71692e-05	down
Solyc02g078370		9.14539	3.16616	7.70809e-32	1.97991e-29	up
Solyc02g078500		-2.42393	-0.258248	0.000151563	0.000812098	down
Solyc02g078600		-5.01438	0.733044	7.58423e-17	3.73529e-15	down
Solyc02g078660		-2.21379	1.71682	0.00163733	0.006328	down
Solyc02g078720		-3.13357	0.0398416	9.06898e-07	8.68209e-06	down
Solyc02g078760		-6.11501	1.26161	2.16666e-16	1.019e-14	down
Solyc02g078870		-2.03808	1.40596	4.63127e-06	3.73184e-05	down
Solyc02g078890		-2.76503	0.735472	0.000606858	0.0027193	down
Solyc02g078950		-3.99127	3.37857	5.23722e-26	6.8313e-24	down
Solyc02g079170		2.85467	3.89901	1.71543e-19	1.13654e-17	up
Solyc02g079290		-3.60792	1.18903	3.0229e-15	1.21032e-13	down
Solyc02g079320		-2.50924	3.25645	2.33164e-10	4.65659e-09	down
Solyc02g079330		-4.45111	1.22042	6.56806e-09	1.00359e-07	down
Solyc02g079340		-2.761	0.522828	1.33256e-08	1.91962e-07	down
Solyc02g079430		-3.00522	0.406389	0.000226039	0.00114744	down
Solyc02g079480		6.10248	0.72175	3.71748e-06	3.06807e-05	up
Solyc02g079490		4.06437	5.22274	5.09055e-05	0.000314319	up
Solyc02g079500		-2.47749	8.4717	1.45483e-11	3.54079e-10	down
Solyc02g079790		-5.66155	0.372964	0.000196455	0.00101674	down
Solyc02g079920		4.03421	2.61487	2.37073e-14	8.29806e-13	up
Solyc02g079990		-2.46673	2.78057	9.68426e-05	0.000549961	down
Solyc02g080010		-2.08343	-0.55794	0.000652052	0.00289924	down
Solyc02g080050		2.67745	0.461258	0.000677543	0.00299187	up
Solyc02g080410		-3.82132	0.763837	1.45154e-06	1.31854e-05	down
Solyc02g080480		-3.13129	1.80006	3.25071e-08	4.28239e-07	down
Solyc02g080490		-2.51342	2.72244	7.44063e-10	1.35769e-08	down
Solyc02g080530		-7.32292	5.69999	7.34101e-35	2.50134e-32	down
Solyc02g080610		-2.18382	0.973546	1.4308e-05	0.00010222	down
Solyc02g080880		2.04958	6.18909	1.50264e-07	1.70319e-06	up
Solyc02g081150		-3.42961	3.24415	9.36143e-13	2.63129e-11	down
Solyc02g081370		-3.23369	-0.407602	6.56202e-10	1.21328e-08	down
Solyc02g081480		2.20742	-0.321921	0.00143931	0.00567967	up
Solyc02g081500		-4.54936	1.1228	0.000453976	0.00211484	down
Solyc02g081600		-2.70202	3.06894	1.25748e-10	2.61455e-09	down
Solyc02g081830		3.4106	5.02754	1.65054e-23	1.70107e-21	up
Solyc02g081970		2.83433	4.72058	2.30539e-11	5.39844e-10	up
Solyc02g081980		-2.94465	2.84898	0.000239253	0.00120609	down
Solyc02g082400		-2.03072	3.54214	3.9925e-06	3.27134e-05	down
Solyc02g082410		-3.24773	-0.580244	7.86505e-09	1.19377e-07	down
Solyc02g082560		2.00551	0.614943	0.000143613	0.000775723	up
Solyc02g082633		3.48838	4.22663	1.06991e-06	1.00468e-05	up
Solyc02g082635		2.95626	2.55757	3.40386e-09	5.5122e-08	up
Solyc02g082740		-5.77522	2.78292	1.77655e-25	2.21353e-23	down
Solyc02g082910		2.0097	0.178886	1.71323e-05	0.000120135	up
Solyc02g082920		2.87232	4.00043	6.00212e-09	9.26169e-08	up
Solyc02g082930		4.28419	3.39564	5.90481e-27	9.1284e-25	up
Solyc02g083170		3.92863	3.8113	4.32321e-08	5.55661e-07	up
Solyc02g083190		-2.05845	1.80078	5.8602e-06	4.60433e-05	down
Solyc02g083380		3.61937	5.36251	4.99578e-08	6.30934e-07	up
Solyc02g083450		-3.46801	1.62489	1.72028e-15	7.05696e-14	down
Solyc02g083670		-3.17405	3.63965	1.05142e-17	5.69954e-16	down
Solyc02g083740		-5.59765	0.0713991	3.44676e-05	0.00022262	down
Solyc02g083860		2.95205	8.52013	1.9949e-07	2.20575e-06	up
Solyc02g083930		-7.02076	2.01051	2.0727e-26	2.85998e-24	down
Solyc02g084170		3.23695	1.18921	0.000330596	0.00160455	up
Solyc02g084173		3.68673	1.39819	2.84218e-05	0.000187784	up
Solyc02g084210		-2.57641	2.49404	3.24244e-05	0.000211468	down
Solyc02g084610		-3.98621	1.84988	1.03527e-07	1.22241e-06	down
Solyc02g084720	TBG6	-2.30574	7.03595	7.27616e-05	0.00042937	down
Solyc02g084740		-2.40031	3.13635	2.70653e-05	0.000179603	down
Solyc02g084850	RAB18	-7.97406	3.66374	5.31612e-17	2.64949e-15	down
Solyc02g084930		-5.18264	-0.497457	6.20551e-05	0.000374574	down
Solyc02g084990		-3.93287	6.34641	1.94768e-14	6.96328e-13	down
Solyc02g085010		-2.69636	2.28732	8.13841e-05	0.000472786	down
Solyc02g085170		3.55766	3.30451	2.77732e-10	5.47462e-09	up
Solyc02g085290		-2.21161	0.78559	4.53316e-08	5.78636e-07	down
Solyc02g085300		2.01924	6.25799	0.00171557	0.00658311	up
Solyc02g085320		2.59291	1.89124	8.63438e-07	8.3137e-06	up
Solyc02g085350		2.0639	9.74406	1.03943e-10	2.18843e-09	up
Solyc02g085910		7.01861	8.10525	1.05561e-07	1.24467e-06	up
Solyc02g085940		-3.41867	4.11402	0.00160052	0.00621594	down
Solyc02g086180		-7.08931	4.07447	6.71123e-07	6.63415e-06	down
Solyc02g086250		-3.93679	0.594406	0.000297931	0.00146517	down
Solyc02g086350		-2.07336	1.61874	0.000210918	0.00108088	down
Solyc02g086410		3.59073	-0.141493	4.86374e-06	3.90785e-05	up
Solyc02g086454		2.48995	4.99459	5.26458e-07	5.33546e-06	up
Solyc02g086458		2.20566	5.9822	4.66004e-09	7.3678e-08	up
Solyc02g086840		2.76241	-0.481899	6.65837e-06	5.16341e-05	up
Solyc02g086990		-2.16038	0.774118	9.89039e-06	7.35218e-05	down
Solyc02g087000		-3.06248	3.85319	1.94504e-11	4.63257e-10	down
Solyc02g087030		2.58628	1.93979	3.40252e-07	3.57511e-06	up
Solyc02g087050		-2.36934	2.34224	1.57916e-10	3.23108e-09	down
Solyc02g087060		-3.10694	3.05786	7.10448e-19	4.37699e-17	down
Solyc02g087110		2.74804	5.93084	1.28286e-15	5.39511e-14	up
Solyc02g087210		4.53147	6.46747	4.09523e-05	0.000259287	up
Solyc02g087500		11.6316	0.943105	9.60064e-28	1.64818e-25	up
Solyc02g087580		-2.88929	-0.328335	0.00177372	0.00675655	down
Solyc02g087740		4.15837	7.34564	1.15238e-12	3.20136e-11	up
Solyc02g087830		-5.41189	0.308382	4.99008e-10	9.43196e-09	down
Solyc02g087840		-4.84944	2.68475	3.29562e-13	9.77331e-12	down
Solyc02g087850		-2.83595	5.03973	1.14002e-18	6.94666e-17	down
Solyc02g087870		-3.17264	5.16394	4.9595e-07	5.04902e-06	down
Solyc02g087890		3.00992	3.16102	5.20352e-07	5.28455e-06	up
Solyc02g087910		3.98046	-1.00845	0.000218308	0.0011143	up
Solyc02g087970	SlIMA	-2.62491	8.72857	9.40907e-08	1.1197e-06	down
Solyc02g087975		-3.27609	3.23877	3.36024e-15	1.3326e-13	down
Solyc02g087980		-2.11924	1.12609	1.04725e-06	9.84507e-06	down
Solyc02g088100		-3.86568	7.25329	3.14758e-11	7.21867e-10	down
Solyc02g088130		4.39022	1.92034	2.42273e-10	4.82695e-09	up
Solyc02g088180		-2.75223	1.00797	7.25844e-08	8.86517e-07	down
Solyc02g088230		-4.00267	2.82575	2.7716e-31	6.90667e-29	down
Solyc02g088270		7.73257	8.80413	2.88544e-28	5.47448e-26	up
Solyc02g088340		2.21428	6.73434	3.41221e-08	4.48584e-07	up
Solyc02g088500		-3.51952	1.72608	3.09178e-17	1.58832e-15	down
Solyc02g089050		-2.38886	1.13706	2.99086e-07	3.17857e-06	down
Solyc02g089080		-4.51428	4.29968	4.52191e-12	1.17051e-10	down
Solyc02g089150		4.50383	6.75695	3.4336e-16	1.59243e-14	up
Solyc02g089160	d	3.8069	5.749	9.52142e-16	4.09716e-14	up
Solyc02g089350		-2.98171	4.8532	5.86534e-06	4.6062e-05	down
Solyc02g089420		-9.57966	-1.04695	1.60407e-14	5.82208e-13	down
Solyc02g089500		3.11339	4.86696	3.51121e-06	2.91513e-05	up
Solyc02g089510		2.4425	2.58534	0.000477067	0.00220274	up
Solyc02g089520		2.71446	2.91888	0.000181267	0.000947242	up
Solyc02g089530		4.19483	4.10335	8.88933e-08	1.06468e-06	up
Solyc02g089540	SlCOL1/SlBBX3	3.89355	3.09685	3.15034e-08	4.16784e-07	up
Solyc02g089610		2.7065	8.28689	0.000973391	0.00408849	up
Solyc02g089620		-2.45433	8.67019	2.65845e-05	0.00017689	down
Solyc02g089630		-3.80877	6.5928	6.30619e-05	0.000379143	down
Solyc02g089660		5.39898	4.11765	1.03976e-25	1.31741e-23	up
Solyc02g089780		2.13966	6.9682	2.14856e-05	0.000147199	up
Solyc02g089880		-4.59026	2.76209	7.81108e-08	9.45027e-07	down
Solyc02g089940	BIP	-2.09659	0.446029	2.26598e-05	0.000154042	down
Solyc02g089950		-3.06221	0.349802	3.71626e-05	0.000238	down
Solyc02g090120		8.65678	5.33916	5.40303e-10	1.01358e-08	up
Solyc02g090310		2.0962	3.65754	9.93755e-07	9.38977e-06	up
Solyc02g090350		-4.5634	2.08547	1.83816e-20	1.38104e-18	down
Solyc02g090360		2.87967	7.95558	3.48956e-05	0.000225035	up
Solyc02g090580		-2.23673	1.29616	5.39886e-07	5.46299e-06	down
Solyc02g090620		-6.5175	2.22423	1.51536e-21	1.29084e-19	down
Solyc02g090680		-5.89482	0.384381	2.29332e-05	0.000155711	down
Solyc02g090900		-4.34558	1.59753	4.90131e-09	7.69824e-08	down
Solyc02g091430		-2.11624	4.4481	4.41803e-11	9.86143e-10	down
Solyc02g091470		-2.17343	-0.358962	1.16549e-05	8.51228e-05	down
Solyc02g091560		-3.8934	7.94778	7.64893e-08	9.28775e-07	down
Solyc02g091830		-11.9747	1.29179	6.8265e-32	1.78086e-29	down
Solyc02g091860		-2.88326	3.33814	8.92958e-12	2.22852e-10	down
Solyc02g091920		-6.91145	8.96296	1.24031e-07	1.43902e-06	down
Solyc02g092040		-2.03943	0.619458	3.38217e-05	0.000219467	down
Solyc02g092110		2.13979	0.794342	2.24475e-06	1.94895e-05	up
Solyc02g092120		11.976	1.28494	1.10991e-29	2.43829e-27	up
Solyc02g092150		2.16494	4.70417	1.93383e-05	0.000133916	up
Solyc02g092220		-3.76989	2.55592	1.08145e-07	1.27145e-06	down
Solyc02g092240		2.48808	3.18466	1.10427e-15	4.71531e-14	up
Solyc02g092310		-2.20994	-0.370533	1.39236e-05	9.98577e-05	down
Solyc02g092680		-2.53025	-0.0244576	0.000215367	0.00110131	down
Solyc02g092760		-2.96297	1.71569	3.90813e-09	6.2321e-08	down
Solyc02g092860		-2.61351	2.97	9.33015e-12	2.32502e-10	down
Solyc02g092870		2.76373	1.35339	7.10938e-12	1.79574e-10	up
Solyc02g092950		-3.65594	2.1409	2.08402e-10	4.17704e-09	down
Solyc02g093100		-3.65596	2.82662	9.26551e-18	5.10551e-16	down
Solyc02g093150		-3.08597	4.17095	1.78379e-19	1.17716e-17	down
Solyc02g093290		2.28535	7.16996	2.06317e-09	3.49004e-08	up
Solyc02g093440		-2.17383	3.74573	1.87669e-11	4.48258e-10	down
Solyc02g093480		-4.31928	0.41979	1.34987e-05	9.71859e-05	down
Solyc02g093670		-2.84883	-0.68899	4.66672e-05	0.000291056	down
Solyc02g093910		3.14831	3.26525	4.57314e-17	2.30674e-15	up
Solyc02g093930		-2.38365	2.45144	5.78134e-05	0.000351769	down
Solyc02g093980		-2.89939	4.87483	1.85896e-22	1.71476e-20	down
Solyc02g094160		-2.66412	2.52563	0.000418625	0.0019705	down
Solyc02g094300		-2.47041	2.31263	2.40484e-06	2.075e-05	down
Solyc02g094330		-3.45671	2.04237	4.58585e-13	1.3409e-11	down
Solyc02g094390		-2.31816	5.64262	2.29067e-12	6.1192e-11	down
Solyc02g150147		2.71207	6.68509	0.000894213	0.00381153	up
Solyc02g160220		-2.24914	-0.101901	9.2062e-07	8.79832e-06	down
Solyc03g005020		2.85828	7.77756	1.44972e-15	6.05114e-14	up
Solyc03g005060		-2.7559	0.531791	9.12422e-11	1.93322e-09	down
Solyc03g005450		2.12217	6.60191	8.64086e-09	1.29854e-07	up
Solyc03g005780		-4.65959	5.13971	0.000911837	0.00387716	down
Solyc03g005820		-3.09184	1.58556	8.78433e-09	1.31773e-07	down
Solyc03g006030		-4.54374	-0.69735	2.11954e-09	3.57092e-08	down
Solyc03g006100		-4.8569	2.61836	1.13283e-19	7.68852e-18	down
Solyc03g006220		-7.06666	-0.328163	7.39129e-11	1.58415e-09	down
Solyc03g006250		-4.32371	1.68937	9.67129e-08	1.14927e-06	down
Solyc03g006260		-6.65124	-0.343272	2.73182e-08	3.66733e-07	down
Solyc03g006960		3.28893	4.73102	9.30622e-23	8.98131e-21	up
Solyc03g007000		2.0152	5.86958	1.82977e-13	5.61577e-12	up
Solyc03g007170		-2.25727	3.90564	1.89749e-12	5.12518e-11	down
Solyc03g007180		-2.42611	3.40058	1.35643e-14	4.99932e-13	down
Solyc03g007530		-2.34522	4.56979	1.65783e-08	2.32598e-07	down
Solyc03g007710		3.2122	3.42209	0.00162864	0.00630167	up
Solyc03g007850		-2.09882	1.05675	0.000265509	0.00132274	down
Solyc03g007890		2.74599	10.0728	0.00058601	0.00263578	up
Solyc03g007940		-4.64478	3.73417	5.27012e-38	2.19975e-35	down
Solyc03g007960	wf	2.301	6.39616	1.9758e-11	4.69245e-10	up
Solyc03g013340		-7.64217	3.41407	4.46421e-13	1.30762e-11	down
Solyc03g019670		-2.07177	3.95819	0.000514903	0.00235336	down
Solyc03g019790		-2.59461	4.60486	0.000140111	0.000759758	down
Solyc03g019960		-2.49246	1.22718	1.17515e-06	1.09488e-05	down
Solyc03g020050		-4.30924	1.08757	3.56203e-06	2.95145e-05	down
Solyc03g020060		-6.42271	5.15983	4.97904e-33	1.39915e-30	down
Solyc03g025260		2.70915	-0.602299	4.28638e-06	3.491e-05	up
Solyc03g025370		-2.13411	0.263235	0.00153922	0.00602129	down
Solyc03g025390		-2.25134	4.0055	1.51958e-15	6.27991e-14	down
Solyc03g025410		-2.85249	3.52692	3.18853e-10	6.20463e-09	down
Solyc03g025430		-2.97241	0.891387	0.0012196	0.00493876	down
Solyc03g025870		-8.03955	0.697168	1.38874e-24	1.57731e-22	down
Solyc03g025960		2.21353	1.88035	0.00248775	0.00900275	up
Solyc03g026140		-2.22143	1.88814	8.58114e-10	1.54887e-08	down
Solyc03g026270	SlCBF3	3.59783	5.99967	1.43405e-07	1.63322e-06	up
Solyc03g031430		4.17681	4.61905	5.27346e-28	9.57018e-26	up
Solyc03g031440		4.64087	4.02749	2.02577e-33	6.03968e-31	up
Solyc03g031800		-3.62886	0.987004	0.000241919	0.00121769	down
Solyc03g031830		4.00522	1.36767	0.00215335	0.00796817	up
Solyc03g031860	r/psy1	3.51538	10.9928	1.90597e-14	6.84347e-13	up
Solyc03g031870		3.85875	3.94292	4.19393e-20	2.95451e-18	up
Solyc03g031890		2.37813	3.23734	3.55329e-05	0.00022888	up
Solyc03g031920		2.02282	6.02676	1.99673e-14	7.10819e-13	up
Solyc03g032240		-3.16109	2.87773	3.61271e-05	0.00023217	down
Solyc03g033390		-4.41776	0.385847	5.50947e-07	5.56144e-06	down
Solyc03g033460		-2.69899	0.459174	5.47318e-06	4.33492e-05	down
Solyc03g034010		2.00358	1.34817	0.000373245	0.00178507	up
Solyc03g034070		-5.7713	0.705853	1.36103e-09	2.37946e-08	down
Solyc03g034220		-2.71491	8.95846	0.00216857	0.00801737	down
Solyc03g034230		-2.24537	2.67346	1.97458e-06	1.7388e-05	down
Solyc03g034240		3.88676	-0.0377033	0.000748285	0.00326833	up
Solyc03g034370		-4.86201	5.78612	8.91611e-27	1.30582e-24	down
Solyc03g034400		-12.0983	1.41413	1.63713e-33	4.96974e-31	down
Solyc03g043740		-2.81466	0.839254	9.63666e-05	0.00054763	down
Solyc03g043895		3.57632	-0.552069	7.99082e-06	6.092e-05	up
Solyc03g044150		-4.13831	6.91858	1.62162e-14	5.86028e-13	down
Solyc03g044160		-2.11668	3.3679	1.49972e-10	3.07608e-09	down
Solyc03g044380		-2.24528	2.49229	4.26017e-12	1.10791e-10	down
Solyc03g044740		-4.24193	2.135	0.00158819	0.00618114	down
Solyc03g045070		-13.0394	2.34947	3.7004e-35	1.31451e-32	down
Solyc03g046380		3.71971	2.74714	2.02521e-05	0.000139377	up
Solyc03g046390		-3.23108	-0.906774	5.82568e-09	9.02278e-08	down
Solyc03g053130		-11.8553	1.17382	1.17395e-33	3.62967e-31	down
Solyc03g058950		-2.70258	3.07844	1.72664e-08	2.4144e-07	down
Solyc03g062710		-5.84601	2.36668	4.54953e-05	0.000284384	down
Solyc03g062900		-3.17697	1.90154	3.9043e-07	4.05639e-06	down
Solyc03g063100	SFT	5.85287	0.838214	0.000407284	0.00192417	up
Solyc03g063680		-2.22795	1.49532	3.73857e-08	4.86509e-07	down
Solyc03g063720		-4.73911	-0.859657	7.15046e-10	1.31336e-08	down
Solyc03g065250	SlCER1-1	2.65561	7.88481	2.28477e-08	3.11147e-07	up
Solyc03g071570		-2.69523	3.78889	6.43618e-07	6.39254e-06	down
Solyc03g077910		-2.43423	2.52561	1.32889e-05	9.60368e-05	down
Solyc03g078150		-2.34977	4.9118	1.91411e-14	6.85794e-13	down
Solyc03g078160		-3.01961	3.6724	6.05007e-18	3.42414e-16	down
Solyc03g078370		-2.01217	3.96618	6.03743e-09	9.30756e-08	down
Solyc03g078440		-6.51175	-0.505824	4.86513e-11	1.07303e-09	down
Solyc03g080060		-3.34725	6.95189	2.31763e-19	1.50565e-17	down
Solyc03g080110	SlHMA16	2.5749	1.2641	0.000114616	0.000637664	up
Solyc03g080180		-2.67868	2.67004	6.63553e-07	6.56709e-06	down
Solyc03g082450		-3.20152	-0.248913	6.38085e-09	9.80079e-08	down
Solyc03g082520		4.04752	2.45493	0.00253848	0.00916378	up
Solyc03g082530		4.29358	4.91301	9.99767e-08	1.18468e-06	up
Solyc03g082550		-4.40814	0.469763	4.24935e-05	0.000267624	down
Solyc03g082560		-3.71513	2.35223	8.93736e-08	1.06966e-06	down
Solyc03g082640		-3.17701	1.85617	1.5854e-13	4.90181e-12	down
Solyc03g082800		3.34493	1.57408	0.000765849	0.00333245	up
Solyc03g082990		-2.35486	1.54573	0.000413162	0.00194808	down
Solyc03g083400		-3.82584	4.39178	1.46771e-31	3.71286e-29	down
Solyc03g083620		2.55953	9.46232	1.2373e-14	4.59067e-13	up
Solyc03g083910	sucr/VI	3.53893	13.1849	5.15212e-12	1.32135e-10	up
Solyc03g083920		7.4928	2.73732	2.00522e-25	2.44374e-23	up
Solyc03g083996		-4.4643	2.99534	9.24603e-06	6.93182e-05	down
Solyc03g093130		2.3954	7.72512	0.000248165	0.00124575	up
Solyc03g093250		-2.07193	0.352579	0.000454172	0.00211516	down
Solyc03g093260		-2.65735	0.761161	1.69803e-09	2.91669e-08	down
Solyc03g093360		-3.27312	5.96308	4.33137e-08	5.56281e-07	down
Solyc03g093400		-4.41835	0.561176	0.000313531	0.00153152	down
Solyc03g093460		-3.47967	-0.605805	1.60536e-10	3.27666e-09	down
Solyc03g093530		-2.08868	0.245909	0.00135943	0.00541439	down
Solyc03g093540		-5.08834	5.30918	1.17476e-13	3.7218e-12	down
Solyc03g093550		-4.18554	6.10612	4.43195e-11	9.87928e-10	down
Solyc03g093560		-2.11235	6.84799	4.38161e-06	3.55641e-05	down
Solyc03g093610		-2.4805	3.97134	2.02212e-05	0.000139222	down
Solyc03g093700		-2.09892	0.585967	8.1784e-07	7.93414e-06	down
Solyc03g093800		-2.29689	1.97248	0.000452565	0.00210945	down
Solyc03g095490		-3.38621	1.3381	2.41219e-07	2.61859e-06	down
Solyc03g095600		-2.64417	1.45107	3.0068e-08	4.00332e-07	down
Solyc03g095700		3.39327	-0.757188	2.1395e-07	2.35627e-06	up
Solyc03g095770		-2.17471	5.61536	3.60819e-05	0.000231969	down
Solyc03g095780		3.63304	1.78755	0.00215184	0.00796433	up
Solyc03g095820		-5.85944	1.68201	8.24081e-28	1.43321e-25	down
Solyc03g095860		2.2675	3.21539	4.41343e-08	5.65515e-07	up
Solyc03g095900		4.24165	8.94278	0.000189992	0.000986656	up
Solyc03g095940		-3.55508	0.243699	1.40581e-09	2.45517e-08	down
Solyc03g096545		6.75164	-0.466297	9.78051e-05	0.000554861	up
Solyc03g096780		-2.44487	4.23693	2.59734e-07	2.80499e-06	down
Solyc03g096840		-2.81966	8.31775	6.85136e-08	8.41724e-07	down
Solyc03g096900		-3.08398	3.4128	2.1457e-10	4.29038e-09	down
Solyc03g097050		2.67932	9.56186	1.18497e-05	8.63939e-05	up
Solyc03g097170		2.80541	4.58476	0.00250748	0.00906522	up
Solyc03g097320		-4.02103	0.133429	4.63967e-08	5.9018e-07	down
Solyc03g097430		2.71659	1.05958	0.000981121	0.00411578	up
Solyc03g097440		6.99217	7.4569	2.18777e-11	5.16648e-10	up
Solyc03g097470		3.81885	8.79599	1.66187e-32	4.47526e-30	up
Solyc03g097560	SlSWEET14	3.69612	3.50541	8.04313e-09	1.21748e-07	up
Solyc03g097580	SlSWEET10a	-17.7508	7.0535	6.06834e-43	3.89681e-40	down
Solyc03g097600	SlSWEET10b	-4.94259	3.10743	6.59293e-23	6.51335e-21	down
Solyc03g097700		6.84315	8.12866	6.17707e-11	1.33418e-09	up
Solyc03g097870	SlSWEET11a	-4.25278	5.66418	2.48114e-07	2.69169e-06	down
Solyc03g097920		-2.77806	5.97158	1.21737e-07	1.41639e-06	down
Solyc03g098100		-2.84057	1.49939	9.94447e-07	9.39099e-06	down
Solyc03g098200		3.47128	1.9006	1.10147e-11	2.71641e-10	up
Solyc03g098290		3.22122	2.55921	1.91851e-06	1.69658e-05	up
Solyc03g098340		-2.45005	2.1203	5.62268e-08	7.01617e-07	down
Solyc03g098740		8.23066	4.04417	2.12964e-67	3.95072e-64	up
Solyc03g111100		2.43769	7.12874	7.70923e-05	0.000450802	up
Solyc03g111380		-2.14702	2.59797	1.32501e-10	2.74471e-09	down
Solyc03g111550		3.19704	8.31868	1.91977e-08	2.65775e-07	up
Solyc03g111610		-2.18793	2.71348	4.26988e-05	0.000268715	down
Solyc03g111680		-4.9034	0.894505	1.64091e-05	0.000115744	down
Solyc03g111720	E4/MSRA	6.4919	12.5376	1.00434e-22	9.63708e-21	up
Solyc03g111730		6.27642	6.129	4.695e-25	5.52026e-23	up
Solyc03g111810		-3.97838	2.46551	0.000779619	0.00338179	down
Solyc03g111930		5.84727	0.173517	3.4105e-12	8.93904e-11	up
Solyc03g111940		-3.39883	2.73714	1.15065e-05	8.42226e-05	down
Solyc03g111970		3.27158	8.1303	1.79281e-07	1.99552e-06	up
Solyc03g112040		5.28152	-0.339035	2.64453e-06	2.25847e-05	up
Solyc03g112060		-2.24191	2.42192	4.64127e-08	5.9018e-07	down
Solyc03g112130		-3.45832	0.688041	3.88346e-07	4.03725e-06	down
Solyc03g112170		10.608	3.26933	8.51121e-10	1.53913e-08	up
Solyc03g112240		-5.35382	-0.41602	2.5228e-07	2.73157e-06	down
Solyc03g112320		-2.71317	-0.128514	0.000702248	0.00308871	down
Solyc03g112390		-3.50765	-0.158394	0.000361614	0.00173691	down
Solyc03g112580		-2.99465	2.25869	0.00016534	0.000873581	down
Solyc03g112760		-6.56004	5.31241	6.94891e-22	6.10626e-20	down
Solyc03g113340		-2.38329	4.71111	1.00809e-17	5.50035e-16	down
Solyc03g113350		-3.38623	3.79086	9.38911e-05	0.000535384	down
Solyc03g113430		-3.40035	5.53073	3.38366e-10	6.55378e-09	down
Solyc03g113450		-2.42159	2.37512	9.45258e-10	1.69699e-08	down
Solyc03g113460		-3.61577	3.4995	6.72435e-37	2.73829e-34	down
Solyc03g113620		-3.38813	6.63298	3.91235e-12	1.02223e-10	down
Solyc03g113680		-6.07933	4.74218	1.381e-51	1.21353e-48	down
Solyc03g113930		4.50793	6.77605	0.000333292	0.00161528	up
Solyc03g114100		-2.72176	3.86138	7.30947e-10	1.33668e-08	down
Solyc03g114210		-3.03435	1.75831	1.5834e-06	1.42668e-05	down
Solyc03g114360		3.76055	5.18333	2.51442e-06	2.15728e-05	up
Solyc03g114750		3.36805	4.50249	2.10741e-09	3.55408e-08	up
Solyc03g114860		-3.01394	3.00333	1.02042e-06	9.60368e-06	down
Solyc03g115000		-3.37014	2.46461	2.28515e-07	2.50511e-06	down
Solyc03g115120		-2.93446	0.332586	7.90655e-05	0.00046076	down
Solyc03g115200		-4.39953	4.36337	7.31673e-18	4.09172e-16	down
Solyc03g115500		2.92472	3.20238	1.33789e-11	3.26569e-10	up
Solyc03g115710		4.67468	3.42562	6.89076e-25	8.04533e-23	up
Solyc03g115930		2.39649	2.91059	1.10658e-08	1.62637e-07	up
Solyc03g115950		-4.0752	-0.0191484	1.16649e-14	4.34727e-13	down
Solyc03g116100		2.61027	2.92724	8.32649e-17	4.07681e-15	up
Solyc03g116200		-4.38087	8.28781	3.60759e-14	1.223e-12	down
Solyc03g116220		-5.93943	7.35024	9.90612e-28	1.67063e-25	down
Solyc03g116230		-6.52715	2.77219	5.10445e-17	2.55162e-15	down
Solyc03g116250		-2.67149	0.333899	1.34901e-08	1.93831e-07	down
Solyc03g116500	SlPG	-2.68111	1.73375	8.47547e-08	1.01947e-06	down
Solyc03g116510		2.45414	2.24929	2.65929e-05	0.00017689	up
Solyc03g116530		2.44556	3.41527	2.09866e-08	2.87679e-07	up
Solyc03g116590		2.29809	7.64108	0.000473257	0.00218817	up
Solyc03g116710		-2.69457	3.52225	1.31046e-15	5.48359e-14	down
Solyc03g116770		-6.4207	0.813138	2.0929e-06	1.8314e-05	down
Solyc03g116790		2.09367	5.99363	8.90943e-11	1.89011e-09	up
Solyc03g116920		2.81607	0.782666	0.000487998	0.00224623	up
Solyc03g117290		3.72035	5.47967	2.55571e-11	5.93464e-10	up
Solyc03g117300		-2.05658	3.70989	5.39568e-11	1.1776e-09	down
Solyc03g117340		-2.02877	0.563425	4.36264e-05	0.000273624	down
Solyc03g117500		2.62965	3.28837	1.81021e-07	2.01355e-06	up
Solyc03g117600		2.11297	4.99254	3.0273e-06	2.54757e-05	up
Solyc03g117630		3.9316	7.78543	0.000951413	0.0040103	up
Solyc03g117690		-2.41883	2.64944	3.66408e-05	0.000234929	down
Solyc03g117840		-2.98098	2.71199	8.992e-18	4.98772e-16	down
Solyc03g117870		2.35606	8.06182	1.17533e-10	2.45906e-09	up
Solyc03g117980	RbohB	-3.71968	6.13417	3.30147e-29	6.97738e-27	down
Solyc03g118060		7.35118	4.79201	2.7319e-07	2.93095e-06	up
Solyc03g118100		2.11803	2.24003	9.17219e-09	1.37344e-07	up
Solyc03g118120		-5.14846	2.12058	5.00423e-18	2.89103e-16	down
Solyc03g118190	SlERF.D7	3.72392	-0.156738	3.52439e-09	5.66891e-08	up
Solyc03g118200		2.05923	6.32345	3.70725e-09	5.92876e-08	up
Solyc03g118510		-2.96133	5.53968	1.82194e-05	0.000127011	down
Solyc03g118540	JAZ5	2.1832	5.82629	1.48674e-07	1.68747e-06	up
Solyc03g118820		2.53849	4.44192	5.17812e-09	8.08737e-08	up
Solyc03g119200		-2.3044	2.32263	0.000221936	0.00112936	down
Solyc03g119230		-2.23057	-0.408037	0.000452303	0.00210881	down
Solyc03g119240		-2.64841	0.800991	0.000219554	0.00111895	down
Solyc03g119320		-3.46686	0.336663	2.40214e-07	2.61052e-06	down
Solyc03g119540		-2.8515	1.92968	2.93005e-07	3.11791e-06	down
Solyc03g119810		-2.1914	-0.230627	0.000219887	0.0011203	down
Solyc03g119960		-2.99965	0.919824	1.77408e-10	3.59467e-09	down
Solyc03g120020		9.28361	2.05463	1.25095e-27	2.04763e-25	up
Solyc03g120090		2.60206	8.32723	6.79238e-05	0.000404587	up
Solyc03g120100		2.45356	2.52867	0.000408116	0.00192646	up
Solyc03g120390		-2.41428	7.50049	1.43046e-12	3.92813e-11	down
Solyc03g120410		-3.50445	1.5641	4.98532e-14	1.65806e-12	down
Solyc03g120520		-3.92572	-0.373651	3.37507e-05	0.000219176	down
Solyc03g120530		-2.30306	1.86563	3.08655e-08	4.09317e-07	down
Solyc03g120570	GORKY	11.2904	7.66935	7.96081e-78	6.64569e-74	up
Solyc03g120910	SlHB15A	-2.92183	4.61759	1.54617e-14	5.63645e-13	down
Solyc03g120980	Late blight resistance QTL	3.72035	7.87248	5.62617e-14	1.86009e-12	up
Solyc03g121040		2.44618	6.88586	4.37957e-15	1.71244e-13	up
Solyc03g121180		-3.99381	6.5932	6.74291e-06	5.22411e-05	down
Solyc03g121280		-2.08448	4.04881	4.92189e-14	1.64594e-12	down
Solyc03g121600		-6.3507	0.737435	4.08911e-05	0.000258998	down
Solyc03g121890		2.42137	7.36192	7.77504e-11	1.65746e-09	up
Solyc03g122350		2.87678	8.10896	5.41701e-14	1.79449e-12	up
Solyc03g122360		2.1899	3.1233	0.000345574	0.00166418	up
Solyc03g123390		-5.21172	0.623299	2.52052e-06	2.1603e-05	down
Solyc03g123430		-4.78504	0.329263	2.69435e-06	2.29515e-05	down
Solyc03g123540		3.33341	6.32462	0.000326264	0.00158721	up
Solyc03g123630		-3.72408	8.66151	3.68045e-07	3.84763e-06	down
Solyc03g123830		-3.15697	8.95701	5.5348e-05	0.000338991	down
Solyc03g150151		4.44528	1.06489	1.1872e-10	2.47768e-09	up
Solyc04g005050		-2.55034	5.03064	4.7839e-08	6.06009e-07	down
Solyc04g005060		-2.78232	2.02171	2.25696e-07	2.47584e-06	down
Solyc04g005070		-3.6405	1.51077	2.98506e-10	5.86335e-09	down
Solyc04g005380	SlAFP3	-6.84493	2.16194	8.44709e-29	1.66653e-26	down
Solyc04g005555		-3.68162	-0.0434651	0.000270155	0.00134002	down
Solyc04g005790	AIT1.3	-2.03314	-0.427555	0.00105069	0.00436268	down
Solyc04g005800		-3.554	-0.583224	8.75888e-05	0.00050427	down
Solyc04g006970		-3.76009	8.93275	6.51952e-16	2.90267e-14	down
Solyc04g007070		-2.32586	2.38191	4.055e-06	3.32036e-05	down
Solyc04g007150		-2.64773	4.05085	2.05926e-05	0.000141487	down
Solyc04g007160		-2.72917	3.39194	3.80508e-07	3.96317e-06	down
Solyc04g007390		-4.77884	-0.152073	1.97024e-13	6.01374e-12	down
Solyc04g007400		-2.85877	1.03772	6.76942e-08	8.3227e-07	down
Solyc04g007620		4.50023	4.96309	1.89491e-06	1.67927e-05	up
Solyc04g007650		-2.67577	3.20838	1.09389e-09	1.93266e-08	down
Solyc04g007690	SlPIN3	-3.25144	-1.14447	5.34452e-05	0.000328422	down
Solyc04g007770		-2.4277	12.0584	9.46758e-09	1.41261e-07	down
Solyc04g007910		-3.1478	1.63711	9.60116e-07	9.11319e-06	down
Solyc04g008040		-2.97237	2.77841	2.33374e-05	0.000158134	down
Solyc04g008260		3.01867	4.52981	1.1468e-17	6.15659e-16	up
Solyc04g008310		-2.23398	4.74706	3.1785e-15	1.26655e-13	down
Solyc04g008430		-2.7571	-0.815572	0.00156131	0.00609484	down
Solyc04g008500		-2.82719	0.663342	2.5141e-06	2.15728e-05	down
Solyc04g008570		-2.23944	1.08936	0.00245106	0.00890403	down
Solyc04g008820		-4.45163	0.830474	1.36237e-06	1.2491e-05	down
Solyc04g008960		2.47375	0.775352	8.90192e-06	6.70394e-05	up
Solyc04g009260		-3.03736	2.4712	3.958e-08	5.11477e-07	down
Solyc04g009790		-4.78213	3.08322	6.16455e-09	9.48602e-08	down
Solyc04g009960		3.42967	6.9915	1.11679e-27	1.86459e-25	up
Solyc04g010200		7.27995	6.40917	2.82874e-20	2.07143e-18	up
Solyc04g010250		-7.46608	2.56353	5.07952e-17	2.54678e-15	down
Solyc04g011390		-3.68624	3.27782	6.92889e-05	0.000411689	down
Solyc04g011540		3.44474	2.66805	1.0724e-08	1.58029e-07	up
Solyc04g012140		6.63057	6.42719	1.69246e-68	3.53217e-65	up
Solyc04g012160		2.51426	5.06688	1.99965e-18	1.19236e-16	up
Solyc04g014510		-3.12391	0.619271	2.40216e-05	0.00016185	down
Solyc04g014530		-5.00034	2.09025	2.99016e-16	1.39452e-14	down
Solyc04g014830		-5.79409	1.03257	3.13247e-10	6.11939e-09	down
Solyc04g014990		-3.06721	-0.444084	2.02064e-08	2.78125e-07	down
Solyc04g015340		3.95645	8.17236	6.42466e-20	4.41424e-18	up
Solyc04g015390		-2.02949	0.73946	1.10797e-05	8.14204e-05	down
Solyc04g015630		-5.96837	-1.01167	2.21368e-11	5.22028e-10	down
Solyc04g015750	SlCHLH	2.45818	7.302	2.59346e-08	3.49761e-07	up
Solyc04g015850		-4.07002	5.35929	4.53913e-20	3.18426e-18	down
Solyc04g016160		-2.46778	-0.941324	7.00174e-07	6.89681e-06	down
Solyc04g016200		-3.44372	0.175395	1.233e-08	1.7901e-07	down
Solyc04g016220		-2.39363	4.97189	7.21156e-08	8.81436e-07	down
Solyc04g016290		-4.63138	1.57438	0.000118429	0.000656037	down
Solyc04g016460		6.26417	2.9658	3.96602e-52	3.6787e-49	up
Solyc04g016470		3.08575	8.44361	3.23532e-05	0.000211168	up
Solyc04g016480		-2.19712	0.54731	3.81742e-05	0.000243918	down
Solyc04g016490		-3.03374	0.752098	4.31229e-11	9.63828e-10	down
Solyc04g016590		-2.3708	1.79336	2.31355e-07	2.52629e-06	down
Solyc04g017670		-2.39042	2.67566	0.000965627	0.00406099	down
Solyc04g026020		-9.47414	-1.13725	9.99477e-05	0.000565096	down
Solyc04g040180		2.38715	6.44945	2.85364e-09	4.7033e-08	up
Solyc04g050170		-5.79289	0.536601	7.78146e-22	6.80205e-20	down
Solyc04g050620		-4.52355	4.41337	4.70575e-09	7.42602e-08	down
Solyc04g050920		-3.16763	4.00654	2.00558e-22	1.83984e-20	down
Solyc04g051350		-2.60908	2.59348	1.90002e-06	1.68201e-05	down
Solyc04g051360		4.11386	2.41389	3.4666e-06	2.88615e-05	up
Solyc04g051470		-3.56424	2.45377	1.25194e-13	3.95131e-12	down
Solyc04g051510	cu-3	-2.48845	5.11576	7.51492e-07	7.33738e-06	down
Solyc04g051610		-2.25435	1.68914	9.77238e-06	7.28067e-05	down
Solyc04g054370		-3.88322	3.59979	1.47192e-13	4.58493e-12	down
Solyc04g054480		-2.54415	8.39899	6.07529e-12	1.54624e-10	down
Solyc04g054520		-2.1412	2.7335	0.00224705	0.0082636	down
Solyc04g054730		-2.23329	4.13074	1.05194e-05	7.76788e-05	down
Solyc04g054980		-2.58657	8.88419	2.30921e-08	3.13707e-07	down
Solyc04g055090		-2.40265	1.43566	4.84355e-07	4.94303e-06	down
Solyc04g056320	SlSZP1	-2.69118	4.2733	1.04156e-25	1.31741e-23	down
Solyc04g056640	SlCLV2	-2.58335	0.849358	4.74509e-07	4.85441e-06	down
Solyc04g057980		-4.9959	2.28665	0.000245925	0.00123562	down
Solyc04g058100		4.31521	-0.122528	0.000129129	0.00070733	up
Solyc04g063210		-3.68569	2.08808	7.50715e-05	0.000441336	down
Solyc04g064620	SlSWEET1b	-2.02502	5.10424	1.15377e-13	3.66431e-12	down
Solyc04g064900		-12.5331	1.84553	7.34846e-40	3.50542e-37	down
Solyc04g064920		-4.05865	0.372298	6.10619e-05	0.000370161	down
Solyc04g064940		-6.11647	-0.873044	9.86659e-13	2.76397e-11	down
Solyc04g070980		-2.66048	5.43663	9.22892e-09	1.3807e-07	down
Solyc04g071400		-9.63994	-0.983617	6.88111e-16	3.0474e-14	down
Solyc04g071520		6.01768	1.25717	1.56496e-09	2.71043e-08	up
Solyc04g071523		6.28178	0.891834	4.07011e-10	7.78402e-09	up
Solyc04g071650		-2.64058	7.74071	2.38468e-17	1.24033e-15	down
Solyc04g071780		-9.65698	3.47415	3.81495e-12	9.98345e-11	down
Solyc04g071800		-3.43522	6.15712	0.000858549	0.00368492	down
Solyc04g072033		2.46092	4.95818	2.95714e-14	1.0222e-12	up
Solyc04g072310		-3.70957	1.42122	2.01307e-08	2.77541e-07	down
Solyc04g072380		-2.29867	1.2352	0.000560667	0.00253889	down
Solyc04g072450		-2.38431	3.73578	2.39848e-14	8.37763e-13	down
Solyc04g072570		-2.0832	3.14438	1.65078e-06	1.48021e-05	down
Solyc04g072740		-2.34782	0.326248	2.38008e-05	0.000160572	down
Solyc04g072760		7.26021	5.05376	1.25328e-14	4.63964e-13	up
Solyc04g072850		-7.21073	5.07253	6.52309e-53	6.40644e-50	down
Solyc04g074110		-4.72442	1.35018	8.68656e-14	2.81613e-12	down
Solyc04g074230		2.61737	8.05239	3.10379e-08	4.11095e-07	up
Solyc04g074310		-3.34122	1.55068	4.13185e-07	4.27154e-06	down
Solyc04g074490		2.80373	7.22234	2.66475e-07	2.87037e-06	up
Solyc04g074790		-2.08603	0.80438	0.000397422	0.00188558	down
Solyc04g074830		3.71599	4.90772	5.22606e-06	4.15893e-05	up
Solyc04g074840		10.0929	7.65499	1.0369e-10	2.18588e-09	up
Solyc04g074870		-2.47219	3.07949	4.44866e-17	2.25075e-15	down
Solyc04g074950		2.39399	3.45269	6.62909e-06	5.14647e-05	up
Solyc04g076100		-3.44726	2.28531	1.49839e-12	4.10117e-11	down
Solyc04g076220		5.03656	3.52975	1.89456e-51	1.58158e-48	up
Solyc04g076340		-2.63231	6.16288	2.82882e-11	6.53249e-10	down
Solyc04g076480		-2.04067	0.63748	3.94798e-05	0.000251298	down
Solyc04g076700		2.38322	2.9569	3.34169e-05	0.000217252	up
Solyc04g076770		-11.8012	1.12335	4.37228e-05	0.000274022	down
Solyc04g076780		-3.73471	4.73794	1.14771e-05	8.40446e-05	down
Solyc04g076880		2.33803	8.58621	1.7094e-12	4.65581e-11	up
Solyc04g077020		-2.98014	10.9436	3.00642e-07	3.19105e-06	down
Solyc04g077050		-3.67332	4.78114	1.09674e-07	1.28771e-06	down
Solyc04g077170		-3.3605	1.92581	1.49553e-11	3.62399e-10	down
Solyc04g077190		-2.63708	0.32401	8.51874e-07	8.22132e-06	down
Solyc04g077440		-2.15103	7.28949	1.55911e-07	1.75766e-06	down
Solyc04g077480		-2.40423	1.83967	1.54825e-09	2.68707e-08	down
Solyc04g077540		-4.18992	-0.538027	1.41707e-12	3.89776e-11	down
Solyc04g077670		-3.02684	4.41823	2.47432e-06	2.12507e-05	down
Solyc04g077740		3.15556	4.47969	5.19542e-13	1.49299e-11	up
Solyc04g077780		-2.10425	6.25599	6.85105e-05	0.000407935	down
Solyc04g077810		9.51631	3.43121	2.38265e-13	7.19362e-12	up
Solyc04g078060		2.43006	3.23402	2.48413e-10	4.91992e-09	up
Solyc04g078340		-2.01998	2.8791	0.000469758	0.00217621	down
Solyc04g078410		-9.71158	-0.920379	2.20163e-17	1.1523e-15	down
Solyc04g078450		4.18771	2.54206	3.23668e-10	6.27637e-09	up
Solyc04g078460		3.25115	6.61608	3.44225e-13	1.0154e-11	up
Solyc04g078520		-4.67843	2.23323	1.05956e-08	1.56553e-07	down
Solyc04g078920		2.94393	9.72331	1.98986e-18	1.19078e-16	up
Solyc04g078970		-2.02528	1.77369	5.85417e-05	0.00035594	down
Solyc04g079110		-2.14068	-0.0243434	0.000416953	0.00196429	down
Solyc04g079120		2.0249	6.07468	1.34279e-10	2.77465e-09	up
Solyc04g079310		-2.05528	4.70156	6.68559e-11	1.43474e-09	down
Solyc04g079520		-2.20026	-0.154881	4.21938e-05	0.000266138	down
Solyc04g079530		4.8533	1.48991	1.69751e-20	1.29414e-18	up
Solyc04g079560		-6.25317	4.26705	1.74212e-26	2.42387e-24	down
Solyc04g079680		-3.06132	2.706	9.26448e-09	1.38478e-07	down
Solyc04g079690		-2.17939	1.10324	1.37556e-07	1.57411e-06	down
Solyc04g079900		-2.85809	5.9252	1.48709e-15	6.1609e-14	down
Solyc04g079960	GGPS2	4.58476	6.47121	2.44405e-36	9.48973e-34	up
Solyc04g080040		-3.92937	-0.765484	5.07252e-12	1.30294e-10	down
Solyc04g080090		-3.20622	-0.540529	0.000441667	0.00206383	down
Solyc04g080130		-2.07394	2.65096	0.000115416	0.00064173	down
Solyc04g080170		-2.0258	3.45598	1.22141e-07	1.4201e-06	down
Solyc04g080250		5.99071	1.25527	1.90751e-17	1.00466e-15	up
Solyc04g080540		4.58416	5.95686	7.85407e-26	1.01652e-23	up
Solyc04g080550		3.24473	3.90395	4.93568e-08	6.23816e-07	up
Solyc04g080920		-6.26325	-1.08551	9.60175e-12	2.38558e-10	down
Solyc04g080940		-3.60076	2.82913	7.17382e-13	2.04044e-11	down
Solyc04g081270		-4.37481	-0.104528	7.73546e-10	1.40534e-08	down
Solyc04g081300		-3.22533	8.2866	6.62285e-10	1.22182e-08	down
Solyc04g081350		2.00957	2.1806	3.12546e-07	3.30479e-06	up
Solyc04g081550		-2.30732	5.38072	3.12025e-07	3.30138e-06	down
Solyc04g081650		2.77698	1.52004	3.45094e-05	0.000222803	up
Solyc04g081660		2.76879	1.31224	0.000266872	0.00132808	up
Solyc04g081690		3.03155	1.18732	0.000127726	0.000700561	up
Solyc04g081755		-6.74039	3.73331	6.72342e-16	2.98549e-14	down
Solyc04g081960		2.97239	3.0263	2.60043e-05	0.000173736	up
Solyc04g082050		-3.42184	7.43201	2.67243e-17	1.38139e-15	down
Solyc04g082060		-2.13658	4.07891	4.59443e-11	1.02006e-09	down
Solyc04g082110		-2.31122	0.872707	4.34718e-07	4.47751e-06	down
Solyc04g082120		3.1817	4.73156	0.00121336	0.00491704	up
Solyc04g082270		2.46871	1.55397	0.00158898	0.00618118	up
Solyc04g082740		-2.08759	1.27073	9.02437e-08	1.0793e-06	down
Solyc04g082750		-2.00188	2.90948	6.22888e-08	7.70351e-07	down
Solyc04g082900		2.85331	2.23176	3.46918e-10	6.71164e-09	up
Solyc04g082960		-2.02843	5.11163	2.88081e-09	4.73871e-08	down
Solyc04g082970		-3.60268	-0.69114	1.04601e-05	7.73779e-05	down
Solyc04g150102		7.30048	3.89691	1.34588e-10	2.77759e-09	up
Solyc04g150103		-2.08047	0.924982	3.50179e-06	2.90875e-05	down
Solyc04g150111		2.52663	4.85283	9.0931e-18	5.0271e-16	up
Solyc04g150162		-2.07658	4.51931	0.001794	0.00681825	down
Solyc04g150172		5.5854	-0.176946	2.21011e-14	7.78482e-13	up
Solyc04g160390		2.25445	1.00515	6.10854e-05	0.000370161	up
Solyc04g161840		-4.22488	1.17853	4.07708e-11	9.17397e-10	down
Solyc05g005080		-6.80241	8.84013	8.93357e-34	2.81424e-31	down
Solyc05g005140		-3.183	2.31737	1.6285e-09	2.80883e-08	down
Solyc05g005170		9.9418	2.91123	2.43913e-14	8.50182e-13	up
Solyc05g005200		2.0307	6.46696	1.15495e-09	2.03193e-08	up
Solyc05g005540		-6.00219	5.8193	1.86577e-40	9.73466e-38	down
Solyc05g005550		-8.20994	7.12085	8.45902e-15	3.18808e-13	down
Solyc05g005570		-4.97187	1.34625	1.8151e-05	0.000126746	down
Solyc05g005740		-2.4677	2.75231	1.77752e-07	1.98247e-06	down
Solyc05g005865		3.46834	-0.0992106	5.00585e-10	9.4438e-09	up
Solyc05g005910		-2.24276	1.5982	7.33264e-05	0.000432142	down
Solyc05g005920		-4.43373	3.89439	3.29159e-49	2.61697e-46	down
Solyc05g005930		-2.81529	1.43259	7.73418e-05	0.000451977	down
Solyc05g005940		-2.57001	4.07512	3.17292e-11	7.25686e-10	down
Solyc05g005950		-4.91507	4.20971	3.00294e-18	1.7592e-16	down
Solyc05g005960		-4.14507	4.10273	1.70733e-13	5.25932e-12	down
Solyc05g005980		-3.76792	2.71445	2.26027e-05	0.00015381	down
Solyc05g006050		-4.6172	1.92365	1.78865e-07	1.99221e-06	down
Solyc05g006140		2.51433	1.83948	0.00168701	0.00649141	up
Solyc05g006160		4.4272	3.30187	2.5826e-09	4.27346e-08	up
Solyc05g006390		2.16267	5.45457	0.00111212	0.00457341	up
Solyc05g006570		-3.61744	0.849866	5.83739e-11	1.26903e-09	down
Solyc05g006740		-2.52455	5.31036	6.31841e-07	6.3018e-06	down
Solyc05g006830		-2.94325	0.877823	3.70594e-06	3.06157e-05	down
Solyc05g006920		-3.03177	4.97027	1.08572e-16	5.23907e-15	down
Solyc05g006980		-3.19475	3.40268	6.43065e-10	1.19031e-08	down
Solyc05g007000	AIT1.2	-3.50423	-0.763794	3.53151e-06	2.92983e-05	down
Solyc05g007120		-4.19124	6.34295	5.52445e-27	8.62021e-25	down
Solyc05g007160		-2.48797	4.93719	1.68018e-18	1.00908e-16	down
Solyc05g007180		-6.16424	3.55761	1.00265e-05	7.45001e-05	down
Solyc05g007830		-6.54018	1.67538	0.000403384	0.00190953	down
Solyc05g008060	SlPIN4	-2.67438	5.25838	2.85851e-07	3.05151e-06	down
Solyc05g008090		-3.22623	3.66232	8.74762e-12	2.18638e-10	down
Solyc05g008290		-2.31175	4.36659	5.00765e-11	1.10155e-09	down
Solyc05g008380		2.02415	5.9429	1.06496e-08	1.5721e-07	up
Solyc05g008500		-2.53581	-0.351857	0.000126987	0.000697658	down
Solyc05g008620		-3.9252	-0.421749	0.00122601	0.00495988	down
Solyc05g009100		-4.94112	-0.152706	6.98033e-10	1.28493e-08	down
Solyc05g009253		-2.92674	0.507992	4.51012e-05	0.000282026	down
Solyc05g009310		-6.88625	-0.142744	1.6974e-11	4.07766e-10	down
Solyc05g009340		9.71367	2.01844	1.68178e-09	2.89473e-08	up
Solyc05g009500		-4.57641	3.35622	7.50202e-07	7.32906e-06	down
Solyc05g009520		4.26569	5.88022	5.08609e-28	9.33158e-26	up
Solyc05g009530		2.07715	6.33604	3.20724e-14	1.10409e-12	up
Solyc05g009550		-2.32951	6.53199	1.90127e-17	1.00454e-15	down
Solyc05g009670		-2.25195	2.68286	7.86857e-07	7.66027e-06	down
Solyc05g009750		-2.15189	0.319328	4.07296e-06	3.33018e-05	down
Solyc05g009950		-3.91744	3.98898	3.21635e-33	9.25866e-31	down
Solyc05g010320		-3.77647	2.99265	3.56175e-19	2.26973e-17	down
Solyc05g010530		-2.89459	1.23765	5.68732e-06	4.49387e-05	down
Solyc05g010590		-3.62953	0.487347	1.6325e-08	2.2943e-07	down
Solyc05g010650		-3.77395	-0.679142	8.19553e-06	6.23667e-05	down
Solyc05g010685		-5.55549	0.934897	2.03719e-06	1.78922e-05	down
Solyc05g011820		-2.41092	0.542324	0.000415263	0.00195688	down
Solyc05g011830		2.39957	5.02767	5.21633e-11	1.14595e-09	up
Solyc05g011890		-3.80702	3.81968	1.09366e-29	2.43463e-27	down
Solyc05g012370		-3.38047	2.21736	3.17596e-15	1.26655e-13	down
Solyc05g012510		-2.10087	6.53856	5.32771e-05	0.000327871	down
Solyc05g013660		-2.69416	3.02952	9.97731e-10	1.78352e-08	down
Solyc05g013850		-3.01058	2.86853	0.00275788	0.0098325	down
Solyc05g014000		-6.54883	6.0774	8.62569e-23	8.39035e-21	down
Solyc05g014230		-2.56159	-0.0840734	1.6369e-05	0.00011551	down
Solyc05g014260	RR26	-2.12014	2.86855	0.000124448	0.00068574	down
Solyc05g014510		-3.71996	0.725426	1.12256e-13	3.59047e-12	down
Solyc05g014550		-3.78524	0.222595	9.85084e-09	1.46586e-07	down
Solyc05g015330		-4.53231	-0.947909	8.71038e-05	0.000501997	down
Solyc05g015480		-2.24459	1.46627	0.000339427	0.00163883	down
Solyc05g015865		-2.27282	-0.780722	7.19438e-05	0.000425194	down
Solyc05g017840		-2.04763	-0.277108	7.34377e-05	0.000432645	down
Solyc05g023670		-2.00863	1.57697	3.4493e-07	3.61971e-06	down
Solyc05g023760		-2.40805	2.11221	2.00642e-10	4.03119e-09	down
Solyc05g025680		4.96067	2.19063	4.00184e-26	5.26101e-24	up
Solyc05g025870		-3.85829	0.499009	7.36376e-05	0.000433669	down
Solyc05g026240		-2.84388	3.68063	2.69289e-05	0.000178983	down
Solyc05g026570		-3.30396	2.44166	0.000154691	0.000824622	down
Solyc05g032680		2.0255	2.77919	6.94025e-05	0.000412218	up
Solyc05g041700		2.12053	2.67179	0.0023657	0.00863526	up
Solyc05g045670		-13.0311	2.34042	2.84438e-10	5.59362e-09	down
Solyc05g046310		2.1059	6.91615	0.000204797	0.00105566	up
Solyc05g046340		4.05216	4.78618	8.94492e-07	8.57808e-06	up
Solyc05g047530		10.7092	5.50534	5.22497e-12	1.33798e-10	up
Solyc05g047550		-2.70538	3.08687	4.29555e-15	1.68353e-13	down
Solyc05g047590		-10.8472	0.18582	1.53841e-13	4.77422e-12	down
Solyc05g047600		-4.32108	1.75844	0.000195366	0.00101142	down
Solyc05g048830		-3.43338	1.18072	1.19987e-12	3.32775e-11	down
Solyc05g050007		9.89701	0.985933	7.73023e-28	1.35857e-25	up
Solyc05g050010	ACC4/ACS4	5.87615	5.26271	1.02773e-34	3.43179e-32	up
Solyc05g050110		-3.05507	1.44046	0.00178653	0.00679917	down
Solyc05g050220		3.51781	4.86669	2.67762e-09	4.42192e-08	up
Solyc05g050700		-2.83119	-0.469558	3.46005e-05	0.000223305	down
Solyc05g050770		-2.70997	1.91461	0.00180328	0.00684885	down
Solyc05g050830		-5.6742	3.67098	3.4831e-61	4.47337e-58	down
Solyc05g051010		-3.86691	2.28479	1.67875e-09	2.89251e-08	down
Solyc05g051060		-2.36749	4.00571	6.33937e-07	6.31893e-06	down
Solyc05g051200		2.98749	2.44324	1.64032e-06	1.4732e-05	up
Solyc05g051425		2.91579	2.01416	2.42412e-08	3.28782e-07	up
Solyc05g051460		-2.51075	0.20062	3.85095e-06	3.17195e-05	down
Solyc05g051660		-2.64509	4.00193	2.67057e-06	2.27954e-05	down
Solyc05g051970		-2.46313	-0.0572518	1.2019e-06	1.11731e-05	down
Solyc05g052040		-2.45894	7.36016	2.33839e-07	2.54878e-06	down
Solyc05g052240		3.56151	8.1127	1.58169e-09	2.73373e-08	up
Solyc05g052300		-6.1011	-0.886544	1.25559e-11	3.08739e-10	down
Solyc05g052350		-2.20062	2.42541	1.61035e-07	1.81297e-06	down
Solyc05g052410		3.30482	4.04662	1.04878e-05	7.75142e-05	up
Solyc05g052680		2.34665	6.87175	9.70952e-07	9.20557e-06	up
Solyc05g053010		-2.62319	3.12975	1.26815e-05	9.20164e-05	down
Solyc05g053020		-2.3888	-0.286538	0.000522829	0.00238632	down
Solyc05g053060		2.88415	4.29232	4.19943e-05	0.00026518	up
Solyc05g053550		2.30827	11.1663	0.00162268	0.00628443	up
Solyc05g053600		4.79801	2.28726	7.63026e-11	1.63118e-09	up
Solyc05g053860		-3.00196	4.54745	4.59536e-13	1.34133e-11	down
Solyc05g054150		-2.82197	2.46232	3.2447e-06	2.71546e-05	down
Solyc05g054210		-2.10964	6.32041	3.69498e-06	3.05403e-05	down
Solyc05g054370		-2.10142	6.44568	3.42695e-14	1.17007e-12	down
Solyc05g054450		-2.16442	2.97131	1.26424e-06	1.17005e-05	down
Solyc05g055250		3.13369	4.55823	1.42304e-13	4.44095e-12	up
Solyc05g055330		-2.04323	3.35729	0.00117491	0.00478797	down
Solyc05g055400		-5.22727	5.62848	0.000126285	0.000694257	down
Solyc05g056020		2.00265	4.86394	9.21529e-15	3.45749e-13	up
Solyc05g150128		-3.98695	-0.0841621	3.12395e-09	5.09847e-08	down
Solyc05g160260		-12.9259	2.23731	2.52378e-05	0.000169089	down
Solyc06g005300		6.37935	0.694976	7.41948e-10	1.35531e-08	up
Solyc06g005465		-3.99428	0.605363	3.015e-06	2.53884e-05	down
Solyc06g005520		-2.4396	2.27063	2.40059e-05	0.000161809	down
Solyc06g005750		2.83103	2.83355	0.000869321	0.00372198	up
Solyc06g005770		-10.5212	-0.133316	7.04385e-05	0.000417629	down
Solyc06g005820		9.42435	4.15154	5.78669e-17	2.87543e-15	up
Solyc06g005960		2.78799	4.94408	2.33168e-07	2.54443e-06	up
Solyc06g006010		-3.53227	-0.28094	0.000525339	0.00239581	down
Solyc06g006022		-6.31392	-0.680812	1.37261e-13	4.29158e-12	down
Solyc06g006080		-3.37334	9.3083	4.166e-10	7.9492e-09	down
Solyc06g006090		-10.363	-0.289119	1.42673e-20	1.10281e-18	down
Solyc06g007130		-3.39992	0.803777	2.6713e-07	2.87556e-06	down
Solyc06g007240	SlBAG4b	-4.71673	0.423729	4.21877e-13	1.24008e-11	down
Solyc06g007370		-9.62562	-0.996348	3.32338e-15	1.32112e-13	down
Solyc06g007740		-2.35853	-0.371351	0.000533707	0.00243131	down
Solyc06g007810		-4.86695	-0.496249	2.39685e-10	4.78109e-09	down
Solyc06g007850		-2.00793	0.778565	2.54954e-05	0.000170678	down
Solyc06g007860		-4.90682	-1.01222	0.000400134	0.00189575	down
Solyc06g007910		-3.64067	-0.458615	1.95719e-05	0.000135309	down
Solyc06g007970		7.7877	3.22049	7.58041e-21	5.91414e-19	up
Solyc06g008130		3.25814	6.54817	0.000926786	0.00392234	up
Solyc06g008250		3.15321	6.08847	5.23063e-06	4.16058e-05	up
Solyc06g008300	Cf-2	4.76792	3.84703	7.37335e-12	1.8596e-10	up
Solyc06g008590	SlIAA17	-10.9166	0.248633	1.53758e-22	1.42619e-20	down
Solyc06g008690		-2.40241	1.94007	7.67932e-10	1.39819e-08	down
Solyc06g008920		2.09708	4.81787	1.30789e-13	4.11234e-12	up
Solyc06g009050		2.13392	9.59306	5.12996e-08	6.45927e-07	up
Solyc06g009130		-2.6294	5.69876	2.15478e-11	5.09578e-10	down
Solyc06g009190		-5.40153	7.68366	7.78298e-11	1.65746e-09	down
Solyc06g009490		-2.13047	1.91391	3.42315e-08	4.48963e-07	down
Solyc06g009770		-4.51637	1.00326	1.28157e-07	1.47872e-06	down
Solyc06g009780		-2.12409	-0.828046	0.00153759	0.00601632	down
Solyc06g009810		-2.28112	3.02028	0.000355605	0.00171002	down
Solyc06g009900		-2.90197	-0.0538171	8.79653e-05	0.000506088	down
Solyc06g011450		-4.11939	2.51507	4.4584e-10	8.46843e-09	down
Solyc06g011590		-3.22947	0.257162	1.89579e-08	2.62891e-07	down
Solyc06g016790		-3.21745	1.96739	1.42711e-06	1.29777e-05	down
Solyc06g030470		5.41632	7.06299	7.38943e-24	7.80847e-22	up
Solyc06g033850		-2.08321	2.59105	0.000347953	0.00167515	down
Solyc06g034110		2.19307	5.09862	2.18731e-14	7.72077e-13	up
Solyc06g034390		-11.8302	1.1503	1.15818e-16	5.5566e-15	down
Solyc06g035610		-6.52453	3.05294	1.67275e-08	2.34297e-07	down
Solyc06g035720	SlBAG3a	-3.71943	5.55978	1.78177e-20	1.34608e-18	down
Solyc06g035960		2.52687	5.0811	3.49176e-09	5.6305e-08	up
Solyc06g036100		-3.72239	3.14955	1.72483e-13	5.30346e-12	down
Solyc06g036130		4.51476	9.31092	3.34646e-22	3.02013e-20	up
Solyc06g036250		2.87317	2.50955	0.0023809	0.00868505	up
Solyc06g036290		2.24314	11.2774	0.00163115	0.00630832	up
Solyc06g036310		-2.16046	5.06262	2.55793e-06	2.18899e-05	down
Solyc06g048440		-7.20699	1.15834	0.000156454	0.000832428	down
Solyc06g048470		-2.56979	3.72029	6.89178e-18	3.87425e-16	down
Solyc06g048700		-3.98765	-0.241344	2.31911e-05	0.000157206	down
Solyc06g048820		-3.58716	4.5256	3.63664e-15	1.4388e-13	down
Solyc06g048950		-2.24034	1.89302	4.7409e-07	4.85311e-06	down
Solyc06g049030		-3.30978	2.18064	1.40147e-08	1.99991e-07	down
Solyc06g049040		-2.62709	0.596753	1.34634e-06	1.23508e-05	down
Solyc06g050160		4.93861	-0.610893	1.94855e-08	2.69313e-07	up
Solyc06g050170		-2.11067	6.67083	1.00247e-06	9.45444e-06	down
Solyc06g050270		7.38578	-0.699754	7.21562e-16	3.18709e-14	up
Solyc06g050350		-3.07458	1.58815	2.97591e-13	8.87245e-12	down
Solyc06g050370		-3.83224	2.11874	3.9261e-07	4.07651e-06	down
Solyc06g050800		-3.91145	2.17498	1.83675e-11	4.39347e-10	down
Solyc06g050840		-7.78265	3.21345	4.95289e-06	3.97374e-05	down
Solyc06g050900		-2.81818	1.11043	0.000423096	0.00198874	down
Solyc06g051130		-3.89494	1.68708	1.17393e-15	4.98727e-14	down
Solyc06g051260		-2.92857	1.95401	1.8592e-05	0.000129231	down
Solyc06g051460		-2.81329	2.23241	5.96386e-09	9.21968e-08	down
Solyc06g051960		-2.43835	1.22776	1.24974e-06	1.15791e-05	down
Solyc06g053140		-2.03668	4.92054	0.00018506	0.000963742	down
Solyc06g053220		-3.09172	3.47895	2.64693e-08	3.56684e-07	down
Solyc06g053310		2.24073	6.56953	1.88812e-12	5.10924e-11	up
Solyc06g053670		-3.07166	4.24109	5.32668e-18	3.04569e-16	down
Solyc06g053780		-5.57574	1.61632	2.20431e-25	2.66689e-23	down
Solyc06g053810		-2.16387	2.67022	1.10952e-10	2.32721e-09	down
Solyc06g053830		-3.45869	0.589494	3.03324e-14	1.04634e-12	down
Solyc06g053840		-2.79688	4.14509	4.3029e-11	9.63828e-10	down
Solyc06g053980		-2.88452	2.72634	9.34251e-07	8.91263e-06	down
Solyc06g054320		-6.44677	1.32896	2.0675e-06	1.81202e-05	down
Solyc06g054390		-3.64988	1.5036	3.8238e-14	1.29235e-12	down
Solyc06g054410		-2.05753	3.16616	1.38833e-06	1.26942e-05	down
Solyc06g054530		2.80091	6.78088	1.90015e-12	5.12518e-11	up
Solyc06g054610		2.03849	1.24618	4.79188e-07	4.89928e-06	up
Solyc06g059740	ADH2	3.22619	10.3537	3.49175e-09	5.6305e-08	up
Solyc06g059840		-5.47455	1.64747	0.00280019	0.00995995	down
Solyc06g060250		-2.67865	3.66991	7.32765e-18	4.09172e-16	down
Solyc06g060450		12.4015	1.71275	1.51595e-08	2.15041e-07	up
Solyc06g060520		-3.56077	-0.592335	0.000161959	0.000858163	down
Solyc06g060560		-5.14375	0.629647	1.81802e-05	0.000126857	down
Solyc06g060570		2.23759	6.66842	5.03309e-05	0.000311347	up
Solyc06g060675		2.52447	0.157	7.04748e-06	5.4424e-05	up
Solyc06g060830		-3.04292	4.09598	1.83943e-06	1.63705e-05	down
Solyc06g060840		7.285	7.36711	1.80088e-11	4.31384e-10	up
Solyc06g060870		-4.02877	1.89599	0.000365444	0.0017505	down
Solyc06g060885		-9.32154	-1.28247	0.00012032	0.000665188	down
Solyc06g061023		-3.66969	3.9193	8.28867e-06	6.29607e-05	down
Solyc06g061027		-3.83808	4.12156	6.59758e-06	5.13056e-05	down
Solyc06g061030		-2.8121	1.09328	2.63075e-05	0.000175411	down
Solyc06g061170		3.31994	7.01529	1.05306e-29	2.37592e-27	up
Solyc06g061180		-2.57498	2.2643	9.9372e-09	1.47477e-07	down
Solyc06g061200		-3.05056	6.09921	7.59163e-05	0.000445487	down
Solyc06g062600		3.09387	5.07106	4.89032e-22	4.34302e-20	up
Solyc06g062670		-4.20521	3.51616	2.44654e-13	7.37319e-12	down
Solyc06g062800		2.86551	1.38009	3.28412e-09	5.33902e-08	up
Solyc06g062920		-3.73545	3.16518	5.42695e-09	8.43706e-08	down
Solyc06g063150		-2.20722	-0.436988	2.80649e-05	0.000185646	down
Solyc06g063240		-2.60819	7.48652	1.50547e-19	1.00141e-17	down
Solyc06g064490		-2.26423	3.36529	3.58689e-10	6.92333e-09	down
Solyc06g064550		-4.46405	4.03048	1.31184e-10	2.72081e-09	down
Solyc06g064610		-3.03891	-0.388211	4.89842e-06	3.93382e-05	down
Solyc06g064840	SlMBP3/aff	-3.01635	4.97286	7.27746e-15	2.78042e-13	down
Solyc06g065260		-3.37021	5.40646	2.28385e-11	5.3555e-10	down
Solyc06g065440		-2.83487	3.3303	5.2392e-09	8.16748e-08	down
Solyc06g065445		-3.60302	-0.0899416	3.70098e-09	5.9244e-08	down
Solyc06g065570		2.20745	6.93595	1.49199e-13	4.63879e-12	up
Solyc06g065630		2.58879	0.155553	0.0017512	0.0066937	up
Solyc06g065670		-2.4855	3.28529	0.000102731	0.000579657	down
Solyc06g065990		-2.24475	2.96795	0.00067072	0.00296802	down
Solyc06g066520		3.01545	0.402659	7.4893e-06	5.74375e-05	up
Solyc06g066540		3.68342	3.46248	0.00264559	0.00950524	up
Solyc06g066770		3.84328	6.51099	5.32096e-18	3.04569e-16	up
Solyc06g066800		3.03732	7.34249	1.86416e-05	0.000129468	up
Solyc06g067950		-2.32394	4.71652	5.9556e-11	1.28968e-09	down
Solyc06g068270		2.4481	3.10778	2.85347e-05	0.000188455	up
Solyc06g068390		-4.83111	-0.645873	7.68995e-10	1.3986e-08	down
Solyc06g068440		2.45216	5.12307	7.31667e-25	8.48327e-23	up
Solyc06g068450		2.3945	6.88301	3.84261e-14	1.29609e-12	up
Solyc06g068520		-3.57655	5.78189	2.39795e-20	1.77151e-18	down
Solyc06g068620		-6.44128	2.7229	1.3226e-06	1.2153e-05	down
Solyc06g068650		-5.10651	-0.250127	0.000517033	0.00236245	down
Solyc06g068680		-3.62904	0.143759	0.000309511	0.00151454	down
Solyc06g068815		-2.81345	1.5042	4.77212e-08	6.04976e-07	down
Solyc06g068900		2.32039	6.17389	6.21411e-08	7.69094e-07	up
Solyc06g068910		-6.62891	0.704878	1.6518e-05	0.000116364	down
Solyc06g068950		-4.5708	2.05236	1.25383e-12	3.46587e-11	down
Solyc06g068990		3.40791	1.72058	1.44505e-09	2.5158e-08	up
Solyc06g069420		3.72543	3.83779	5.49666e-13	1.57414e-11	up
Solyc06g069430	FUL1	2.88219	8.70983	2.05365e-14	7.27977e-13	up
Solyc06g069850		-2.62156	2.53496	3.5569e-07	3.72559e-06	down
Solyc06g070990		-9.26542	-1.34486	2.95374e-14	1.0222e-12	down
Solyc06g071280		-2.42513	3.92794	3.68477e-06	3.0471e-05	down
Solyc06g071300		3.14932	0.9273	6.34075e-09	9.74817e-08	up
Solyc06g071600		-2.11789	0.920912	2.053e-06	1.80025e-05	down
Solyc06g071690	SlMYB50	-3.65449	-0.724883	0.00017747	0.000930017	down
Solyc06g071750		3.35103	6.87963	2.07573e-20	1.54716e-18	up
Solyc06g071820		-2.70325	7.54105	6.86487e-15	2.64702e-13	down
Solyc06g072220		-6.43147	-0.902009	2.6151e-13	7.83872e-12	down
Solyc06g072330		2.36369	0.288559	3.15425e-06	2.6464e-05	up
Solyc06g072430	SlBAG2	3.73613	8.27197	9.73759e-08	1.1555e-06	up
Solyc06g072530		3.90749	2.14185	7.71018e-06	5.89419e-05	up
Solyc06g072660		-2.87998	1.30827	0.00061748	0.00276097	down
Solyc06g072680		2.92797	0.655006	4.1132e-08	5.29483e-07	up
Solyc06g072690		-2.64761	0.175073	1.12253e-07	1.31521e-06	down
Solyc06g072700	SlHMA27	-3.96662	4.06248	2.26378e-11	5.3309e-10	down
Solyc06g073060		2.24635	7.49105	3.51772e-09	5.66363e-08	up
Solyc06g073110		-2.2451	4.95486	4.21699e-11	9.46328e-10	down
Solyc06g073165		-2.37203	0.559809	7.11864e-05	0.000421072	down
Solyc06g073210		-2.10059	0.802722	0.00200552	0.00749956	down
Solyc06g073260		-3.59316	4.17319	8.45756e-06	6.40687e-05	down
Solyc06g074000		-9.37851	4.41072	3.59516e-21	2.89975e-19	down
Solyc06g074070		-11.1453	4.09976	2.4019e-73	8.02042e-70	down
Solyc06g074260		-4.17289	6.01243	1.46575e-10	3.01382e-09	down
Solyc06g074630		-4.06862	3.9303	7.89276e-23	7.75162e-21	down
Solyc06g074710		3.11402	6.4475	4.6477e-13	1.35333e-11	up
Solyc06g074790		-2.47316	3.45345	1.01875e-05	7.55623e-05	down
Solyc06g074820		-2.87698	7.80703	1.42989e-05	0.000102198	down
Solyc06g074990	SlNRT2.3	3.61547	-0.256713	1.39611e-08	1.99567e-07	up
Solyc06g075930		-2.20042	2.79754	4.26052e-06	3.47332e-05	down
Solyc06g075960		-3.71225	6.31558	7.09387e-15	2.72274e-13	down
Solyc06g076020		2.74248	9.62768	8.6977e-05	0.000501439	up
Solyc06g076160		4.38516	4.10834	5.40813e-08	6.78393e-07	up
Solyc06g076220		-4.15244	2.73285	1.11382e-08	1.63556e-07	down
Solyc06g076310		4.17746	0.916641	1.78356e-05	0.000124804	up
Solyc06g076320		4.21629	6.6518	1.99871e-34	6.54323e-32	up
Solyc06g076400	SlPP2C3	-2.33071	4.34583	7.20295e-06	5.54813e-05	down
Solyc06g076540		6.93005	4.43281	4.87622e-05	0.000302545	up
Solyc06g076630		-2.28535	3.04355	1.20254e-05	8.75989e-05	down
Solyc06g076690		5.53526	5.08183	3.09537e-11	7.12831e-10	up
Solyc06g076820		-2.9935	4.23081	2.39488e-11	5.60014e-10	down
Solyc06g076860		-3.29685	-1.00847	8.3131e-07	8.05078e-06	down
Solyc06g082300		-6.63277	0.321819	1.2699e-09	2.22246e-08	down
Solyc06g082460		-6.45579	0.880324	1.08688e-13	3.48303e-12	down
Solyc06g082590		-3.50406	3.77321	3.41005e-13	1.00769e-11	down
Solyc06g082780		2.01764	5.03603	0.000247063	0.00124096	up
Solyc06g082910		-2.68763	3.8778	5.13669e-13	1.47866e-11	down
Solyc06g082970		-2.48836	2.3967	0.000841977	0.00361844	down
Solyc06g083070		-5.47728	2.52022	1.0054e-11	2.49423e-10	down
Solyc06g083140		-3.12782	-0.209807	6.43306e-05	0.000385522	down
Solyc06g083370		-2.76886	0.801858	1.61432e-07	1.81622e-06	down
Solyc06g083580		-5.21203	7.14841	3.43415e-09	5.55049e-08	down
Solyc06g083860		-2.54425	1.04641	8.79686e-06	6.6338e-05	down
Solyc06g084070		4.84412	-0.645998	1.96252e-06	1.73e-05	up
Solyc06g084120		-2.35457	0.840285	7.62267e-06	5.83263e-05	down
Solyc06g084140		-6.62926	0.488729	4.67475e-09	7.38407e-08	down
Solyc06g084250		-2.58215	4.17982	6.56734e-07	6.50345e-06	down
Solyc06g084280		9.03594	1.78856	1.27755e-22	1.21193e-20	up
Solyc06g084290		2.20592	5.28836	2.75522e-22	2.50007e-20	up
Solyc06g084300		3.33986	1.68102	6.10422e-16	2.73968e-14	up
Solyc06g084460		-3.04097	3.01399	1.09269e-06	1.02377e-05	down
Solyc06g084540		2.67822	8.37808	1.40818e-16	6.69829e-15	up
Solyc06g084770		-3.59928	3.36433	9.64098e-13	2.70531e-11	down
Solyc06g150137		2.55635	8.47984	1.94869e-07	2.15894e-06	up
Solyc06g160230		-3.23353	4.56387	5.64387e-28	1.01323e-25	down
Solyc07g005010		-2.77462	1.59736	6.42282e-05	0.000385405	down
Solyc07g005300		-3.51265	0.218007	3.49377e-09	5.6305e-08	down
Solyc07g005440		-2.57611	5.19454	1.05824e-16	5.12125e-15	down
Solyc07g005960		-2.4453	1.83906	1.01453e-07	1.19962e-06	down
Solyc07g006140		-3.20123	2.05424	4.00655e-12	1.04521e-10	down
Solyc07g006680		-4.26239	3.50063	1.33958e-16	6.39017e-15	down
Solyc07g006890		-2.64484	5.26763	5.59614e-08	6.98826e-07	down
Solyc07g006910		-3.68657	4.06498	1.30184e-19	8.72912e-18	down
Solyc07g007060		2.24744	6.63123	0.000115859	0.000643719	up
Solyc07g007160		-2.96923	3.65781	4.88283e-09	7.69092e-08	down
Solyc07g007550		-2.47477	2.4676	2.69434e-06	2.29515e-05	down
Solyc07g007620		-2.47361	-0.183403	0.000289265	0.00142634	down
Solyc07g007670		-2.94706	4.33249	2.11515e-06	1.8479e-05	down
Solyc07g007750		-4.54023	5.85132	2.65199e-08	3.57078e-07	down
Solyc07g007870		-3.02854	5.37586	2.25233e-26	3.05731e-24	down
Solyc07g008030		-2.89362	0.927965	0.000230583	0.00116767	down
Solyc07g008200		-3.45987	0.769909	2.52668e-07	2.73272e-06	down
Solyc07g008250		2.37855	7.20636	1.39258e-14	5.09879e-13	up
Solyc07g008560		3.63323	1.70764	3.34569e-06	2.79019e-05	up
Solyc07g008620	LeEIX1	3.63404	4.17655	1.41123e-09	2.46206e-08	up
Solyc07g009410		-2.22444	0.601185	0.000135871	0.000740855	down
Solyc07g014620		-5.08394	0.531968	4.62002e-12	1.19405e-10	down
Solyc07g014640		-2.82224	3.36082	5.29846e-10	9.95086e-09	down
Solyc07g015910		-4.54483	-0.898438	0.00107883	0.00446178	down
Solyc07g017220		-2.47274	5.94835	3.93142e-09	6.26326e-08	down
Solyc07g017950		4.58318	1.3732	4.39868e-05	0.00027547	up
Solyc07g018140		-4.20209	1.69557	8.36241e-09	1.26352e-07	down
Solyc07g018190		-2.49902	1.85978	4.05621e-05	0.000257207	down
Solyc07g025380		-3.79365	0.860163	6.23671e-08	7.70748e-07	down
Solyc07g025510		-2.34233	4.84678	8.51796e-10	1.53913e-08	down
Solyc07g026650	ACO5	6.98657	3.57584	2.68712e-05	0.000178671	up
Solyc07g026930		6.4792	1.15279	2.99534e-27	4.76287e-25	up
Solyc07g039190		-2.02973	2.19505	7.00819e-05	0.000415957	down
Solyc07g039510		-2.11031	2.5449	3.25465e-07	3.43054e-06	down
Solyc07g040740		-2.6914	1.4865	7.20433e-06	5.54813e-05	down
Solyc07g041070		-3.69091	0.64409	6.59277e-08	8.11747e-07	down
Solyc07g041180		-4.30998	-0.82281	4.16716e-09	6.61988e-08	down
Solyc07g041230		-2.50985	-0.517978	0.000171895	0.000904781	down
Solyc07g041720		-7.89244	1.88329	1.98303e-10	3.9938e-09	down
Solyc07g041750		2.56245	6.58523	2.77877e-19	1.79823e-17	up
Solyc07g042160		-2.02193	3.96572	2.7523e-08	3.69095e-07	down
Solyc07g042300		-2.40207	1.32273	5.1815e-05	0.000319344	down
Solyc07g042390		-5.23671	4.85361	3.00187e-07	3.18824e-06	down
Solyc07g042490		2.10065	7.30737	8.12089e-07	7.88293e-06	up
Solyc07g042990		-5.27337	0.625898	1.12921e-08	1.65525e-07	down
Solyc07g043200		5.3932	0.261934	0.000532799	0.00242784	up
Solyc07g043230		-2.15522	2.41494	1.42251e-05	0.000101801	down
Solyc07g043420		-4.82808	4.63905	1.91381e-10	3.85905e-09	down
Solyc07g043460		-5.54023	0.0434341	9.17602e-05	0.000524847	down
Solyc07g043490		-2.14863	1.47285	7.66786e-05	0.000448887	down
Solyc07g043510		2.2088	6.58541	8.05813e-08	9.72803e-07	up
Solyc07g043550		-2.99825	1.95983	2.27123e-09	3.81494e-08	down
Solyc07g043580	SlPIF4	-2.18361	2.18723	3.89338e-06	3.19743e-05	down
Solyc07g045080		2.88554	1.96766	3.00724e-06	2.5358e-05	up
Solyc07g045090		3.85428	5.10733	2.86866e-08	3.83468e-07	up
Solyc07g045440		-5.20092	7.89609	1.30441e-27	2.11441e-25	down
Solyc07g045460		-3.79143	3.07656	2.05238e-14	7.27977e-13	down
Solyc07g047640		-2.2048	0.0580719	0.00013762	0.000748438	down
Solyc07g047800		3.21478	10.2917	5.54597e-23	5.51164e-21	up
Solyc07g048060		3.57623	1.96157	0.00148752	0.00583818	up
Solyc07g048110		-4.13431	0.775031	2.61543e-15	1.05222e-13	down
Solyc07g049200		2.1518	5.34696	4.93042e-16	2.2553e-14	up
Solyc07g049300		-5.82565	4.08059	1.15755e-30	2.76092e-28	down
Solyc07g049370		-4.43106	2.5954	2.0202e-06	1.7771e-05	down
Solyc07g049530	ACO1	4.96003	11.5543	2.16517e-13	6.57268e-12	up
Solyc07g049550	ACO3	6.38403	7.51212	2.27327e-18	1.35069e-16	up
Solyc07g049560		2.38698	4.28112	0.00248003	0.00898774	up
Solyc07g051820		-5.51078	4.68424	1.8752e-30	4.34838e-28	down
Solyc07g051860		2.76202	0.396253	7.19227e-06	5.54396e-05	up
Solyc07g051870		4.28442	0.716076	5.63853e-05	0.000343957	up
Solyc07g051880		6.58155	5.38215	3.89322e-29	8.12515e-27	up
Solyc07g051890		4.76785	-0.67783	2.71595e-07	2.91812e-06	up
Solyc07g052230		-6.02052	4.65145	2.00916e-46	1.45847e-43	down
Solyc07g052240		-5.38198	2.18655	1.83042e-06	1.62991e-05	down
Solyc07g052260		-4.59257	0.0238756	3.87933e-05	0.000247306	down
Solyc07g052400		-2.10397	2.65534	5.89808e-11	1.27889e-09	down
Solyc07g052470		2.42749	5.5429	3.51328e-11	7.96979e-10	up
Solyc07g052610		-3.12761	2.35003	0.000150033	0.000805453	down
Solyc07g052670		-2.18952	2.82506	1.0981e-08	1.61532e-07	down
Solyc07g052990		3.52401	6.21249	3.10816e-19	1.99592e-17	up
Solyc07g053540		-8.61265	1.85784	5.87788e-29	1.19679e-26	down
Solyc07g053550		3.57333	6.51704	1.23335e-18	7.488e-17	up
Solyc07g053720		-4.66733	3.95991	2.90479e-21	2.36578e-19	down
Solyc07g053970		-2.41481	3.2377	1.81091e-15	7.41052e-14	down
Solyc07g054060		2.8463	8.48719	5.45877e-16	2.46991e-14	up
Solyc07g054460		-2.00943	3.84081	2.88827e-06	2.44288e-05	down
Solyc07g054740		-2.12712	2.10536	0.000571826	0.00258312	down
Solyc07g054750		5.57344	1.44248	6.64375e-07	6.57133e-06	up
Solyc07g054760		2.31827	7.82776	2.67259e-06	2.2801e-05	up
Solyc07g054770		3.85821	7.01477	1.06537e-05	7.86008e-05	up
Solyc07g054780		3.14024	8.15478	4.05778e-06	3.32101e-05	up
Solyc07g054790		4.2559	6.84346	0.000165933	0.000875882	up
Solyc07g054810		2.47461	1.95196	7.84919e-05	0.000457737	up
Solyc07g054830		2.86245	5.28619	4.81539e-15	1.87407e-13	up
Solyc07g054850		-3.92495	4.5791	2.13406e-17	1.12045e-15	down
Solyc07g054860		-8.14015	5.21676	6.70612e-34	2.15318e-31	down
Solyc07g055000		-6.11149	-0.846878	9.31008e-09	1.39035e-07	down
Solyc07g055100		-3.41611	1.68164	2.99764e-08	3.9943e-07	down
Solyc07g055470		-4.05211	2.75839	3.85336e-05	0.000245838	down
Solyc07g055720		-5.54881	2.93566	3.93407e-07	4.08114e-06	down
Solyc07g055810		-2.82582	-0.361824	7.67762e-07	7.48747e-06	down
Solyc07g056140		-2.31685	7.52453	1.53588e-07	1.73499e-06	down
Solyc07g056320		-4.11954	4.48395	2.20251e-05	0.000150463	down
Solyc07g056410		3.63723	1.54278	1.89529e-11	4.52053e-10	up
Solyc07g056420		3.58958	10.1657	2.33737e-14	8.19846e-13	up
Solyc07g056430		3.77986	5.81497	2.4748e-32	6.55862e-30	up
Solyc07g056510		7.45538	6.36106	1.37181e-06	1.25638e-05	up
Solyc07g056540		-4.42977	6.81285	8.31869e-06	6.316e-05	down
Solyc07g056670	SlGA2OX2	5.79875	5.91797	3.1221e-13	9.27519e-12	up
Solyc07g062040		-4.02679	-0.22584	0.000342639	0.00165291	down
Solyc07g062170		-2.45278	1.03992	1.017e-07	1.20169e-06	down
Solyc07g062460		-4.08291	-0.411684	1.26383e-08	1.83167e-07	down
Solyc07g062500		-6.64294	4.19018	6.76075e-20	4.62612e-18	down
Solyc07g062530		-2.30139	9.42632	1.75089e-09	2.9921e-08	down
Solyc07g062543		-5.25439	3.13784	4.61575e-07	4.7337e-06	down
Solyc07g062670		11.219	7.76613	1.089e-58	1.29871e-55	up
Solyc07g062700		2.15056	9.1191	0.000684357	0.00301912	up
Solyc07g062970		2.07284	7.38676	6.72703e-12	1.70951e-10	up
Solyc07g063110		2.09129	5.85306	1.47045e-07	1.67012e-06	up
Solyc07g063320		-3.0796	2.91505	1.72291e-05	0.000120763	down
Solyc07g063350		-9.08804	3.53357	7.11884e-10	1.30899e-08	down
Solyc07g063460		-2.22829	3.77629	6.57201e-11	1.414e-09	down
Solyc07g063465		-2.16332	6.55587	3.34841e-11	7.6165e-10	down
Solyc07g063640		5.15134	8.01667	2.12411e-38	9.58492e-36	up
Solyc07g063740		-3.74086	3.66322	2.22598e-12	5.97506e-11	down
Solyc07g063830		-2.99421	-0.803889	8.72507e-09	1.31002e-07	down
Solyc07g063860		-3.29006	4.85803	3.31903e-14	1.13554e-12	down
Solyc07g064030		-2.53109	1.76102	2.53092e-09	4.20043e-08	down
Solyc07g064160		-2.88528	12.4141	6.64034e-08	8.17001e-07	down
Solyc07g064410		4.54277	2.89483	6.574e-06	5.11461e-05	up
Solyc07g065110		-4.4243	1.44256	1.9363e-07	2.14665e-06	down
Solyc07g065120		2.10955	8.48664	5.57919e-10	1.04428e-08	up
Solyc07g065190		4.41315	-0.337007	1.33186e-11	3.26052e-10	up
Solyc07g065540		-5.32731	4.50697	9.93376e-10	1.77764e-08	down
Solyc07g065900		-7.21024	3.31074	2.33872e-07	2.54878e-06	down
Solyc07g065920		-2.30991	1.23892	0.0014309	0.00565027	down
Solyc07g065930		-2.20103	3.08274	1.65609e-11	3.98417e-10	down
Solyc07g065960		2.00678	3.72194	2.09972e-05	0.000144089	up
Solyc07g065970		4.00297	6.1305	7.97614e-08	9.64298e-07	up
Solyc07g066230		-2.04261	3.71621	6.89688e-12	1.7447e-10	down
Solyc07g066350		-2.27697	0.82298	0.00150068	0.00588281	down
Solyc07g150120		-4.03537	-0.256606	1.81348e-08	2.52527e-07	down
Solyc07g160420		2.68723	-0.403728	3.0154e-06	2.53884e-05	up
Solyc08g005100		-2.60817	0.473391	4.41781e-08	5.65642e-07	down
Solyc08g005120		4.68623	2.06566	9.60322e-18	5.27419e-16	up
Solyc08g005490		-2.15099	7.32745	4.80366e-07	4.90831e-06	down
Solyc08g005560		-3.04854	6.01501	8.36447e-27	1.23587e-24	down
Solyc08g005610	XTH5	2.55421	6.25741	1.47596e-10	3.03107e-09	up
Solyc08g005620		10.8142	0.125942	3.38659e-16	1.575e-14	up
Solyc08g005650		-4.19226	1.38832	3.99317e-06	3.27134e-05	down
Solyc08g005770		6.80146	6.4334	5.40788e-05	0.000331826	up
Solyc08g005790		6.49369	2.2676	1.18675e-22	1.13223e-20	up
Solyc08g005800		-3.97533	6.65123	1.25693e-42	7.77249e-40	down
Solyc08g005930	Slym1	-10.2368	-0.40984	5.70016e-15	2.20812e-13	down
Solyc08g005960		-2.39873	0.22781	0.000201641	0.00104068	down
Solyc08g006080		-2.19054	3.65772	4.77738e-13	1.38238e-11	down
Solyc08g006310		-4.10094	3.74488	3.29937e-06	2.75845e-05	down
Solyc08g006330		2.9728	5.62892	8.01367e-29	1.612e-26	up
Solyc08g006360		3.10571	2.53975	2.164e-19	1.41687e-17	up
Solyc08g006370		4.03697	2.87591	3.26759e-21	2.64833e-19	up
Solyc08g006410		3.48647	4.34054	1.03213e-21	8.92874e-20	up
Solyc08g006770		2.27551	7.39652	3.61299e-11	8.17379e-10	up
Solyc08g006780		2.61424	7.22684	3.87517e-14	1.30443e-12	up
Solyc08g007040		-4.75033	3.20562	0.00200888	0.00750847	down
Solyc08g007240		-4.58157	5.67032	4.09869e-11	9.2102e-10	down
Solyc08g007630		-2.95031	-0.0542928	1.39295e-06	1.27155e-05	down
Solyc08g007670		-2.10157	0.911886	9.81702e-06	7.3074e-05	down
Solyc08g007820		2.64943	5.04609	0.00136932	0.00544855	up
Solyc08g007850		7.58176	4.47953	2.89891e-12	7.65827e-11	up
Solyc08g007890		6.11284	0.635675	3.7647e-10	7.2414e-09	up
Solyc08g008080		-4.28693	2.6835	9.97742e-07	9.41679e-06	down
Solyc08g008110		-3.96415	5.01589	5.74682e-07	5.78353e-06	down
Solyc08g008120		-2.005	0.00508392	0.000111311	0.000621345	down
Solyc08g008280		-2.403	2.97917	0.000114091	0.000634954	down
Solyc08g008330		3.11069	5.90441	3.07541e-26	4.10776e-24	up
Solyc08g008610		-3.37361	0.153261	0.00155687	0.00608176	down
Solyc08g013680		10.3917	-0.289725	1.15945e-15	4.9383e-14	up
Solyc08g013740		-4.67425	-0.0948783	5.23994e-08	6.59277e-07	down
Solyc08g013940		-4.01214	-0.653599	6.23569e-05	0.000375853	down
Solyc08g014000	LOXA	-4.29329	9.60409	7.38574e-15	2.80255e-13	down
Solyc08g014130		4.22889	6.86266	2.43274e-21	2.02075e-19	up
Solyc08g014370		-2.44094	2.37694	1.12406e-07	1.31608e-06	down
Solyc08g014440		-2.18867	1.73128	2.05305e-09	3.47645e-08	down
Solyc08g014570		-4.25589	2.31131	6.59922e-13	1.88022e-11	down
Solyc08g015940		-6.98932	0.728249	3.61018e-11	8.17379e-10	down
Solyc08g016160		-4.5407	-1.17475	6.41757e-07	6.38164e-06	down
Solyc08g016210		-3.36	-1.24684	3.99723e-05	0.000253852	down
Solyc08g016310		-3.01761	2.69577	0.0015649	0.00610438	down
Solyc08g016720		-3.67249	2.87163	9.91854e-21	7.70232e-19	down
Solyc08g016770		-4.98419	0.198214	1.336e-06	1.22627e-05	down
Solyc08g023280		-3.20477	-0.616093	7.34703e-07	7.19871e-06	down
Solyc08g028780		-2.98416	2.24925	2.82448e-06	2.39378e-05	down
Solyc08g029090		-2.83299	2.45335	1.99989e-08	2.75952e-07	down
Solyc08g042100		-5.78468	0.982102	3.03994e-13	9.0472e-12	down
Solyc08g048290		-4.48843	2.46338	2.86733e-24	3.14954e-22	down
Solyc08g048390		-2.0036	3.7069	0.000340187	0.00164203	down
Solyc08g059710		4.05387	1.72576	7.03667e-06	5.43657e-05	up
Solyc08g060970		-2.40851	0.311534	3.53339e-06	2.92983e-05	down
Solyc08g061010		-6.93913	0.68088	7.29245e-13	2.07066e-11	down
Solyc08g061270		2.66225	5.49564	9.78196e-17	4.74766e-15	up
Solyc08g061560		-5.14701	2.34752	3.13881e-20	2.27851e-18	down
Solyc08g061610	SlHMA32	-2.4607	3.77487	1.57671e-06	1.42143e-05	down
Solyc08g061650		-2.22298	0.291231	1.18353e-05	8.63268e-05	down
Solyc08g061910		-3.60405	-0.00388235	4.65268e-13	1.35333e-11	down
Solyc08g061930		-9.52347	-1.09644	4.09808e-18	2.38403e-16	down
Solyc08g061980		-3.1625	3.20486	4.76714e-20	3.31634e-18	down
Solyc08g062340		3.06666	10.6218	9.24105e-05	0.000527843	up
Solyc08g065940		-2.17698	6.26325	1.41059e-08	2.0112e-07	down
Solyc08g066240		13.2731	10.9299	2.12613e-84	3.54979e-80	up
Solyc08g066250		13.612	8.5342	4.0458e-75	2.25162e-71	up
Solyc08g066260		14.1308	3.4344	8.30755e-42	4.78286e-39	up
Solyc08g066330		-2.85864	4.62352	2.60215e-12	6.89612e-11	down
Solyc08g066430		2.25804	2.64038	7.1638e-08	8.77526e-07	up
Solyc08g066490		-3.51403	1.80412	9.22177e-16	3.98877e-14	down
Solyc08g066690		2.65644	9.58135	3.8972e-06	3.19743e-05	up
Solyc08g066700		3.01828	7.63101	3.10686e-11	7.14493e-10	up
Solyc08g066840		-5.60715	2.81269	8.37808e-05	0.000484518	down
Solyc08g066940		-3.02698	4.84	2.76373e-20	2.03274e-18	down
Solyc08g067030		-6.2911	8.21974	2.59214e-15	1.04537e-13	down
Solyc08g067050		-3.16622	1.95796	5.05976e-06	4.042e-05	down
Solyc08g067100		-3.02651	5.80475	8.64923e-16	3.77043e-14	down
Solyc08g067180		-4.77579	-0.0733421	0.000110364	0.000617299	down
Solyc08g067250		-2.63192	0.706883	3.42205e-08	4.48963e-07	down
Solyc08g067310		5.93806	0.569609	1.12885e-05	8.28819e-05	up
Solyc08g068230		-2.2786	1.67137	0.000603864	0.00270661	down
Solyc08g068320		-2.27866	0.777608	1.28344e-08	1.85526e-07	down
Solyc08g068420		-4.89237	2.50217	1.90722e-28	3.70267e-26	down
Solyc08g068600	LeAADC2	-2.35896	5.20024	5.21648e-10	9.81898e-09	down
Solyc08g068610		-2.56258	3.68461	2.99731e-10	5.88051e-09	down
Solyc08g068690		-3.50916	7.06702	2.71352e-17	1.3983e-15	down
Solyc08g068700		-5.33813	3.72855	1.02456e-11	2.53424e-10	down
Solyc08g069060		3.39834	6.55849	6.09077e-27	9.32949e-25	up
Solyc08g074390		-4.63269	4.36921	2.12053e-23	2.17205e-21	down
Solyc08g075020		3.62889	5.25133	8.64363e-23	8.39035e-21	up
Solyc08g075490		-3.1997	3.72014	1.38043e-08	1.97664e-07	down
Solyc08g075520		-2.08746	4.47505	4.21072e-15	1.65417e-13	down
Solyc08g075760		-2.38171	1.54895	0.000314703	0.00153589	down
Solyc08g076060		-2.59466	4.70648	1.4397e-11	3.50909e-10	down
Solyc08g076150		-2.08344	1.37487	2.92828e-07	3.11791e-06	down
Solyc08g076290		-4.15187	1.83106	2.84266e-07	3.03848e-06	down
Solyc08g076520		-3.41182	2.15687	1.41307e-06	1.28711e-05	down
Solyc08g076780		5.98643	3.81201	5.32121e-11	1.16287e-09	up
Solyc08g076790		5.12244	6.56163	2.19794e-15	8.95044e-14	up
Solyc08g076800		5.4622	-0.0755974	8.93008e-07	8.57055e-06	up
Solyc08g076883		-10.4523	-0.200598	1.32881e-11	3.25782e-10	down
Solyc08g077340		-2.95781	0.18717	8.43887e-05	0.000487865	down
Solyc08g077460		2.05942	7.78301	7.92124e-09	1.20121e-07	up
Solyc08g077680		2.17216	5.86726	4.34548e-05	0.000272663	up
Solyc08g077760		-3.41801	0.015504	6.0476e-11	1.30791e-09	down
Solyc08g077860		-6.5062	0.305672	1.03518e-17	5.62978e-16	down
Solyc08g077870		-5.65962	3.18129	5.42214e-06	4.29653e-05	down
Solyc08g077970		-2.27221	1.30766	0.000188638	0.000980542	down
Solyc08g078160		-4.47297	2.09867	4.92925e-14	1.64594e-12	down
Solyc08g078190		-3.62856	5.77123	2.50456e-10	4.95452e-09	down
Solyc08g078210		-2.29965	3.03154	1.89663e-06	1.6799e-05	down
Solyc08g078300		-4.66161	3.46108	1.63012e-26	2.2871e-24	down
Solyc08g078460		5.3361	1.65331	0.000174206	0.000914347	up
Solyc08g078670		-4.04058	7.3564	1.59362e-14	5.79676e-13	down
Solyc08g078700		2.80567	9.59585	9.4655e-05	0.000539372	up
Solyc08g078760		-3.80202	3.26724	2.59771e-11	6.01545e-10	down
Solyc08g078820		2.3719	6.8579	1.35366e-13	4.24825e-12	up
Solyc08g078950		-4.89394	0.594039	9.8697e-05	0.00055935	down
Solyc08g079150		-3.9696	-0.123651	6.55739e-05	0.000392128	down
Solyc08g079420		-10.1078	-0.534757	1.29096e-19	8.69108e-18	down
Solyc08g079480		4.71401	3.51992	1.23272e-19	8.33262e-18	up
Solyc08g079550		-7.36747	1.91461	2.90807e-19	1.87464e-17	down
Solyc08g079690		-3.31745	4.80382	1.96992e-07	2.17957e-06	down
Solyc08g079730		-13.4573	2.76492	2.9533e-38	1.26432e-35	down
Solyc08g079870		-3.74526	0.252812	0.00194462	0.00731249	down
Solyc08g080090	GF/SGR1	2.30707	8.51354	4.54269e-08	5.79409e-07	up
Solyc08g080150		-2.99746	3.09344	1.74425e-12	4.743e-11	down
Solyc08g080180		-3.44416	-0.699202	5.03617e-07	5.12082e-06	down
Solyc08g080290		7.17475	2.87068	2.3053e-06	1.99426e-05	up
Solyc08g080630		8.44328	8.00524	2.26314e-08	3.08452e-07	up
Solyc08g080640		9.14448	10.418	5.07257e-10	9.55887e-09	up
Solyc08g080650		3.83612	7.52874	0.000336119	0.00162662	up
Solyc08g080730		-2.04968	-0.0555543	0.00165939	0.00639843	down
Solyc08g080830		-2.39105	3.93501	1.61342e-10	3.28908e-09	down
Solyc08g080860		2.0591	1.80089	0.000201192	0.001039	up
Solyc08g080940		2.4086	8.56562	1.20667e-08	1.75646e-07	up
Solyc08g081010		3.11392	8.64426	3.78774e-21	3.04039e-19	up
Solyc08g081040		-2.21432	0.335203	0.000152198	0.000814707	down
Solyc08g081220		-6.5045	2.36007	6.4002e-07	6.36816e-06	down
Solyc08g081370		-2.10486	2.86207	0.00207469	0.00771986	down
Solyc08g081400		-2.22068	2.10638	0.000174171	0.000914347	down
Solyc08g081520		4.30123	2.98498	8.88762e-05	0.000510625	up
Solyc08g081690		-2.86839	1.08237	1.17099e-05	8.54866e-05	down
Solyc08g081710		-4.46464	-0.444576	0.000191688	0.000995154	down
Solyc08g081790		5.3364	1.59737	8.46709e-05	0.000489327	up
Solyc08g081820		-2.77026	0.0819222	0.00117352	0.00478348	down
Solyc08g081850		5.76976	-0.810778	6.79887e-06	5.26503e-05	up
Solyc08g081940		-3.16881	3.85573	3.81177e-10	7.31509e-09	down
Solyc08g082060		-2.43127	3.49204	1.38322e-07	1.5818e-06	down
Solyc08g082120		-2.76576	1.82447	0.000381111	0.00181697	down
Solyc08g082180		-3.50791	5.1068	3.46912e-20	2.50738e-18	down
Solyc08g082210		2.22538	5.66173	5.22072e-18	3.00569e-16	up
Solyc08g082250		-3.90412	4.91062	3.75625e-09	5.99564e-08	down
Solyc08g082590		-2.64438	0.815101	0.00212434	0.00788003	down
Solyc08g082620		-6.50712	-0.478953	2.86055e-06	2.42189e-05	down
Solyc08g082680		-3.18684	1.73924	2.01863e-15	8.24036e-14	down
Solyc08g082710		-2.40786	2.05854	0.00109393	0.00451191	down
Solyc08g082770	SlSWEET7a	-5.66357	1.45485	2.78991e-06	2.36701e-05	down
Solyc08g082990		3.26728	6.19323	1.20074e-21	1.03338e-19	up
Solyc08g083050		2.14357	7.77651	0.000292666	0.0014414	up
Solyc08g083060		-2.61499	5.09681	4.27518e-22	3.81703e-20	down
Solyc08g083190		4.98374	2.22347	3.51087e-08	4.59385e-07	up
Solyc08g083280		-3.47948	0.788129	7.19759e-07	7.06472e-06	down
Solyc08g083505		-9.79614	-0.837446	3.53863e-20	2.53567e-18	down
Solyc09g005000		-4.32059	1.61483	8.98957e-06	6.7669e-05	down
Solyc09g005110		4.2124	1.01599	5.86881e-07	5.89119e-06	up
Solyc09g005140		-2.38628	0.224949	2.44244e-05	0.000164431	down
Solyc09g005180		-4.80542	-0.624663	1.45887e-09	2.53723e-08	down
Solyc09g005260		-5.81923	1.03778	2.25024e-05	0.000153284	down
Solyc09g005320		-2.48778	4.61973	4.76088e-13	1.37999e-11	down
Solyc09g005560		3.86445	0.694787	4.03856e-05	0.000256282	up
Solyc09g005690		-2.38328	-0.146025	0.000112138	0.000625184	down
Solyc09g007150		-2.05184	3.04376	7.41697e-07	7.25872e-06	down
Solyc09g007280		-2.43768	3.0914	8.85184e-10	1.59601e-08	down
Solyc09g007460		-2.50313	-0.762066	9.33473e-08	1.11165e-06	down
Solyc09g007480		-9.68642	6.10829	5.5414e-40	2.72115e-37	down
Solyc09g007510		-3.12595	2.14877	1.45722e-10	2.99996e-09	down
Solyc09g007550		-2.91193	0.755213	4.40729e-08	5.65162e-07	down
Solyc09g007710	Late blight resistance QTL	-2.56751	1.35335	4.32974e-06	3.51944e-05	down
Solyc09g007760		-2.27528	2.17107	8.057e-05	0.0004692	down
Solyc09g007770		-2.31073	2.27315	2.58381e-05	0.000172696	down
Solyc09g007860		-2.80148	3.76041	1.51265e-06	1.36811e-05	down
Solyc09g007940		-3.53715	2.2249	1.36557e-08	1.95872e-07	down
Solyc09g008030		-2.0165	2.85333	9.89098e-05	0.000559796	down
Solyc09g008170		8.13437	5.36035	2.28401e-18	1.35226e-16	up
Solyc09g008175		8.40463	7.79662	5.64852e-71	1.34725e-67	up
Solyc09g008180		10.4584	-0.215809	1.64177e-23	1.70107e-21	up
Solyc09g008240		-2.14554	4.65491	1.95304e-11	4.64501e-10	down
Solyc09g008320		-3.28064	4.76798	2.60088e-09	4.29943e-08	down
Solyc09g008350		-2.298	4.43582	4.85218e-12	1.25212e-10	down
Solyc09g008460		-2.81869	5.12276	3.7439e-26	4.96096e-24	down
Solyc09g008640		-3.77402	-0.0346378	0.000551798	0.00250348	down
Solyc09g008650		-2.84711	1.36716	2.50413e-07	2.71487e-06	down
Solyc09g008710		-2.49095	3.96492	2.19722e-06	1.91066e-05	down
Solyc09g008720		-2.41903	5.59151	8.48181e-06	6.42189e-05	down
Solyc09g008830		5.26563	7.20147	5.29859e-07	5.36478e-06	up
Solyc09g008930		-2.26286	4.9886	1.06675e-08	1.57336e-07	down
Solyc09g008970		3.55949	7.03623	7.59377e-05	0.000445487	up
Solyc09g009130		-2.17709	2.27669	3.87422e-05	0.000247074	down
Solyc09g009260		2.6224	10.9718	5.65022e-11	1.23154e-09	up
Solyc09g009380		-2.91341	0.466333	2.95645e-09	4.85835e-08	down
Solyc09g009420		-2.14632	-0.0475393	0.00058275	0.00262465	down
Solyc09g009530		-2.84982	6.90237	2.07024e-08	2.8425e-07	down
Solyc09g009703		-11.4597	0.78382	2.7024e-26	3.63865e-24	down
Solyc09g009707		-11.4922	0.815872	6.64717e-27	9.9983e-25	down
Solyc09g009710		-2.14882	0.376291	1.00286e-06	9.45444e-06	down
Solyc09g009760		3.69665	2.23593	2.74466e-15	1.10156e-13	up
Solyc09g009810		-2.78496	-0.2107	2.31444e-06	2.0001e-05	down
Solyc09g009830		-3.42489	3.03077	2.41722e-24	2.67271e-22	down
Solyc09g010360		-2.90396	3.34139	7.55887e-14	2.46972e-12	down
Solyc09g010470		-3.07778	3.66288	1.58336e-08	2.23654e-07	down
Solyc09g010480		-3.82626	0.745269	4.18251e-15	1.64696e-13	down
Solyc09g010710		-5.59232	0.154458	7.30931e-15	2.78622e-13	down
Solyc09g010860		-2.88124	5.51308	3.68539e-07	3.84811e-06	down
Solyc09g010940		-2.72839	5.35203	5.13173e-16	2.34097e-14	down
Solyc09g011070		-3.55903	0.110147	0.00107963	0.00446395	down
Solyc09g011080		-4.01414	6.25684	5.26644e-07	5.33546e-06	down
Solyc09g011110		-2.32658	1.0095	0.00123845	0.00500172	down
Solyc09g011160		2.1804	7.10563	4.1765e-09	6.6284e-08	up
Solyc09g011170		-2.24842	4.06833	3.41585e-08	4.4871e-07	down
Solyc09g011380		-2.1879	2.92261	5.1515e-09	8.05333e-08	down
Solyc09g011470		2.36339	6.07229	9.92704e-22	8.63239e-20	up
Solyc09g011490		-2.04305	1.48845	0.00029736	0.00146324	down
Solyc09g011650		3.64515	5.69724	3.28877e-17	1.68433e-15	up
Solyc09g011670		-3.03065	3.16695	8.96424e-10	1.61279e-08	down
Solyc09g011720		-2.66976	1.87019	3.98444e-05	0.000253136	down
Solyc09g013150		3.9368	7.45253	3.29683e-35	1.19661e-32	up
Solyc09g014220		-5.30451	1.02287	0.00178587	0.00679821	down
Solyc09g014740		-2.16898	1.50642	3.80804e-05	0.000243411	down
Solyc09g014750		6.14052	-0.255489	2.15625e-07	2.37316e-06	up
Solyc09g014990	SlWRKY33	-4.68684	-0.52596	3.18333e-06	2.66945e-05	down
Solyc09g015080		-3.75765	0.610047	2.0927e-13	6.36426e-12	down
Solyc09g015450		-3.25455	-0.806717	2.44422e-09	4.08495e-08	down
Solyc09g018010		-4.65967	2.36229	1.41622e-07	1.61591e-06	down
Solyc09g031920		2.42437	5.5696	0.00180596	0.00685746	up
Solyc09g056170		-2.05587	0.734259	2.37383e-05	0.000160396	down
Solyc09g056390		-2.16603	2.19211	0.00198008	0.00742241	down
Solyc09g059170		2.59301	6.44922	0.000609437	0.00272866	up
Solyc09g059430		-2.84446	3.66223	2.49808e-15	1.01233e-13	down
Solyc09g059440		-3.24937	-0.146567	0.00205502	0.00766185	down
Solyc09g059550		3.00334	0.988615	4.32307e-07	4.45543e-06	up
Solyc09g060110		-2.60711	0.0932985	9.15521e-05	0.000523836	down
Solyc09g061700		-4.22049	0.0771154	1.3279e-06	1.21951e-05	down
Solyc09g061860	SlSGT2	-2.15798	3.96051	1.51007e-06	1.36651e-05	down
Solyc09g063070		-3.13012	4.17931	3.8641e-35	1.34406e-32	down
Solyc09g063150		-3.3556	2.3765	1.1347e-08	1.66184e-07	down
Solyc09g064630		-4.55991	2.04552	1.86487e-16	8.79543e-15	down
Solyc09g064940		2.79121	7.94268	9.77796e-14	3.1577e-12	up
Solyc09g065180		-2.3593	5.55406	0.000424263	0.0019931	down
Solyc09g065240		-2.913	5.17758	7.03797e-07	6.92841e-06	down
Solyc09g065660		4.29178	6.58207	1.39089e-14	5.09879e-13	up
Solyc09g065670		-2.6923	3.33074	9.35394e-07	8.914e-06	down
Solyc09g065850		4.15499	7.23697	2.50561e-11	5.83455e-10	up
Solyc09g066060		5.14241	-0.675906	1.77305e-08	2.47102e-07	up
Solyc09g066150		3.48616	7.00752	5.8674e-10	1.09577e-08	up
Solyc09g066360	ERF.C3	-3.44251	1.93369	1.21662e-09	2.13369e-08	down
Solyc09g074210		-3.02716	3.52669	1.15442e-13	3.66431e-12	down
Solyc09g074230		-2.1219	3.87748	8.27258e-09	1.25108e-07	down
Solyc09g074270		2.66837	7.52732	4.99266e-13	1.44217e-11	up
Solyc09g074475		3.14079	0.110906	0.000818525	0.00353038	up
Solyc09g074630		-5.79217	1.76097	4.52226e-21	3.59541e-19	down
Solyc09g074690		2.07775	3.37486	5.23691e-09	8.16748e-08	up
Solyc09g074830		-3.07611	-0.035907	9.21571e-05	0.000526937	down
Solyc09g074970		-2.19268	1.62854	0.00174493	0.00667431	down
Solyc09g075070		-3.42391	-0.0900639	0.00104448	0.00434338	down
Solyc09g075210		-3.7197	11.6108	3.48748e-10	6.73923e-09	down
Solyc09g075270		2.14935	0.439863	0.000206128	0.00106122	up
Solyc09g075360		-7.88898	1.88251	3.16335e-11	7.24489e-10	down
Solyc09g075420		3.59089	8.77354	2.26976e-11	5.33745e-10	up
Solyc09g075440	nr	2.70321	9.31315	1.14539e-13	3.64951e-12	up
Solyc09g075450		2.03765	6.68225	4.88393e-16	2.24017e-14	up
Solyc09g075480		3.32813	3.10562	6.26101e-19	3.88312e-17	up
Solyc09g075610		2.46998	1.15253	3.93545e-07	4.08114e-06	up
Solyc09g075770		-3.19236	-0.712937	0.00217546	0.00803572	down
Solyc09g075810		-4.17187	-0.922982	3.88784e-06	3.19743e-05	down
Solyc09g075820		-3.13521	0.319167	0.000140963	0.000763879	down
Solyc09g075950		2.98062	8.42134	0.00012805	0.000701878	up
Solyc09g075970		2.45977	2.66443	1.14439e-10	2.39733e-09	up
Solyc09g082580		-5.25882	2.66116	2.33301e-17	1.21725e-15	down
Solyc09g082690		2.72348	10.5327	0.000579107	0.00261248	up
Solyc09g082810		-2.78766	6.37743	1.30918e-06	1.20378e-05	down
Solyc09g083020		-2.4307	5.72417	1.71339e-15	7.04599e-14	down
Solyc09g083130		-2.38148	2.47886	1.20333e-08	1.75313e-07	down
Solyc09g083190		-3.81647	4.47666	0.000445463	0.00207982	down
Solyc09g083330		-2.01133	2.48553	1.1039e-05	8.11568e-05	down
Solyc09g083400		-4.8586	0.404424	0.00275359	0.00981928	down
Solyc09g083435		-12.0657	1.38506	2.44462e-10	4.85897e-09	down
Solyc09g084450		-5.15795	4.4268	3.98701e-08	5.14429e-07	down
Solyc09g084460		-5.68613	4.47676	1.95273e-09	3.31328e-08	down
Solyc09g084470		-10.7999	0.141231	1.9166e-08	2.65556e-07	down
Solyc09g089580	E8/Sl27DOX	5.76927	12.1431	1.33433e-12	3.68232e-11	up
Solyc09g089620		5.73744	1.17937	1.35353e-05	9.74072e-05	up
Solyc09g089690		-2.17658	3.19807	3.4287e-05	0.000221796	down
Solyc09g090090		-2.66777	-0.490533	6.90216e-08	8.46719e-07	down
Solyc09g090130		-4.88974	1.71777	0.000169573	0.000893968	down
Solyc09g090350		-3.12212	1.81484	2.73041e-08	3.66733e-07	down
Solyc09g090360		-3.96075	1.9821	2.5731e-13	7.7267e-12	down
Solyc09g090445		-5.31823	-1.07543	2.45181e-09	4.08751e-08	down
Solyc09g090510		-4.49748	2.07476	0.000314276	0.00153425	down
Solyc09g090685		4.00501	0.688513	4.68322e-11	1.03702e-09	up
Solyc09g090770		-2.13092	-0.755985	0.000987644	0.00414106	down
Solyc09g090890		-9.81703	-0.816471	2.46589e-21	2.03814e-19	down
Solyc09g090900		-2.06782	3.66173	8.14769e-08	9.82194e-07	down
Solyc09g090980		2.86501	11.6656	7.56475e-08	9.19892e-07	up
Solyc09g090990		2.81103	3.20686	9.06949e-08	1.08315e-06	up
Solyc09g091010		-2.01342	4.19577	0.00175974	0.00671842	down
Solyc09g091060		-4.98081	1.51848	2.37769e-05	0.000160525	down
Solyc09g091260		-2.50615	1.49143	0.000153835	0.000821371	down
Solyc09g091430		3.53265	2.23191	0.000528241	0.00240839	up
Solyc09g091470		3.07739	10.6698	9.74818e-19	5.98366e-17	up
Solyc09g091510	SlCHS1	6.35028	9.96722	3.25165e-14	1.11707e-12	up
Solyc09g091887		-2.796	0.34788	8.77459e-08	1.05169e-06	down
Solyc09g092235		-4.37794	-0.48202	2.13214e-09	3.58853e-08	down
Solyc09g092330		-3.70889	6.52381	4.94478e-22	4.36815e-20	down
Solyc09g092380		3.70202	13.3758	2.19576e-19	1.43205e-17	up
Solyc09g092430		-3.18525	4.06578	2.61689e-10	5.17061e-09	down
Solyc09g092500		2.14849	7.61976	9.67798e-06	7.21355e-05	up
Solyc09g092580		-4.10301	4.52288	1.37786e-05	9.89879e-05	down
Solyc09g092640		-9.73314	-0.896671	9.36311e-16	4.03944e-14	down
Solyc09g092670		-2.07103	2.56094	2.96508e-07	3.15318e-06	down
Solyc09g092763		-11.397	4.1557	1.3421e-05	9.67935e-05	down
Solyc09g092765		-9.69781	3.83203	0.000432006	0.00202777	down
Solyc09g092767		-10.4956	3.96546	0.000122174	0.000674318	down
Solyc09g097760		-10.7286	0.0710224	6.59614e-05	0.000394163	down
Solyc09g098050		5.03091	5.02711	0.000112404	0.000626401	up
Solyc09g098290		-3.73744	5.17589	4.4789e-39	2.07721e-36	down
Solyc09g098540		-3.03082	11.7375	1.03198e-11	2.54882e-10	down
Solyc09g150119		-5.78428	-0.48609	4.58399e-10	8.6872e-09	down
Solyc09g160050		11.6473	0.954243	4.01447e-11	9.04529e-10	up
Solyc09g160240		-3.46431	1.49124	1.53308e-06	1.38583e-05	down
Solyc09g160260		-2.03204	1.72337	0.000169698	0.000894342	down
Solyc09g161950		-2.99901	2.97274	2.11618e-06	1.8479e-05	down
Solyc10g005200		-3.87027	4.23062	1.64869e-16	7.7979e-15	down
Solyc10g005210		-10.7281	0.06561	3.61127e-14	1.223e-12	down
Solyc10g005360		3.63618	2.12443	1.73955e-08	2.42838e-07	up
Solyc10g005470		-4.03889	-0.118333	1.73843e-08	2.42838e-07	down
Solyc10g005610		-3.60232	0.796486	3.98789e-07	4.13039e-06	down
Solyc10g005690		-3.23286	2.82803	2.29454e-13	6.95274e-12	down
Solyc10g005790		-2.01011	3.24614	1.19822e-06	1.11451e-05	down
Solyc10g005950		4.77105	4.8797	3.49667e-07	3.66711e-06	up
Solyc10g005960		-5.7658	5.34312	9.85379e-25	1.12684e-22	down
Solyc10g007040		3.1955	1.29612	3.30183e-05	0.000214969	up
Solyc10g007070		-3.7154	5.42116	7.26346e-10	1.33068e-08	down
Solyc10g007073		-6.43965	3.0275	6.11389e-28	1.08593e-25	down
Solyc10g007110		5.97442	7.65928	1.75288e-27	2.81404e-25	up
Solyc10g007290		-2.87158	3.33875	7.58929e-10	1.38331e-08	down
Solyc10g007560		-5.99802	-0.204138	1.03103e-13	3.31679e-12	down
Solyc10g007570	qFIS1	-4.23931	0.821835	2.26158e-12	6.05117e-11	down
Solyc10g007600		-3.91353	6.91985	0.000268943	0.0013352	down
Solyc10g007670		-2.98016	2.7719	0.00106885	0.00442929	down
Solyc10g007930		-3.40895	2.12765	7.87071e-06	6.01141e-05	down
Solyc10g008000		3.15592	-0.695306	6.09511e-06	4.76646e-05	up
Solyc10g008160	u/SlGLK2/uniform	-4.6276	2.71946	0.000731056	0.00320024	down
Solyc10g008520	SlGH3.10	-5.31398	1.85012	2.83593e-09	4.67872e-08	down
Solyc10g008650		2.88289	7.59068	1.28911e-11	3.16514e-10	up
Solyc10g008660		2.72086	7.25227	2.10025e-11	4.97387e-10	up
Solyc10g008665		-4.0574	0.320398	7.53362e-05	0.000442736	down
Solyc10g009090		-4.84154	-0.498483	0.000772741	0.00335632	down
Solyc10g009190		-5.09749	6.33894	8.38755e-07	8.11347e-06	down
Solyc10g009380		-4.46599	4.19847	1.3891e-35	5.27101e-33	down
Solyc10g009430		5.48495	4.53467	5.72509e-12	1.4638e-10	up
Solyc10g009550		-3.06726	4.16811	9.14084e-08	1.08933e-06	down
Solyc10g009580		-5.46621	1.42972	1.69774e-07	1.90238e-06	down
Solyc10g011660	SlJAR1	-2.58499	3.61036	4.38144e-07	4.51002e-06	down
Solyc10g011730		-4.12973	0.329343	1.3914e-06	1.27083e-05	down
Solyc10g011940		-5.57138	1.85208	1.62732e-16	7.71867e-15	down
Solyc10g012370		2.6513	7.26366	6.48183e-11	1.3964e-09	up
Solyc10g017970		5.25872	4.7016	1.84068e-09	3.13273e-08	up
Solyc10g017980		6.15322	3.13794	1.12745e-09	1.98985e-08	up
Solyc10g018140		4.26356	1.18425	1.30077e-15	5.45671e-14	up
Solyc10g018260		-3.12979	1.62958	1.15236e-12	3.20136e-11	down
Solyc10g018780		-11.1122	0.442151	2.70972e-29	5.8002e-27	down
Solyc10g018813		-3.07753	0.294949	3.66366e-08	4.77879e-07	down
Solyc10g024420		4.27304	8.50642	1.67702e-05	0.000117893	up
Solyc10g024430		3.92953	0.0936373	7.57193e-05	0.000444675	up
Solyc10g024490		4.53807	-0.814209	1.90948e-05	0.000132395	up
Solyc10g038080		4.18274	5.48354	1.45495e-15	6.0578e-14	up
Solyc10g039290		-2.97503	1.49119	1.23488e-06	1.14478e-05	down
Solyc10g044840		-2.51646	2.57569	1.49281e-05	0.000106105	down
Solyc10g045270		-2.07365	0.956071	1.44066e-07	1.63851e-06	down
Solyc10g047260		-2.30791	0.18555	1.09525e-05	8.06275e-05	down
Solyc10g047660		-2.05799	-0.193495	0.000336707	0.001629	down
Solyc10g050110		-8.94181	3.86066	3.1292e-09	5.10207e-08	down
Solyc10g050440		-2.38211	5.26451	0.00261066	0.00939978	down
Solyc10g051030		-2.05266	1.9816	4.84099e-05	0.000300689	down
Solyc10g051120		3.80793	3.02073	1.13187e-17	6.11579e-16	up
Solyc10g051140		-2.46449	0.624379	5.81554e-06	4.57359e-05	down
Solyc10g052500		3.28468	1.37579	5.06856e-14	1.6824e-12	up
Solyc10g054040		-2.02559	-0.310234	3.41803e-05	0.000221277	down
Solyc10g054080		-4.25949	2.5212	2.68661e-13	8.03864e-12	down
Solyc10g054420		-3.47389	2.48644	0.000225184	0.00114345	down
Solyc10g054840		-6.90187	3.2778	8.08454e-08	9.75285e-07	down
Solyc10g054870		-5.92979	1.7176	0.00238706	0.00870272	down
Solyc10g055240		-5.82655	-0.276815	3.31759e-09	5.38481e-08	down
Solyc10g055410		-2.25445	2.0213	8.48137e-08	1.01947e-06	down
Solyc10g055770		-4.89822	2.2893	9.9237e-09	1.47408e-07	down
Solyc10g055800		5.61211	6.23594	4.30801e-11	9.63828e-10	up
Solyc10g061970		-2.23433	0.776857	0.000212301	0.00108663	down
Solyc10g074730		6.79106	2.96599	4.939e-14	1.64594e-12	up
Solyc10g076240		6.08781	1.15242	8.59893e-09	1.29457e-07	up
Solyc10g076480		2.11873	1.18293	9.37361e-05	0.000534683	up
Solyc10g076510		3.99714	9.45166	7.85235e-14	2.55561e-12	up
Solyc10g076600		2.05977	6.52075	1.48452e-11	3.60255e-10	up
Solyc10g076710		-4.80945	3.61171	1.02639e-09	1.82693e-08	down
Solyc10g076790		-5.14898	-0.0815996	8.79415e-07	8.45984e-06	down
Solyc10g078390		-2.43929	5.70365	1.61142e-13	4.97307e-12	down
Solyc10g078430		2.17927	5.17161	9.57873e-11	2.02183e-09	up
Solyc10g078500		-4.47964	0.145963	1.51202e-05	0.000107287	down
Solyc10g078530		-3.49365	5.17043	2.30913e-20	1.71348e-18	down
Solyc10g078680		-4.37901	0.502766	0.000160043	0.000848549	down
Solyc10g078700		-3.00692	3.77057	1.15302e-08	1.68571e-07	down
Solyc10g078770		5.39044	3.88427	5.26091e-74	2.1959e-70	up
Solyc10g079050		3.26559	2.07752	2.83066e-07	3.02759e-06	up
Solyc10g079070		-2.36033	4.71099	1.43712e-20	1.10572e-18	down
Solyc10g079110		-2.37269	2.16697	0.000157954	0.00083907	down
Solyc10g079410		-8.23402	2.13589	1.20959e-15	5.12572e-14	down
Solyc10g079420		-2.14	7.54009	0.000474425	0.00219236	down
Solyc10g079480		-3.08066	0.495803	5.31539e-06	4.22197e-05	down
Solyc10g079790		-6.62734	-1.20581	6.02297e-15	2.32777e-13	down
Solyc10g080150		-2.23639	1.19187	6.62259e-06	5.14522e-05	down
Solyc10g080210	PG/pg2a	10.3571	11.7835	2.62317e-14	9.12425e-13	up
Solyc10g080360		2.33209	5.37227	0.000138	0.000750016	up
Solyc10g080390		-5.70978	2.98382	9.14748e-05	0.000523574	down
Solyc10g080530		-10.0521	-0.590673	2.26629e-21	1.9014e-19	down
Solyc10g080610		-3.01958	7.8799	1.43304e-09	2.49751e-08	down
Solyc10g080690		4.70594	5.86753	5.22412e-11	1.14615e-09	up
Solyc10g080725		-2.06125	0.00121031	0.00104661	0.00434791	down
Solyc10g080730		-3.28319	0.96353	1.70897e-09	2.92946e-08	down
Solyc10g080840		2.9595	7.65132	8.66017e-14	2.81304e-12	up
Solyc10g080870		7.16283	2.36596	1.59087e-06	1.43264e-05	up
Solyc10g080880	SlPIN7	4.10886	4.44078	2.4349e-33	7.13212e-31	up
Solyc10g080960		-2.99321	0.845102	3.1883e-06	2.67228e-05	down
Solyc10g080980		-6.52519	0.266474	1.03285e-06	9.71515e-06	down
Solyc10g081010		-5.82959	3.19103	0.000138888	0.000753859	down
Solyc10g081110		-3.69247	4.32964	1.67774e-12	4.57704e-11	down
Solyc10g081320		-3.80482	1.26643	7.47137e-16	3.29135e-14	down
Solyc10g081420		-2.26064	0.733156	1.22634e-07	1.42484e-06	down
Solyc10g081570		2.80315	6.00767	5.46782e-09	8.49215e-08	up
Solyc10g081575		2.09089	1.25414	6.24279e-07	6.23382e-06	up
Solyc10g081700		-3.75017	2.52229	1.31191e-07	1.51269e-06	down
Solyc10g081910		-5.2306	3.96167	3.8692e-20	2.76069e-18	down
Solyc10g083230		2.29265	4.64725	2.19785e-05	0.000150329	up
Solyc10g083395		3.45153	0.634258	3.80477e-08	4.93586e-07	up
Solyc10g083400		3.51827	6.04319	1.9857e-13	6.04987e-12	up
Solyc10g083650		2.42335	8.54407	1.08213e-07	1.27145e-06	up
Solyc10g083670		-9.64148	4.95452	2.78431e-08	3.73089e-07	down
Solyc10g083690		3.02158	2.91257	7.20223e-08	8.81366e-07	up
Solyc10g083700		-4.69092	0.179987	3.62874e-05	0.000232842	down
Solyc10g083860		-5.78393	2.24016	8.71633e-13	2.45824e-11	down
Solyc10g083880		10.4669	-0.215621	4.73656e-17	2.38197e-15	up
Solyc10g083940		3.59913	3.40873	5.98519e-12	1.52563e-10	up
Solyc10g084170	SlBAG5b/SlBAG9	3.27868	6.05085	3.09249e-05	0.000202718	up
Solyc10g084180		-2.582	2.97754	8.91767e-07	8.56671e-06	down
Solyc10g084320		-4.19759	2.69939	1.39304e-12	3.83798e-11	down
Solyc10g084340		-3.77231	-0.552474	6.19095e-05	0.000374101	down
Solyc10g084370		-2.50775	1.12078	9.68189e-05	0.000549961	down
Solyc10g084560		-2.87359	4.02467	7.97718e-06	6.08438e-05	down
Solyc10g084600		5.51084	2.34576	5.57477e-05	0.000340939	up
Solyc10g084670		-2.39576	0.659131	0.000520644	0.0023783	down
Solyc10g084830		-2.41372	0.937866	7.08113e-05	0.000419392	down
Solyc10g085010		3.36943	7.00862	2.57359e-08	3.47362e-07	up
Solyc10g085040		3.24239	7.94753	3.09289e-09	5.05768e-08	up
Solyc10g085070		-4.18808	-0.792711	4.50007e-12	1.16666e-10	down
Solyc10g085230		4.95628	11.1666	4.06871e-20	2.87844e-18	up
Solyc10g085240		3.19636	1.43159	7.9215e-13	2.24165e-11	up
Solyc10g085460	Ph-2	-2.61554	3.87769	9.67366e-10	1.73296e-08	down
Solyc10g085500		-4.4866	2.17684	7.76103e-08	9.41018e-07	down
Solyc10g085750		3.18712	0.817592	2.17573e-05	0.000148999	up
Solyc10g085830		2.59528	6.94047	3.22496e-12	8.47935e-11	up
Solyc10g085880		3.38958	11.3178	1.6868e-07	1.89139e-06	up
Solyc10g085890		3.13952	7.14753	4.4483e-07	4.56758e-06	up
Solyc10g085900		2.8517	5.99613	1.46901e-22	1.3702e-20	up
Solyc10g085920		-3.17857	0.223966	2.69446e-08	3.62504e-07	down
Solyc10g085950	SlALS3	-5.28678	1.61732	1.77993e-20	1.34608e-18	down
Solyc10g086030		-5.73563	0.62685	3.6578e-06	3.02629e-05	down
Solyc10g086180		3.59543	5.81728	3.54397e-09	5.69491e-08	up
Solyc10g086220		-4.0477	2.98568	2.55363e-11	5.93464e-10	down
Solyc10g086240		-3.91913	-0.066347	3.31874e-09	5.38481e-08	down
Solyc10g086280	SlHMA41	-2.81905	7.36746	1.38925e-06	1.26956e-05	down
Solyc10g086320		-3.08483	0.746294	1.20806e-09	2.1209e-08	down
Solyc10g086490		3.38776	-0.138476	1.34071e-10	2.77378e-09	up
Solyc10g086570		-2.16799	2.57276	2.29471e-08	3.12245e-07	down
Solyc10g086620		-3.37911	1.78015	6.4382e-16	2.87412e-14	down
Solyc10g086690		3.01121	5.34911	1.50091e-08	2.13089e-07	up
Solyc10g086710		2.92364	2.36833	2.23775e-05	0.000152558	up
Solyc10g087010		-3.00253	4.23563	9.09086e-08	1.08415e-06	down
Solyc10g150144		6.7854	-0.388854	4.99392e-10	9.43196e-09	up
Solyc10g150145		-4.61001	7.48361	5.5456e-13	1.58543e-11	down
Solyc11g005190		4.85778	3.45852	2.04111e-29	4.42577e-27	up
Solyc11g005380		2.35809	6.71378	1.61595e-14	5.85246e-13	up
Solyc11g005480		3.3442	-0.413136	7.22855e-05	0.000426911	up
Solyc11g005710		-3.48482	-0.0607689	3.42838e-09	5.54654e-08	down
Solyc11g005760		-6.43617	-0.442856	3.7245e-10	7.17235e-09	down
Solyc11g005790		-2.29906	1.78896	3.16257e-05	0.000206987	down
Solyc11g006020		-4.81281	2.66081	2.52083e-09	4.19202e-08	down
Solyc11g006230		-3.49165	-0.841724	0.000276001	0.00136739	down
Solyc11g006590		-5.28733	2.20671	3.89386e-08	5.04043e-07	down
Solyc11g006670		-3.45824	1.3586	3.65849e-09	5.86201e-08	down
Solyc11g006740		2.44968	2.95037	7.46907e-12	1.8809e-10	up
Solyc11g006890		-2.71256	0.185991	0.000162064	0.000858172	down
Solyc11g006910		5.03825	2.19972	3.01417e-25	3.62047e-23	up
Solyc11g006930		-2.9453	3.00288	3.86625e-19	2.45441e-17	down
Solyc11g007200	SlHMA42	3.95653	5.04286	5.45331e-19	3.39733e-17	up
Solyc11g007540		-5.57303	1.05621	1.03477e-09	1.83988e-08	down
Solyc11g008140		-4.96847	2.07201	1.65948e-14	5.98417e-13	down
Solyc11g008260		-2.89195	1.42217	3.07505e-09	5.03344e-08	down
Solyc11g008610		-2.00755	2.24281	1.08144e-09	1.91471e-08	down
Solyc11g008630		-2.87268	4.42574	0.00133663	0.00533368	down
Solyc11g008680		3.34547	7.08178	9.67426e-28	1.64818e-25	up
Solyc11g008720		6.65594	6.2025	1.90222e-36	7.56176e-34	up
Solyc11g008810		-3.15948	3.49762	7.26459e-06	5.58938e-05	down
Solyc11g008820		-3.32588	4.67111	6.28335e-10	1.16563e-08	down
Solyc11g010120		-3.41437	-0.422393	1.16567e-09	2.04863e-08	down
Solyc11g010350		-2.35266	0.792656	8.18442e-05	0.000475294	down
Solyc11g010380		-3.29415	5.152	1.81891e-21	1.54155e-19	down
Solyc11g010690		-2.38983	3.78558	7.06294e-09	1.07594e-07	down
Solyc11g010710		4.05473	3.84649	4.02373e-17	2.04195e-15	up
Solyc11g010730		-3.88203	3.21905	4.98786e-11	1.09865e-09	down
Solyc11g010790		-3.09219	2.1132	7.00294e-15	2.69403e-13	down
Solyc11g010810		-4.79147	4.01015	5.8444e-10	1.0927e-08	down
Solyc11g010920		-3.25827	-0.982951	0.00033906	0.00163753	down
Solyc11g010960		-4.63837	4.42262	1.07157e-06	1.00567e-05	down
Solyc11g011210		3.66727	5.7276	0.000199337	0.00102974	up
Solyc11g011230		-2.91339	3.30302	2.121e-06	1.85114e-05	down
Solyc11g011300	Solyc11g011300	3.70132	0.499818	0.00163133	0.00630832	up
Solyc11g011370		-3.48386	0.793342	2.58487e-15	1.04496e-13	down
Solyc11g011380		2.23034	10.2598	1.48236e-08	2.10814e-07	up
Solyc11g011440		-3.34848	4.17127	0.00140297	0.00556125	down
Solyc11g011920		-4.01629	6.69231	2.46404e-12	6.55089e-11	down
Solyc11g012040		-5.38541	2.70487	6.25973e-18	3.53083e-16	down
Solyc11g012130		-6.41655	3.40317	2.14921e-12	5.77829e-11	down
Solyc11g012270		-2.11773	2.05995	4.33498e-05	0.000272362	down
Solyc11g012360		-2.39586	3.84938	2.13043e-19	1.40038e-17	down
Solyc11g012510		-3.72814	6.14837	2.65904e-18	1.56874e-16	down
Solyc11g012680		-3.07542	2.48331	1.64483e-18	9.91408e-17	down
Solyc11g012860		-2.06831	3.33077	2.21781e-08	3.02521e-07	down
Solyc11g013110		3.25784	11.639	1.31802e-08	1.90185e-07	up
Solyc11g013130		-3.01747	4.22286	7.47617e-06	5.73631e-05	down
Solyc11g013150		-2.29245	3.56122	2.81708e-07	3.015e-06	down
Solyc11g013240		-2.8459	0.131316	1.60096e-08	2.25947e-07	down
Solyc11g013270		-6.63935	1.43879	1.18114e-27	1.95251e-25	down
Solyc11g013890		-2.78355	2.57968	2.63729e-06	2.25344e-05	down
Solyc11g018500		-4.95105	2.39863	2.3973e-35	8.89451e-33	down
Solyc11g018680		-2.03413	1.73655	9.08141e-08	1.0838e-06	down
Solyc11g018710		-4.16875	0.938002	1.39178e-10	2.86879e-09	down
Solyc11g020100	Sm	-2.36357	1.05528	1.88482e-06	1.6721e-05	down
Solyc11g020230		-2.54781	3.29718	3.71098e-09	5.92905e-08	down
Solyc11g020960		-4.25856	6.05369	1.84585e-08	2.56179e-07	down
Solyc11g021365		-3.11959	2.09981	5.56442e-08	6.95386e-07	down
Solyc11g022400		-2.21152	3.85665	2.66825e-17	1.38139e-15	down
Solyc11g022590		-7.59496	4.38864	5.05447e-05	0.000312438	down
Solyc11g027840		-4.68761	-0.462554	0.000543357	0.00246921	down
Solyc11g027880		-2.48361	4.42068	3.17702e-10	6.18945e-09	down
Solyc11g032090		-11.4924	0.814575	1.56672e-23	1.63487e-21	down
Solyc11g040150		-2.17241	4.43488	0.000127102	0.000697916	down
Solyc11g042950		-2.60797	3.51569	1.61562e-08	2.27249e-07	down
Solyc11g044530		-2.03661	2.46627	0.000381864	0.00181952	down
Solyc11g044910		6.95224	3.7819	2.22392e-16	1.043e-14	up
Solyc11g044940		-3.9802	0.698177	0.00135517	0.00540126	down
Solyc11g045030		-2.42619	1.11262	9.56239e-05	0.00054415	down
Solyc11g056640		-2.25177	-0.460438	0.00217796	0.0080414	down
Solyc11g056680		-2.64988	8.1596	2.47511e-10	4.91326e-09	down
Solyc11g062350		-6.3797	1.48274	4.1394e-18	2.3997e-16	down
Solyc11g062440		-4.62612	2.51273	1.55186e-06	1.40129e-05	down
Solyc11g065020		-2.5652	0.204667	4.36646e-08	5.60357e-07	down
Solyc11g065030		-2.07124	0.669269	0.000326135	0.00158705	down
Solyc11g065320		-2.41984	4.28846	4.604e-09	7.28611e-08	down
Solyc11g065760		-4.20853	0.911003	1.23875e-05	9.00826e-05	down
Solyc11g066020		-2.38514	6.47975	2.46817e-11	5.7554e-10	down
Solyc11g066280		-2.36303	4.33529	5.38658e-21	4.24219e-19	down
Solyc11g066320		-2.97789	5.76531	7.19323e-17	3.5532e-15	down
Solyc11g066490		-3.87884	-0.720314	0.000121336	0.000670138	down
Solyc11g066590		-5.61049	-0.789196	8.19404e-16	3.58135e-14	down
Solyc11g066820		-2.7053	7.24421	1.29032e-13	4.06475e-12	down
Solyc11g066860		-2.4446	5.1739	1.56746e-06	1.41461e-05	down
Solyc11g066890		4.22651	7.65631	1.38869e-14	5.09879e-13	up
Solyc11g068360		-3.31357	0.513349	1.14096e-09	2.01155e-08	down
Solyc11g068430		4.13317	7.83875	3.86265e-25	4.60648e-23	up
Solyc11g068620		5.13737	2.44264	1.30038e-18	7.86638e-17	up
Solyc11g068700		-2.63825	0.795446	0.000264275	0.0013179	down
Solyc11g068710		-2.4036	4.25269	5.3371e-06	4.23518e-05	down
Solyc11g068960		-2.44968	3.88725	1.49515e-08	2.12451e-07	down
[truncated: 171 more rows]

## Sheet: TableS7
TableS7: GO enrichment of DEGs between fruit mature green(MG) stage and pink(Pk) stage
Class	GO_Name	GO_ID	GO_Level	P_value	EnrichmentScore	HitsGenesCountsInSelectedSet	HitsGenesCountsInBackground	AllGenesCountsInSelectedSet	AllGenesCountsInBackground	GenesOfSelectedSetInGOterm	corrected p-value(BH method)	Gene_ratio
Molecular function	catalytic activity	GO:0003824	2	4.3026e-11	1.17866	706	7116	1184	14066	Solyc03g007170.3.1,Solyc08g068610.3.1,Solyc12g010030.3.1,Solyc10g085500.2.1,Solyc02g091430.4.1,Solyc09g007940.3.1,Solyc12g005880.2.1,Solyc11g072040.2.1,Solyc03g111970.4.1,Solyc08g013740.4.1,Solyc03g111680.3.1,Solyc10g080150.2.1,Solyc02g069670.4.1,Solyc10g009430.3.1,Solyc06g062600.3.1,Solyc09g009380.3.1,Solyc11g010810.1.1,Solyc10g084320.3.1,Solyc05g005140.4.1,Solyc04g007150.3.1,Solyc09g089690.3.1,…	1.99211e-08	0.099213
Molecular function	inorganic anion transmembrane transporter activity	GO:0015103	5	1.50028e-10	2.60036	51	233	1184	14066	Solyc04g072760.3.1,Solyc04g072740.3.1,Solyc04g054730.3.1,Solyc02g078600.3.1,Solyc05g005940.3.1,Solyc06g050900.3.1,Solyc02g085170.4.1,Solyc10g005690.3.1,Solyc10g024490.2.1,Solyc12g056930.2.1,Solyc05g005910.4.1,Solyc09g014220.3.1,Solyc05g005980.4.1,Solyc06g084140.4.1,Solyc10g055770.2.1,Solyc09g075820.3.1,Solyc01g098500.3.1,Solyc02g082410.4.1,Solyc08g048290.4.1,Solyc03g093400.2.1,Solyc01g103030.3.1,…	3.47316e-08	0.218884
Molecular function	salt transmembrane transporter activity	GO:1901702	4	8.2723e-10	2.41174	54	266	1184	14066	Solyc06g050170.4.1,Solyc04g072760.3.1,Solyc04g072740.3.1,Solyc04g054730.3.1,Solyc02g078600.3.1,Solyc05g005940.3.1,Solyc06g050900.3.1,Solyc02g085170.4.1,Solyc10g005690.3.1,Solyc10g024490.2.1,Solyc12g056930.2.1,Solyc05g005910.4.1,Solyc09g014220.3.1,Solyc05g005980.4.1,Solyc06g084140.4.1,Solyc10g055770.2.1,Solyc09g075820.3.1,Solyc01g098500.3.1,Solyc02g082410.4.1,Solyc08g048290.4.1,Solyc03g093400.2.1,…	1.27669e-07	0.203008
Molecular function	low-affinity nitrate transmembrane transporter activity	GO:0080054	7	1.64528e-09	2.60782	45	205	1184	14066	Solyc02g078600.3.1,Solyc05g005940.3.1,Solyc06g050900.3.1,Solyc02g085170.4.1,Solyc10g024490.2.1,Solyc05g005910.4.1,Solyc09g014220.3.1,Solyc05g005980.4.1,Solyc10g055770.2.1,Solyc09g075820.3.1,Solyc01g098500.3.1,Solyc02g082410.4.1,Solyc08g048290.4.1,Solyc03g093400.2.1,Solyc01g103030.3.1,Solyc08g061010.4.1,Solyc09g013150.4.1,Solyc05g009500.3.1,Solyc03g113430.3.1,Solyc05g005950.3.1,Solyc03g117300.4.1,…	1.90441e-07	0.219512
Molecular function	nitrate transmembrane transporter activity	GO:0015112	6	1.64528e-09	2.60782	45	205	1184	14066	Solyc02g078600.3.1,Solyc05g005940.3.1,Solyc06g050900.3.1,Solyc02g085170.4.1,Solyc10g024490.2.1,Solyc05g005910.4.1,Solyc09g014220.3.1,Solyc05g005980.4.1,Solyc10g055770.2.1,Solyc09g075820.3.1,Solyc01g098500.3.1,Solyc02g082410.4.1,Solyc08g048290.4.1,Solyc03g093400.2.1,Solyc01g103030.3.1,Solyc08g061010.4.1,Solyc09g013150.4.1,Solyc05g009500.3.1,Solyc03g113430.3.1,Solyc05g005950.3.1,Solyc03g117300.4.1,…	1.90441e-07	0.219512
Molecular function	monoatomic anion transmembrane transporter activity	GO:0008509	5	2.22048e-09	2.55366	46	214	1184	14066	Solyc02g078600.3.1,Solyc05g005940.3.1,Solyc06g050900.3.1,Solyc02g085170.4.1,Solyc10g005690.3.1,Solyc10g024490.2.1,Solyc05g005910.4.1,Solyc09g014220.3.1,Solyc05g005980.4.1,Solyc10g055770.2.1,Solyc09g075820.3.1,Solyc01g098500.3.1,Solyc02g082410.4.1,Solyc08g048290.4.1,Solyc03g093400.2.1,Solyc01g103030.3.1,Solyc08g061010.4.1,Solyc09g013150.4.1,Solyc05g009500.3.1,Solyc03g113430.3.1,Solyc05g005950.3.1,…	1.71347e-07	0.214953
Molecular function	chloride transmembrane transporter activity	GO:0015108	6	2.22048e-09	2.55366	46	214	1184	14066	Solyc02g078600.3.1,Solyc05g005940.3.1,Solyc06g050900.3.1,Solyc02g085170.4.1,Solyc10g005690.3.1,Solyc10g024490.2.1,Solyc05g005910.4.1,Solyc09g014220.3.1,Solyc05g005980.4.1,Solyc10g055770.2.1,Solyc09g075820.3.1,Solyc01g098500.3.1,Solyc02g082410.4.1,Solyc08g048290.4.1,Solyc03g093400.2.1,Solyc01g103030.3.1,Solyc08g061010.4.1,Solyc09g013150.4.1,Solyc05g009500.3.1,Solyc03g113430.3.1,Solyc05g005950.3.1,…	1.71347e-07	0.214953
Molecular function	transmembrane transporter activity	GO:0022857	3	1.98104e-08	1.67806	113	800	1184	14066	Solyc08g079730.2.1,Solyc07g043200.2.1,Solyc01g104030.3.1,Solyc06g050170.4.1,Solyc02g065680.3.1,Solyc04g009790.4.1,Solyc04g072760.3.1,Solyc02g080480.3.1,Solyc04g072740.3.1,Solyc06g050800.5.1,Solyc04g054730.3.1,Solyc02g078600.3.1,Solyc05g005940.3.1,Solyc11g010690.3.1,Solyc06g050900.3.1,Solyc08g082990.3.1,Solyc02g083740.2.1,Solyc02g085170.4.1,Solyc10g005690.3.1,Solyc10g024490.2.1,Solyc04g074840.3.1,…	1.14653e-06	0.14125
Molecular function	transporter activity	GO:0005215	2	2.799e-08	1.66764	113	805	1184	14066	Solyc08g079730.2.1,Solyc07g043200.2.1,Solyc01g104030.3.1,Solyc06g050170.4.1,Solyc02g065680.3.1,Solyc04g009790.4.1,Solyc04g072760.3.1,Solyc02g080480.3.1,Solyc04g072740.3.1,Solyc06g050800.5.1,Solyc04g054730.3.1,Solyc02g078600.3.1,Solyc05g005940.3.1,Solyc11g010690.3.1,Solyc06g050900.3.1,Solyc08g082990.3.1,Solyc02g083740.2.1,Solyc02g085170.4.1,Solyc10g005690.3.1,Solyc10g024490.2.1,Solyc04g074840.3.1,…	1.43993e-06	0.140373
Molecular function	iron ion binding	GO:0005506	7	2.99134e-08	2.03295	64	374	1184	14066	Solyc10g085500.2.1,Solyc03g111970.4.1,Solyc09g009703.1.1,Solyc06g061027.1.1,Solyc03g122360.3.1,Solyc02g092860.3.1,Solyc02g084930.3.1,Solyc08g005610.3.1,Solyc08g083505.2.1,Solyc12g019680.1.1,Solyc10g080840.1.1,Solyc10g083690.3.1,Solyc06g061023.1.1,Solyc10g080870.3.1,Solyc03g150151.1.1,Solyc05g055400.5.1,Solyc03g065250.4.1,Solyc11g007540.2.1,Solyc04g050620.3.1,Solyc05g047530.3.1,Solyc03g112040.1.1,…	1.38499e-06	0.171123
Molecular function	oxidoreductase activity, acting on paired donors, with incorporation or reduction of molecular oxygen	GO:0016705	4	3.78034e-08	1.82436	84	547	1184	14066	Solyc10g085500.2.1,Solyc03g111970.4.1,Solyc09g089690.3.1,Solyc02g071380.2.1,Solyc09g009703.1.1,Solyc06g061027.1.1,Solyc03g122360.3.1,Solyc02g092860.3.1,Solyc02g084930.3.1,Solyc08g005610.3.1,Solyc08g083505.2.1,Solyc12g019680.1.1,Solyc10g080840.1.1,Solyc10g007560.2.1,Solyc10g083690.3.1,Solyc06g061023.1.1,Solyc10g080870.3.1,Solyc03g150151.1.1,Solyc05g055400.5.1,Solyc11g007540.2.1,Solyc06g065630.3.1,…	1.59118e-06	0.153565
Molecular function	protein prenyltransferase activity	GO:0008318	6	4.86047e-08	1.91786	72	446	1184	14066	Solyc07g066230.4.1,Solyc06g065260.3.1,Solyc11g069960.2.1,Solyc10g050110.1.1,Solyc07g056410.3.1,Solyc07g008620.1.1,Solyc03g006100.4.1,Solyc04g056640.1.1,Solyc06g008300.4.1,Solyc12g008400.2.1,Solyc04g008430.1.1,Solyc08g016310.3.1,Solyc07g042990.1.1,Solyc08g007630.1.1,Solyc02g071880.3.1,Solyc09g007710.3.1,Solyc07g005010.4.1,Solyc02g077630.3.1,Solyc12g006520.3.1,Solyc05g050700.1.1,Solyc05g007120.4.1,…	1.87533e-06	0.161435
Molecular function	protein geranylgeranyltransferase activity	GO:0004661	7	4.86047e-08	1.91786	72	446	1184	14066	Solyc07g066230.4.1,Solyc06g065260.3.1,Solyc11g069960.2.1,Solyc10g050110.1.1,Solyc07g056410.3.1,Solyc07g008620.1.1,Solyc03g006100.4.1,Solyc04g056640.1.1,Solyc06g008300.4.1,Solyc12g008400.2.1,Solyc04g008430.1.1,Solyc08g016310.3.1,Solyc07g042990.1.1,Solyc08g007630.1.1,Solyc02g071880.3.1,Solyc09g007710.3.1,Solyc07g005010.4.1,Solyc02g077630.3.1,Solyc12g006520.3.1,Solyc05g050700.1.1,Solyc05g007120.4.1,…	1.87533e-06	0.161435
Molecular function	Rab geranylgeranyltransferase activity	GO:0004663	8	4.86047e-08	1.91786	72	446	1184	14066	Solyc07g066230.4.1,Solyc06g065260.3.1,Solyc11g069960.2.1,Solyc10g050110.1.1,Solyc07g056410.3.1,Solyc07g008620.1.1,Solyc03g006100.4.1,Solyc04g056640.1.1,Solyc06g008300.4.1,Solyc12g008400.2.1,Solyc04g008430.1.1,Solyc08g016310.3.1,Solyc07g042990.1.1,Solyc08g007630.1.1,Solyc02g071880.3.1,Solyc09g007710.3.1,Solyc07g005010.4.1,Solyc02g077630.3.1,Solyc12g006520.3.1,Solyc05g050700.1.1,Solyc05g007120.4.1,…	1.87533e-06	0.161435
Molecular function	oxidoreductase activity	GO:0016491	3	5.99085e-08	1.45227	183	1497	1184	14066	Solyc10g085500.2.1,Solyc03g111970.4.1,Solyc06g062600.3.1,Solyc09g089690.3.1,Solyc02g071380.2.1,Solyc09g009703.1.1,Solyc03g120090.1.1,Solyc03g121040.5.1,Solyc01g099160.5.1,Solyc10g086220.2.1,Solyc06g061027.1.1,Solyc03g122360.3.1,Solyc11g062350.2.1,Solyc01g096420.3.1,Solyc07g064160.3.1,Solyc02g092860.3.1,Solyc02g084930.3.1,Solyc08g005610.3.1,Solyc02g087110.3.1,Solyc08g083505.2.1,Solyc02g085350.4.1,…	1.84917e-06	0.122244
Molecular function	transferase activity, transferring alkyl or aryl (other than methyl) groups	GO:0016765	4	9.29307e-08	1.86014	75	479	1184	14066	Solyc07g066230.4.1,Solyc06g065260.3.1,Solyc11g069960.2.1,Solyc10g050110.1.1,Solyc07g056410.3.1,Solyc03g112060.3.1,Solyc07g008620.1.1,Solyc03g006100.4.1,Solyc04g056640.1.1,Solyc06g008300.4.1,Solyc12g008400.2.1,Solyc04g008430.1.1,Solyc08g016310.3.1,Solyc07g042990.1.1,Solyc08g007630.1.1,Solyc02g071880.3.1,Solyc09g007710.3.1,Solyc07g005010.4.1,Solyc02g077630.3.1,Solyc12g006520.3.1,Solyc05g050700.1.1,…	2.68918e-06	0.156576
Molecular function	prenyltransferase activity	GO:0004659	5	1.00797e-07	1.88406	72	454	1184	14066	Solyc07g066230.4.1,Solyc06g065260.3.1,Solyc11g069960.2.1,Solyc10g050110.1.1,Solyc07g056410.3.1,Solyc07g008620.1.1,Solyc03g006100.4.1,Solyc04g056640.1.1,Solyc06g008300.4.1,Solyc12g008400.2.1,Solyc04g008430.1.1,Solyc08g016310.3.1,Solyc07g042990.1.1,Solyc08g007630.1.1,Solyc02g071880.3.1,Solyc09g007710.3.1,Solyc07g005010.4.1,Solyc02g077630.3.1,Solyc12g006520.3.1,Solyc05g050700.1.1,Solyc05g007120.4.1,…	2.74522e-06	0.15859
Molecular function	monooxygenase activity	GO:0004497	4	1.5464e-07	1.95928	63	382	1184	14066	Solyc10g085500.2.1,Solyc03g111970.4.1,Solyc09g009703.1.1,Solyc03g120090.1.1,Solyc06g061027.1.1,Solyc03g122360.3.1,Solyc02g092860.3.1,Solyc02g084930.3.1,Solyc08g005610.3.1,Solyc08g083505.2.1,Solyc12g019680.1.1,Solyc10g080840.1.1,Solyc10g083690.3.1,Solyc06g061023.1.1,Solyc10g080870.3.1,Solyc03g150151.1.1,Solyc05g055400.5.1,Solyc11g007540.2.1,Solyc06g065630.3.1,Solyc04g050620.3.1,Solyc05g047530.3.1,…	3.97767e-06	0.164921
Molecular function	hydrolase activity, hydrolyzing O-glycosyl compounds	GO:0004553	5	3.43035e-07	1.95289	60	365	1184	14066	Solyc02g069670.4.1,Solyc04g007150.3.1,Solyc03g116500.4.1,Solyc04g007160.1.1,Solyc01g097000.3.1,Solyc11g008810.2.1,Solyc05g005080.3.1,Solyc11g044910.2.1,Solyc07g042160.3.1,Solyc02g061770.5.1,Solyc01g060020.4.1,Solyc10g055800.2.1,Solyc03g093130.3.1,Solyc09g075360.5.1,Solyc02g084720.3.1,Solyc09g075070.3.1,Solyc11g018500.3.1,Solyc12g008840.2.1,Solyc02g078950.4.1,Solyc08g074390.3.1,Solyc12g055840.2.1,…	8.35922e-06	0.164384
Molecular function	hydrolase activity, acting on glycosyl bonds	GO:0016798	4	3.97556e-07	1.9093	63	392	1184	14066	Solyc02g069670.4.1,Solyc04g007150.3.1,Solyc03g116500.4.1,Solyc04g007160.1.1,Solyc01g097000.3.1,Solyc11g008810.2.1,Solyc05g005080.3.1,Solyc11g044910.2.1,Solyc07g007550.3.1,Solyc07g042160.3.1,Solyc02g061770.5.1,Solyc01g060020.4.1,Solyc10g055800.2.1,Solyc03g093130.3.1,Solyc09g075360.5.1,Solyc02g084720.3.1,Solyc09g075070.3.1,Solyc11g018500.3.1,Solyc12g008840.2.1,Solyc02g078950.4.1,Solyc08g074390.3.1,…	9.20341e-06	0.160714
Molecular function	inorganic molecular entity transmembrane transporter activity	GO:0015318	4	2.95337e-06	1.79322	64	424	1184	14066	Solyc07g043200.2.1,Solyc06g050170.4.1,Solyc04g072760.3.1,Solyc04g072740.3.1,Solyc04g054730.3.1,Solyc02g078600.3.1,Solyc05g005940.3.1,Solyc06g050900.3.1,Solyc02g085170.4.1,Solyc10g005690.3.1,Solyc10g024490.2.1,Solyc12g056930.2.1,Solyc05g005910.4.1,Solyc09g014220.3.1,Solyc04g054480.3.1,Solyc05g005980.4.1,Solyc06g084140.4.1,Solyc10g055770.2.1,Solyc09g075820.3.1,Solyc01g098500.3.1,Solyc02g082410.4.1,…	6.51148e-05	0.150943
Molecular function	UDP-glycosyltransferase activity	GO:0008194	5	4.00224e-06	2.09949	41	232	1184	14066	Solyc11g010810.1.1,Solyc08g006330.3.1,Solyc10g009580.5.1,Solyc12g015770.3.1,Solyc04g071650.4.1,Solyc08g006410.5.1,Solyc02g088500.1.1,Solyc11g010790.1.1,Solyc10g085230.2.1,Solyc09g059170.3.1,Solyc01g107780.4.1,Solyc04g016220.5.1,Solyc01g105360.3.1,Solyc11g071230.2.1,Solyc03g097050.3.1,Solyc10g086240.2.1,Solyc12g096870.1.1,Solyc03g098290.4.1,Solyc05g006140.1.1,Solyc02g070020.1.1,Solyc01g105350.3.1,…	8.4229e-05	0.176724
Molecular function	glycosyltransferase activity	GO:0016757	4	6.00664e-05	1.62569	65	475	1184	14066	Solyc12g005880.2.1,Solyc11g010810.1.1,Solyc08g006330.3.1,Solyc10g083670.3.1,Solyc10g009580.5.1,Solyc12g015770.3.1,Solyc04g071650.4.1,Solyc08g006410.5.1,Solyc02g088500.1.1,Solyc11g010790.1.1,Solyc10g085230.2.1,Solyc09g059170.3.1,Solyc01g107780.4.1,Solyc04g016220.5.1,Solyc01g105360.3.1,Solyc09g061860.4.1,Solyc11g005760.3.1,Solyc05g012510.3.1,Solyc03g093130.3.1,Solyc11g071230.2.1,Solyc03g097050.3.1,…	0.00120916	0.136842
Molecular function	oxidoreductase activity, acting on NAD(P)H, oxygen as acceptor	GO:0050664	5	7.61925e-05	8.48576	5	7	1184	14066	Solyc05g025680.3.1,Solyc01g099620.3.1,Solyc06g068680.3.1,Solyc08g081690.3.1,Solyc03g117980.3.1,	0.00146988	0.714286
Molecular function	carbon-carbon lyase activity	GO:0016830	4	9.04395e-05	2.76659	17	73	1184	14066	Solyc08g068610.3.1,Solyc08g066260.3.1,Solyc01g110360.3.1,Solyc07g065900.3.1,Solyc08g066240.3.1,Solyc08g066250.4.1,Solyc09g009260.3.1,Solyc11g011920.2.1,Solyc04g006970.4.1,Solyc08g016770.5.1,Solyc08g068600.3.1,Solyc04g076880.3.1,Solyc10g007290.4.1,Solyc07g062530.3.1,Solyc07g054860.1.1,Solyc02g089610.2.1,Solyc01g005000.3.1,	0.00167494	0.232877
Molecular function	heme binding	GO:0020037	5	9.09653e-05	1.59691	66	491	1184	14066	Solyc10g085500.2.1,Solyc03g111970.4.1,Solyc09g009703.1.1,Solyc06g061027.1.1,Solyc03g122360.3.1,Solyc02g092860.3.1,Solyc02g084930.3.1,Solyc08g005610.3.1,Solyc08g083505.2.1,Solyc12g019680.1.1,Solyc10g080840.1.1,Solyc10g083690.3.1,Solyc06g061023.1.1,Solyc10g080870.3.1,Solyc03g150151.1.1,Solyc05g055400.5.1,Solyc11g007540.2.1,Solyc04g050620.3.1,Solyc06g076630.3.1,Solyc05g047530.3.1,Solyc03g112040.1.1,…	0.00161988	0.13442
Molecular function	protein kinase activity	GO:0004672	6	9.11846e-05	1.3774	128	1104	1184	14066	Solyc09g009380.3.1,Solyc05g005140.4.1,Solyc07g066230.4.1,Solyc08g067310.1.1,Solyc01g098740.4.1,Solyc12g009010.2.1,Solyc01g097770.4.1,Solyc04g080170.3.1,Solyc09g074830.3.1,Solyc06g065260.3.1,Solyc06g074070.3.1,Solyc08g066330.3.1,Solyc02g071260.3.1,Solyc11g069960.2.1,Solyc07g051890.1.1,Solyc05g010530.3.1,Solyc07g056410.3.1,Solyc03g006100.4.1,Solyc04g079690.3.1,Solyc03g080060.1.1,Solyc12g099830.2.1,…	0.00156365	0.115942
Molecular function	monoatomic ion transmembrane transporter activity	GO:0015075	4	0.000113336	1.61174	62	457	1184	14066	Solyc07g043200.2.1,Solyc01g104030.3.1,Solyc06g050170.4.1,Solyc02g078600.3.1,Solyc05g005940.3.1,Solyc06g050900.3.1,Solyc02g085170.4.1,Solyc10g005690.3.1,Solyc10g024490.2.1,Solyc05g005910.4.1,Solyc09g014220.3.1,Solyc04g054480.3.1,Solyc05g005980.4.1,Solyc10g055770.2.1,Solyc09g075820.3.1,Solyc01g098500.3.1,Solyc02g082410.4.1,Solyc08g048290.4.1,Solyc03g093400.2.1,Solyc01g103030.3.1,Solyc04g150162.1.1,…	0.00187409	0.135667
Molecular function	transferase activity	GO:0016740	3	0.000154948	1.20608	287	2827	1184	14066	Solyc02g091430.4.1,Solyc09g007940.3.1,Solyc12g005880.2.1,Solyc08g013740.4.1,Solyc10g080150.2.1,Solyc10g009430.3.1,Solyc09g009380.3.1,Solyc11g010810.1.1,Solyc05g005140.4.1,Solyc07g066230.4.1,Solyc08g067310.1.1,Solyc01g098740.4.1,Solyc08g006330.3.1,Solyc10g083670.3.1,Solyc12g009010.2.1,Solyc08g067050.3.1,Solyc10g009580.5.1,Solyc01g097770.4.1,Solyc04g080170.3.1,Solyc09g074830.3.1,Solyc06g065260.3.1,…	0.00247382	0.101521
Molecular function	ferric-chelate reductase activity	GO:0000293	5	0.000170528	5.19753	7	16	1184	14066	Solyc05g025680.3.1,Solyc03g112320.4.1,Solyc01g094890.4.1,Solyc01g099620.3.1,Solyc06g068680.3.1,Solyc08g081690.3.1,Solyc03g117980.3.1,	0.00263182	0.4375
Molecular function	oxidoreductase activity, acting on metal ions	GO:0016722	4	0.000170528	5.19753	7	16	1184	14066	Solyc05g025680.3.1,Solyc03g112320.4.1,Solyc01g094890.4.1,Solyc01g099620.3.1,Solyc06g068680.3.1,Solyc08g081690.3.1,Solyc03g117980.3.1,	0.00263182	0.4375
Molecular function	tetrapyrrole binding	GO:0046906	4	0.000260449	1.54044	66	509	1184	14066	Solyc10g085500.2.1,Solyc03g111970.4.1,Solyc09g009703.1.1,Solyc06g061027.1.1,Solyc03g122360.3.1,Solyc02g092860.3.1,Solyc02g084930.3.1,Solyc08g005610.3.1,Solyc08g083505.2.1,Solyc12g019680.1.1,Solyc10g080840.1.1,Solyc10g083690.3.1,Solyc06g061023.1.1,Solyc10g080870.3.1,Solyc03g150151.1.1,Solyc05g055400.5.1,Solyc11g007540.2.1,Solyc04g050620.3.1,Solyc06g076630.3.1,Solyc05g047530.3.1,Solyc03g112040.1.1,…	0.00376837	0.129666
Molecular function	kinase activity	GO:0016301	5	0.000280912	1.32986	135	1206	1184	14066	Solyc09g007940.3.1,Solyc09g009380.3.1,Solyc05g005140.4.1,Solyc07g066230.4.1,Solyc08g067310.1.1,Solyc01g098740.4.1,Solyc12g009010.2.1,Solyc01g097770.4.1,Solyc04g080170.3.1,Solyc09g074830.3.1,Solyc06g065260.3.1,Solyc06g074070.3.1,Solyc08g066330.3.1,Solyc02g071260.3.1,Solyc11g069960.2.1,Solyc07g051890.1.1,Solyc05g010530.3.1,Solyc07g056410.3.1,Solyc03g006100.4.1,Solyc04g079690.3.1,Solyc03g080060.1.1,…	0.00394128	0.11194
Molecular function	phosphotransferase activity, alcohol group as acceptor	GO:0016773	5	0.000315614	1.33121	132	1178	1184	14066	Solyc09g007940.3.1,Solyc09g009380.3.1,Solyc05g005140.4.1,Solyc07g066230.4.1,Solyc08g067310.1.1,Solyc01g098740.4.1,Solyc12g009010.2.1,Solyc01g097770.4.1,Solyc04g080170.3.1,Solyc09g074830.3.1,Solyc06g065260.3.1,Solyc06g074070.3.1,Solyc08g066330.3.1,Solyc02g071260.3.1,Solyc11g069960.2.1,Solyc07g051890.1.1,Solyc05g010530.3.1,Solyc07g056410.3.1,Solyc03g006100.4.1,Solyc04g079690.3.1,Solyc03g080060.1.1,…	0.00429792	0.112054
Molecular function	3-beta-hydroxy-delta5-steroid dehydrogenase activity	GO:0003854	7	0.000703381	2.50987	15	71	1184	14066	Solyc10g052500.2.1,Solyc08g076790.3.1,Solyc04g080550.5.1,Solyc04g082750.3.1,Solyc09g092330.3.1,Solyc10g085920.3.1,Solyc03g097170.3.1,Solyc11g072510.3.1,Solyc05g051010.4.1,Solyc07g043550.3.1,Solyc06g068440.5.1,Solyc12g055930.3.1,Solyc02g070760.4.1,Solyc10g018140.2.1,Solyc10g018260.1.1,	0.00930472	0.211268
Molecular function	steroid dehydrogenase activity	GO:0016229	4	0.000703381	2.50987	15	71	1184	14066	Solyc10g052500.2.1,Solyc08g076790.3.1,Solyc04g080550.5.1,Solyc04g082750.3.1,Solyc09g092330.3.1,Solyc10g085920.3.1,Solyc03g097170.3.1,Solyc11g072510.3.1,Solyc05g051010.4.1,Solyc07g043550.3.1,Solyc06g068440.5.1,Solyc12g055930.3.1,Solyc02g070760.4.1,Solyc10g018140.2.1,Solyc10g018260.1.1,	0.00930472	0.211268
Molecular function	steroid dehydrogenase activity, acting on the CH-OH group of donors, NAD or NADP as acceptor	GO:0033764	6	0.000703381	2.50987	15	71	1184	14066	Solyc10g052500.2.1,Solyc08g076790.3.1,Solyc04g080550.5.1,Solyc04g082750.3.1,Solyc09g092330.3.1,Solyc10g085920.3.1,Solyc03g097170.3.1,Solyc11g072510.3.1,Solyc05g051010.4.1,Solyc07g043550.3.1,Solyc06g068440.5.1,Solyc12g055930.3.1,Solyc02g070760.4.1,Solyc10g018140.2.1,Solyc10g018260.1.1,	0.00930472	0.211268
Molecular function	oxidoreductase activity, acting on CH-OH group of donors	GO:0016614	4	0.000800488	1.9669	25	151	1184	14066	Solyc06g062600.3.1,Solyc10g052500.2.1,Solyc08g076790.3.1,Solyc04g080550.5.1,Solyc04g082750.3.1,Solyc09g092330.3.1,Solyc10g085920.3.1,Solyc03g097170.3.1,Solyc11g072510.3.1,Solyc06g084460.4.1,Solyc03g121600.4.1,Solyc05g051010.4.1,Solyc07g043550.3.1,Solyc03g123830.5.1,Solyc06g068440.5.1,Solyc02g063190.3.1,Solyc12g055930.3.1,Solyc10g038080.3.1,Solyc02g038740.4.1,Solyc09g005180.4.1,Solyc02g070760.4.1,…	0.00975331	0.165563
Molecular function	serine-type endopeptidase inhibitor activity	GO:0004867	7	0.00156323	3.14472	9	34	1184	14066	Solyc03g020050.3.1,Solyc09g084470.3.1,Solyc03g020060.3.1,Solyc11g020960.2.1,Solyc09g083435.1.1,Solyc09g084460.3.1,Solyc09g084450.3.1,Solyc01g108390.3.1,Solyc08g080630.4.1,	0.0180943	0.264706
Molecular function	beta-galactosidase activity	GO:0004565	7	0.00193018	4.19297	6	17	1184	14066	Solyc02g084720.3.1,Solyc11g018500.3.1,Solyc12g008840.2.1,Solyc02g078950.4.1,Solyc11g069270.2.1,Solyc01g110000.3.1,	0.0217969	0.352941
Molecular function	galactosidase activity	GO:0015925	6	0.00193018	4.19297	6	17	1184	14066	Solyc02g084720.3.1,Solyc11g018500.3.1,Solyc12g008840.2.1,Solyc02g078950.4.1,Solyc11g069270.2.1,Solyc01g110000.3.1,	0.0217969	0.352941
Molecular function	carbohydrate binding	GO:0030246	3	0.00225468	2.12591	17	95	1184	14066	Solyc03g080060.1.1,Solyc09g007510.3.1,Solyc02g084720.3.1,Solyc02g078950.4.1,Solyc09g011070.1.1,Solyc09g008640.1.1,Solyc02g081480.4.1,Solyc12g055970.3.1,Solyc01g111540.4.1,Solyc08g082250.3.1,Solyc05g053010.1.1,Solyc03g119230.1.1,Solyc04g007390.4.1,Solyc03g119240.3.1,Solyc11g069270.2.1,Solyc09g014740.3.1,Solyc09g005000.1.1,	0.0242771	0.178947
Molecular function	nucleobase-containing compound transmembrane transporter activity	GO:0015932	4	0.00269117	3.96002	6	18	1184	14066	Solyc07g008200.3.1,Solyc02g014430.3.1,Solyc11g008610.3.1,Solyc01g008020.5.1,Solyc02g079330.3.1,Solyc04g074870.3.1,	0.0276891	0.333333
Molecular function	carbohydrate derivative transmembrane transporter activity	GO:1901505	4	0.00269117	3.96002	6	18	1184	14066	Solyc07g008200.3.1,Solyc02g014430.3.1,Solyc11g008610.3.1,Solyc01g008020.5.1,Solyc02g079330.3.1,Solyc04g074870.3.1,	0.0276891	0.333333
Molecular function	transferase activity, transferring phosphorus-containing groups	GO:0016772	4	0.00274091	1.2464	143	1363	1184	14066	Solyc09g007940.3.1,Solyc09g009380.3.1,Solyc05g005140.4.1,Solyc07g066230.4.1,Solyc08g067310.1.1,Solyc01g098740.4.1,Solyc12g009010.2.1,Solyc01g097770.4.1,Solyc04g080170.3.1,Solyc09g074830.3.1,Solyc06g065260.3.1,Solyc06g074070.3.1,Solyc08g066330.3.1,Solyc02g071260.3.1,Solyc11g069960.2.1,Solyc07g051890.1.1,Solyc01g109790.3.1,Solyc05g010530.3.1,Solyc07g056410.3.1,Solyc03g006100.4.1,Solyc04g079690.3.1,…	0.0270009	0.104916
Molecular function	dioxygenase activity	GO:0051213	4	0.00442222	1.65001	30	216	1184	14066	Solyc09g089690.3.1,Solyc02g071380.2.1,Solyc01g099160.5.1,Solyc02g087110.3.1,Solyc10g007560.2.1,Solyc02g067440.3.1,Solyc06g068270.3.1,Solyc01g108880.4.1,Solyc07g043420.3.1,Solyc08g075490.5.1,Solyc08g006770.3.1,Solyc10g005360.4.1,Solyc08g014000.3.1,Solyc11g072130.2.1,Solyc07g026650.3.1,Solyc02g087740.3.1,Solyc07g049550.3.1,Solyc09g089580.4.1,Solyc11g013110.2.1,Solyc07g049530.3.1,Solyc07g056670.3.1,…	0.042656	0.138889
Molecular function	peptidase inhibitor activity	GO:0030414	5	0.00570793	2.26287	12	63	1184	14066	Solyc03g020050.3.1,Solyc09g084470.3.1,Solyc03g020060.3.1,Solyc03g098740.1.1,Solyc11g020960.2.1,Solyc11g022590.1.1,Solyc06g072220.1.1,Solyc09g083435.1.1,Solyc09g084460.3.1,Solyc09g084450.3.1,Solyc01g108390.3.1,Solyc08g080630.4.1,	0.0528555	0.190476
Molecular function	peptidase regulator activity	GO:0061134	4	0.00570793	2.26287	12	63	1184	14066	Solyc03g020050.3.1,Solyc09g084470.3.1,Solyc03g020060.3.1,Solyc03g098740.1.1,Solyc11g020960.2.1,Solyc11g022590.1.1,Solyc06g072220.1.1,Solyc09g083435.1.1,Solyc09g084460.3.1,Solyc09g084450.3.1,Solyc01g108390.3.1,Solyc08g080630.4.1,	0.0528555	0.190476
Molecular function	endopeptidase regulator activity	GO:0061135	5	0.00570793	2.26287	12	63	1184	14066	Solyc03g020050.3.1,Solyc09g084470.3.1,Solyc03g020060.3.1,Solyc03g098740.1.1,Solyc11g020960.2.1,Solyc11g022590.1.1,Solyc06g072220.1.1,Solyc09g083435.1.1,Solyc09g084460.3.1,Solyc09g084450.3.1,Solyc01g108390.3.1,Solyc08g080630.4.1,	0.0528555	0.190476
Molecular function	endopeptidase inhibitor activity	GO:0004866	6	0.00570793	2.26287	12	63	1184	14066	Solyc03g020050.3.1,Solyc09g084470.3.1,Solyc03g020060.3.1,Solyc03g098740.1.1,Solyc11g020960.2.1,Solyc11g022590.1.1,Solyc06g072220.1.1,Solyc09g083435.1.1,Solyc09g084460.3.1,Solyc09g084450.3.1,Solyc01g108390.3.1,Solyc08g080630.4.1,	0.0528555	0.190476
Molecular function	sulfur compound transmembrane transporter activity	GO:1901682	4	0.00614758	3.96002	5	15	1184	14066	Solyc04g072760.3.1,Solyc04g072740.3.1,Solyc04g054730.3.1,Solyc12g056930.2.1,Solyc06g084140.4.1,	0.0527098	0.333333
Molecular function	sulfate transmembrane transporter activity	GO:0015116	6	0.00614758	3.96002	5	15	1184	14066	Solyc04g072760.3.1,Solyc04g072740.3.1,Solyc04g054730.3.1,Solyc12g056930.2.1,Solyc06g084140.4.1,	0.0527098	0.333333
Molecular function	vitamin binding	GO:0019842	4	0.00678678	1.8758	18	114	1184	14066	Solyc08g068610.3.1,Solyc08g008110.3.1,Solyc08g066260.3.1,Solyc10g076510.2.1,Solyc05g050010.3.1,Solyc09g005110.3.1,Solyc09g074970.3.1,Solyc08g066240.3.1,Solyc08g066250.4.1,Solyc12g006470.2.1,Solyc07g053720.3.1,Solyc11g011920.2.1,Solyc08g016770.5.1,Solyc08g068600.3.1,Solyc10g007110.3.1,Solyc07g054860.1.1,Solyc01g095080.3.1,Solyc01g005000.3.1,	0.0561121	0.157895
Molecular function	oligopeptide transmembrane transporter activity	GO:0035673	6	0.0101756	3.09915	6	23	1184	14066	Solyc08g082990.3.1,Solyc02g083740.2.1,Solyc03g031920.3.1,Solyc03g033460.3.1,Solyc04g076780.5.1,Solyc08g083060.3.1,	0.0798523	0.26087
Molecular function	oxidoreductase activity, acting on the CH-OH group of donors, NAD or NADP as acceptor	GO:0016616	5	0.010674	1.73432	20	137	1184	14066	Solyc10g052500.2.1,Solyc08g076790.3.1,Solyc04g080550.5.1,Solyc04g082750.3.1,Solyc09g092330.3.1,Solyc10g085920.3.1,Solyc03g097170.3.1,Solyc11g072510.3.1,Solyc06g084460.4.1,Solyc05g051010.4.1,Solyc07g043550.3.1,Solyc03g123830.5.1,Solyc06g068440.5.1,Solyc02g063190.3.1,Solyc12g055930.3.1,Solyc10g038080.3.1,Solyc02g038740.4.1,Solyc02g070760.4.1,Solyc10g018140.2.1,Solyc10g018260.1.1,	0.082368	0.145985
Molecular function	peptide transmembrane transporter activity	GO:1904680	5	0.012622	2.97002	6	24	1184	14066	Solyc08g082990.3.1,Solyc02g083740.2.1,Solyc03g031920.3.1,Solyc03g033460.3.1,Solyc04g076780.5.1,Solyc08g083060.3.1,	0.0958034	0.25
Molecular function	amide transmembrane transporter activity	GO:0042887	4	0.012622	2.97002	6	24	1184	14066	Solyc08g082990.3.1,Solyc02g083740.2.1,Solyc03g031920.3.1,Solyc03g033460.3.1,Solyc04g076780.5.1,Solyc08g083060.3.1,	0.0958034	0.25
Molecular function	oxidoreductase activity, acting on single donors with incorporation of molecular oxygen, incorporation of two atoms of oxygen	GO:0016702	5	0.0143976	2.43694	8	39	1184	14066	Solyc01g099160.5.1,Solyc02g067440.3.1,Solyc08g075490.5.1,Solyc08g014000.3.1,Solyc02g087740.3.1,Solyc01g099150.5.1.1,Solyc08g016720.1.1,Solyc01g099190.4.1,	0.105811	0.205128
Molecular function	DNA-binding transcription factor activity	GO:0003700	3	0.016458	1.3814	45	387	1184	14066	Solyc01g079260.5.1,Solyc12g007070.2.1,Solyc04g014530.1.1,Solyc03g093550.1.1,Solyc08g082210.4.1,Solyc06g070990.3.1,Solyc12g008350.3.1,Solyc06g066540.1.1,Solyc08g078190.3.1,Solyc02g093150.3.1,Solyc09g075420.3.1,Solyc05g050830.3.1,Solyc09g066360.1.1,Solyc02g089420.1.1,Solyc04g076700.4.1,Solyc06g069430.3.1,Solyc05g051200.1.1,Solyc05g052040.1.1,Solyc11g010710.2.1,Solyc09g014990.4.1,Solyc08g007820.1.1,…	0.110436	0.116279
Molecular function	catalytic activity, acting on a protein	GO:0140096	3	0.0173437	1.14274	207	2152	1184	14066	Solyc03g007170.3.1,Solyc12g010030.3.1,Solyc02g091430.4.1,Solyc09g009380.3.1,Solyc10g084320.3.1,Solyc05g005140.4.1,Solyc07g066230.4.1,Solyc08g067310.1.1,Solyc01g098740.4.1,Solyc12g009010.2.1,Solyc01g087820.2.1,Solyc04g079120.3.1,Solyc01g097770.4.1,Solyc04g080170.3.1,Solyc09g074830.3.1,Solyc06g065260.3.1,Solyc06g074070.3.1,Solyc08g066330.3.1,Solyc02g071260.3.1,Solyc11g069960.2.1,Solyc07g051890.1.1,…	0.114716	0.0961896
Molecular function	chitin binding	GO:0008061	4	0.0179562	3.12633	5	19	1184	14066	Solyc03g116230.4.1,Solyc10g055800.2.1,Solyc10g017970.1.1,Solyc03g116200.3.1,Solyc10g017980.1.1,	0.117095	0.263158
Molecular function	pyridoxal phosphate binding	GO:0030170	6	0.0182154	1.80001	15	99	1184	14066	Solyc08g068610.3.1,Solyc08g008110.3.1,Solyc08g066260.3.1,Solyc05g050010.3.1,Solyc08g066240.3.1,Solyc08g066250.4.1,Solyc12g006470.2.1,Solyc07g053720.3.1,Solyc11g011920.2.1,Solyc08g016770.5.1,Solyc08g068600.3.1,Solyc10g007110.3.1,Solyc07g054860.1.1,Solyc01g095080.3.1,Solyc01g005000.3.1,	0.117135	0.151515
Molecular function	vitamin B6 binding	GO:0070279	5	0.0182154	1.80001	15	99	1184	14066	Solyc08g068610.3.1,Solyc08g008110.3.1,Solyc08g066260.3.1,Solyc05g050010.3.1,Solyc08g066240.3.1,Solyc08g066250.4.1,Solyc12g006470.2.1,Solyc07g053720.3.1,Solyc11g011920.2.1,Solyc08g016770.5.1,Solyc08g068600.3.1,Solyc10g007110.3.1,Solyc07g054860.1.1,Solyc01g095080.3.1,Solyc01g005000.3.1,	0.117135	0.151515
Molecular function	xenobiotic transmembrane transporter activity	GO:0042910	4	0.0200702	1.9265	12	74	1184	14066	Solyc08g079730.2.1,Solyc04g009790.4.1,Solyc02g080480.3.1,Solyc04g074840.3.1,Solyc01g109320.5.1,Solyc10g007073.1.1,Solyc05g008500.3.1,Solyc01g008420.3.1,Solyc02g080490.3.1,Solyc03g034400.3.1,Solyc11g010380.2.1,Solyc06g036130.4.1,	0.119135	0.162162
Molecular function	oxidoreductase activity, acting on single donors with incorporation of molecular oxygen	GO:0016701	4	0.0218103	2.04829	10	58	1184	14066	Solyc03g120090.1.1,Solyc01g099160.5.1,Solyc02g067440.3.1,Solyc08g075490.5.1,Solyc08g014000.3.1,Solyc02g087740.3.1,Solyc01g099150.5.1.1,Solyc08g016720.1.1,Solyc10g007600.3.1,Solyc01g099190.4.1,	0.127825	0.172414
Molecular function	lyase activity	GO:0016829	3	0.0229637	1.50674	26	205	1184	14066	Solyc08g068610.3.1,Solyc08g066260.3.1,Solyc01g110360.3.1,Solyc02g067750.4.1,Solyc07g065900.3.1,Solyc02g031960.3.1,Solyc05g050010.3.1,Solyc08g066240.3.1,Solyc08g066250.4.1,Solyc04g009960.3.1,Solyc09g009260.3.1,Solyc07g053720.3.1,Solyc11g011920.2.1,Solyc04g006970.4.1,Solyc06g084460.4.1,Solyc08g016770.5.1,Solyc09g075450.3.1,Solyc08g068600.3.1,Solyc04g076880.3.1,Solyc10g007290.4.1,Solyc03g053130.4.1,…	0.132903	0.126829
Molecular function	molecular function inhibitor activity	GO:0140678	3	0.0274535	1.55926	21	160	1184	14066	Solyc03g020050.3.1,Solyc09g084470.3.1,Solyc12g099190.1.1,Solyc07g042390.3.1,Solyc03g020060.3.1,Solyc03g098740.1.1,Solyc06g009190.5.1,Solyc12g099200.2.1,Solyc11g020960.2.1,Solyc11g022590.1.1,Solyc06g072220.1.1,Solyc09g083435.1.1,Solyc02g090680.3.1,Solyc03g112170.1.1,Solyc09g084460.3.1,Solyc06g051960.3.1,Solyc09g084450.3.1,Solyc03g123630.4.1,Solyc05g047590.5.1,Solyc01g108390.3.1,Solyc08g080630.4.1,	0.155012	0.13125
Molecular function	enzyme inhibitor activity	GO:0004857	4	0.0274535	1.55926	21	160	1184	14066	Solyc03g020050.3.1,Solyc09g084470.3.1,Solyc12g099190.1.1,Solyc07g042390.3.1,Solyc03g020060.3.1,Solyc03g098740.1.1,Solyc06g009190.5.1,Solyc12g099200.2.1,Solyc11g020960.2.1,Solyc11g022590.1.1,Solyc06g072220.1.1,Solyc09g083435.1.1,Solyc02g090680.3.1,Solyc03g112170.1.1,Solyc09g084460.3.1,Solyc06g051960.3.1,Solyc09g084450.3.1,Solyc03g123630.4.1,Solyc05g047590.5.1,Solyc01g108390.3.1,Solyc08g080630.4.1,	0.155012	0.13125
Molecular function	antiporter activity	GO:0015297	6	0.0292287	1.8277	12	78	1184	14066	Solyc08g079730.2.1,Solyc04g009790.4.1,Solyc02g080480.3.1,Solyc04g074840.3.1,Solyc01g109320.5.1,Solyc10g007073.1.1,Solyc05g008500.3.1,Solyc01g008420.3.1,Solyc02g080490.3.1,Solyc03g034400.3.1,Solyc11g010380.2.1,Solyc06g036130.4.1,	0.161106	0.153846
Molecular function	sequence-specific DNA binding	GO:0043565	6	0.0347119	1.46306	25	203	1184	14066	Solyc02g087840.3.1,Solyc04g005800.3.1,Solyc01g079260.5.1,Solyc12g007070.2.1,Solyc01g106040.3.1,Solyc06g070990.3.1,Solyc01g090460.3.1,Solyc06g053220.3.1,Solyc05g006980.3.1,Solyc01g096320.3.1,Solyc12g099370.2.1,Solyc09g014990.4.1,Solyc03g082550.3.1,Solyc09g075610.3.1,Solyc02g088340.4.1,Solyc06g060830.3.1,Solyc08g078300.4.1,Solyc08g008280.3.1,Solyc09g065660.4.1,Solyc10g009550.3.1,Solyc05g007180.3.1,…	0.189078	0.123153
Molecular function	serine-type peptidase activity	GO:0008236	5	0.0367079	1.44337	26	214	1184	14066	Solyc10g084320.3.1,Solyc01g087820.2.1,Solyc02g069630.3.1,Solyc01g087840.3.1,Solyc01g104850.3.1,Solyc11g066590.2.1,Solyc08g007670.1.1,Solyc05g011820.3.1,Solyc03g044150.4.1,Solyc02g092680.1.1,Solyc04g082120.3.1,Solyc09g083130.3.1,Solyc01g111400.5.1,Solyc07g005960.3.1,Solyc10g084560.3.1,Solyc05g050770.4.1,Solyc08g077860.4.1,Solyc02g072370.1.1,Solyc11g027840.2.1,Solyc08g079870.3.1,Solyc04g015340.3.1,…	0.197625	0.121495
Molecular function	serine hydrolase activity	GO:0017171	4	0.0367079	1.44337	26	214	1184	14066	Solyc10g084320.3.1,Solyc01g087820.2.1,Solyc02g069630.3.1,Solyc01g087840.3.1,Solyc01g104850.3.1,Solyc11g066590.2.1,Solyc08g007670.1.1,Solyc05g011820.3.1,Solyc03g044150.4.1,Solyc02g092680.1.1,Solyc04g082120.3.1,Solyc09g083130.3.1,Solyc01g111400.5.1,Solyc07g005960.3.1,Solyc10g084560.3.1,Solyc05g050770.4.1,Solyc08g077860.4.1,Solyc02g072370.1.1,Solyc11g027840.2.1,Solyc08g079870.3.1,Solyc04g015340.3.1,…	0.197625	0.121495
Molecular function	secondary active transmembrane transporter activity	GO:0015291	5	0.0378458	1.76001	12	81	1184	14066	Solyc08g079730.2.1,Solyc04g009790.4.1,Solyc02g080480.3.1,Solyc04g074840.3.1,Solyc01g109320.5.1,Solyc10g007073.1.1,Solyc05g008500.3.1,Solyc01g008420.3.1,Solyc02g080490.3.1,Solyc03g034400.3.1,Solyc11g010380.2.1,Solyc06g036130.4.1,	0.199121	0.148148
Molecular function	transition metal ion binding	GO:0046914	6	0.0382496	1.18126	105	1056	1184	14066	Solyc12g010030.3.1,Solyc10g085500.2.1,Solyc03g111970.4.1,Solyc12g020110.2.1,Solyc09g009703.1.1,Solyc06g061027.1.1,Solyc03g122360.3.1,Solyc02g067750.4.1,Solyc02g092860.3.1,Solyc02g084930.3.1,Solyc08g005610.3.1,Solyc08g083505.2.1,Solyc12g019680.1.1,Solyc10g080840.1.1,Solyc10g083690.3.1,Solyc08g081370.1.1,Solyc06g061023.1.1,Solyc10g080870.3.1,Solyc12g094385.1.1,Solyc03g150151.1.1,Solyc11g069350.2.1,…	0.198984	0.0994318
Molecular function	ion binding	GO:0043167	3	0.0393515	1.07867	368	4053	1184	14066	Solyc08g068610.3.1,Solyc12g010030.3.1,Solyc10g085500.2.1,Solyc08g008110.3.1,Solyc04g077020.3.1,Solyc03g111970.4.1,Solyc03g111680.3.1,Solyc06g062600.3.1,Solyc09g009380.3.1,Solyc05g005140.4.1,Solyc07g066230.4.1,Solyc12g020110.2.1,Solyc08g067310.1.1,Solyc01g098740.4.1,Solyc12g008660.1.1,Solyc12g009010.2.1,Solyc12g009800.3.1,Solyc09g009703.1.1,Solyc12g098630.2.1,Solyc11g068360.1.1,Solyc01g099160.5.1,…	0.202442	0.0907969
Cellular component	cell periphery	GO:0071944	3	1.25455e-14	1.43189	310	2875	726	9641	Solyc04g064620.4.1,Solyc03g111680.3.1,Solyc09g009380.3.1,Solyc05g005140.4.1,Solyc07g066230.4.1,Solyc01g104030.3.1,Solyc08g067310.1.1,Solyc01g098740.4.1,Solyc12g009010.2.1,Solyc04g079120.3.1,Solyc01g097770.4.1,Solyc04g080170.3.1,Solyc02g089350.3.1,Solyc09g074830.3.1,Solyc06g065260.3.1,Solyc06g074070.3.1,Solyc08g066330.3.1,Solyc11g069960.2.1,Solyc03g097870.4.1,Solyc07g051890.1.1,Solyc04g015630.2.1,…	1.84419e-12	0.107826
Cellular component	plasma membrane	GO:0005886	4	1.28786e-13	1.42418	299	2788	726	9641	Solyc04g064620.4.1,Solyc03g111680.3.1,Solyc09g009380.3.1,Solyc05g005140.4.1,Solyc07g066230.4.1,Solyc01g104030.3.1,Solyc08g067310.1.1,Solyc01g098740.4.1,Solyc12g009010.2.1,Solyc04g079120.3.1,Solyc01g097770.4.1,Solyc04g080170.3.1,Solyc09g074830.3.1,Solyc06g065260.3.1,Solyc06g074070.3.1,Solyc08g066330.3.1,Solyc11g069960.2.1,Solyc03g097870.4.1,Solyc07g051890.1.1,Solyc04g015630.2.1,Solyc09g011080.3.1,…	9.46576e-12	0.107245
Cellular component	membrane	GO:0016020	3	7.67719e-13	1.2639	440	4623	726	9641	Solyc04g064620.4.1,Solyc12g005880.2.1,Solyc03g111680.3.1,Solyc12g044280.2.1,Solyc05g045670.4.1,Solyc08g079730.2.1,Solyc02g087050.2.1,Solyc09g009380.3.1,Solyc09g010360.3.1,Solyc07g043200.2.1,Solyc05g005140.4.1,Solyc07g066230.4.1,Solyc01g104030.3.1,Solyc06g050170.4.1,Solyc08g067310.1.1,Solyc01g098740.4.1,Solyc12g009010.2.1,Solyc02g065680.3.1,Solyc04g079120.3.1,Solyc07g048110.4.1,Solyc01g097770.4.1,…	3.76182e-11	0.0951763
Cellular component	plant-type vacuole	GO:0000325	7	8.7631e-12	4.1071	30	97	726	9641	Solyc04g072760.3.1,Solyc04g072740.3.1,Solyc04g054730.3.1,Solyc05g005940.3.1,Solyc06g050900.3.1,Solyc10g024490.2.1,Solyc12g056930.2.1,Solyc05g005910.4.1,Solyc09g014220.3.1,Solyc05g005980.4.1,Solyc06g084140.4.1,Solyc01g103030.3.1,Solyc08g061010.4.1,Solyc05g009500.3.1,Solyc03g113430.3.1,Solyc05g005950.3.1,Solyc05g007000.4.1,Solyc01g096880.4.1,Solyc03g120570.3.1,Solyc04g079520.3.1,Solyc08g078950.3.1,…	3.22044e-10	0.309278
Cellular component	plant-type vacuole membrane	GO:0009705	7	8.7631e-12	4.1071	30	97	726	9641	Solyc04g072760.3.1,Solyc04g072740.3.1,Solyc04g054730.3.1,Solyc05g005940.3.1,Solyc06g050900.3.1,Solyc10g024490.2.1,Solyc12g056930.2.1,Solyc05g005910.4.1,Solyc09g014220.3.1,Solyc05g005980.4.1,Solyc06g084140.4.1,Solyc01g103030.3.1,Solyc08g061010.4.1,Solyc05g009500.3.1,Solyc03g113430.3.1,Solyc05g005950.3.1,Solyc05g007000.4.1,Solyc01g096880.4.1,Solyc03g120570.3.1,Solyc04g079520.3.1,Solyc08g078950.3.1,…	3.22044e-10	0.309278
Cellular component	external encapsulating structure	GO:0030312	3	6.90379e-09	1.51687	163	1427	726	9641	Solyc09g009380.3.1,Solyc05g005140.4.1,Solyc07g066230.4.1,Solyc08g067310.1.1,Solyc01g098740.4.1,Solyc12g009010.2.1,Solyc01g097770.4.1,Solyc04g080170.3.1,Solyc02g089350.3.1,Solyc09g074830.3.1,Solyc06g065260.3.1,Solyc06g074070.3.1,Solyc08g066330.3.1,Solyc11g069960.2.1,Solyc07g051890.1.1,Solyc04g015630.2.1,Solyc05g010530.3.1,Solyc10g050110.1.1,Solyc07g056410.3.1,Solyc07g008620.1.1,Solyc03g006100.4.1,…	1.69143e-07	0.114226
Cellular component	cell wall	GO:0005618	4	9.46752e-09	1.51287	162	1422	726	9641	Solyc09g009380.3.1,Solyc05g005140.4.1,Solyc07g066230.4.1,Solyc08g067310.1.1,Solyc01g098740.4.1,Solyc12g009010.2.1,Solyc01g097770.4.1,Solyc04g080170.3.1,Solyc02g089350.3.1,Solyc09g074830.3.1,Solyc06g065260.3.1,Solyc06g074070.3.1,Solyc08g066330.3.1,Solyc11g069960.2.1,Solyc07g051890.1.1,Solyc04g015630.2.1,Solyc05g010530.3.1,Solyc10g050110.1.1,Solyc07g056410.3.1,Solyc07g008620.1.1,Solyc03g006100.4.1,…	1.98818e-07	0.113924
Cellular component	plant-type cell wall	GO:0009505	5	1.80275e-08	1.50948	158	1390	726	9641	Solyc09g009380.3.1,Solyc05g005140.4.1,Solyc07g066230.4.1,Solyc08g067310.1.1,Solyc01g098740.4.1,Solyc12g009010.2.1,Solyc01g097770.4.1,Solyc04g080170.3.1,Solyc02g089350.3.1,Solyc09g074830.3.1,Solyc06g065260.3.1,Solyc06g074070.3.1,Solyc08g066330.3.1,Solyc11g069960.2.1,Solyc07g051890.1.1,Solyc04g015630.2.1,Solyc05g010530.3.1,Solyc10g050110.1.1,Solyc07g056410.3.1,Solyc07g008620.1.1,Solyc03g006100.4.1,…	3.31255e-07	0.113669
Cellular component	secondary cell wall	GO:0009531	6	1.8982e-07	1.47228	152	1371	726	9641	Solyc09g009380.3.1,Solyc05g005140.4.1,Solyc07g066230.4.1,Solyc08g067310.1.1,Solyc01g098740.4.1,Solyc12g009010.2.1,Solyc01g097770.4.1,Solyc04g080170.3.1,Solyc09g074830.3.1,Solyc06g065260.3.1,Solyc06g074070.3.1,Solyc08g066330.3.1,Solyc11g069960.2.1,Solyc07g051890.1.1,Solyc04g015630.2.1,Solyc05g010530.3.1,Solyc10g050110.1.1,Solyc07g056410.3.1,Solyc07g008620.1.1,Solyc03g006100.4.1,Solyc04g079690.3.1,…	3.10039e-06	0.110868
Cellular component	Casparian strip	GO:0048226	3	1.8982e-07	1.47228	152	1371	726	9641	Solyc09g009380.3.1,Solyc05g005140.4.1,Solyc07g066230.4.1,Solyc08g067310.1.1,Solyc01g098740.4.1,Solyc12g009010.2.1,Solyc01g097770.4.1,Solyc04g080170.3.1,Solyc09g074830.3.1,Solyc06g065260.3.1,Solyc06g074070.3.1,Solyc08g066330.3.1,Solyc11g069960.2.1,Solyc07g051890.1.1,Solyc04g015630.2.1,Solyc05g010530.3.1,Solyc10g050110.1.1,Solyc07g056410.3.1,Solyc07g008620.1.1,Solyc03g006100.4.1,Solyc04g079690.3.1,…	3.10039e-06	0.110868
Cellular component	apical part of cell	GO:0045177	3	1.8982e-07	1.47228	152	1371	726	9641	Solyc09g009380.3.1,Solyc05g005140.4.1,Solyc07g066230.4.1,Solyc08g067310.1.1,Solyc01g098740.4.1,Solyc12g009010.2.1,Solyc01g097770.4.1,Solyc04g080170.3.1,Solyc09g074830.3.1,Solyc06g065260.3.1,Solyc06g074070.3.1,Solyc08g066330.3.1,Solyc11g069960.2.1,Solyc07g051890.1.1,Solyc04g015630.2.1,Solyc05g010530.3.1,Solyc10g050110.1.1,Solyc07g056410.3.1,Solyc07g008620.1.1,Solyc03g006100.4.1,Solyc04g079690.3.1,…	3.10039e-06	0.110868
Cellular component	vacuolar membrane	GO:0005774	6	5.74696e-06	1.7095	69	536	726	9641	Solyc02g065680.3.1,Solyc04g072760.3.1,Solyc03g116230.4.1,Solyc04g072740.3.1,Solyc06g050800.5.1,Solyc04g054730.3.1,Solyc05g005940.3.1,Solyc06g050900.3.1,Solyc02g087980.3.1,Solyc03g007530.3.1,Solyc02g061770.5.1,Solyc10g024490.2.1,Solyc03g093250.2.1,Solyc12g056930.2.1,Solyc05g005910.4.1,Solyc06g053810.3.1,Solyc09g014220.3.1,Solyc04g054480.3.1,Solyc05g005980.4.1,Solyc06g084140.4.1,Solyc10g055800.2.1,…	7.04003e-05	0.128731
Cellular component	bounding membrane of organelle	GO:0098588	5	0.000111429	1.50021	81	717	726	9641	Solyc02g065680.3.1,Solyc04g072760.3.1,Solyc03g116230.4.1,Solyc04g072740.3.1,Solyc06g050800.5.1,Solyc04g054730.3.1,Solyc05g005940.3.1,Solyc06g050900.3.1,Solyc02g087980.3.1,Solyc09g005320.3.1,Solyc03g007530.3.1,Solyc02g061770.5.1,Solyc10g024490.2.1,Solyc03g093250.2.1,Solyc12g056930.2.1,Solyc05g005910.4.1,Solyc06g053810.3.1,Solyc12g094385.1.1,Solyc09g014220.3.1,Solyc04g054480.3.1,Solyc05g005980.4.1,…	0.00126	0.112971
Cellular component	beta-galactosidase complex	GO:0009341	4	0.00107446	4.68692	6	17	726	9641	Solyc02g084720.3.1,Solyc11g018500.3.1,Solyc12g008840.2.1,Solyc02g078950.4.1,Solyc11g069270.2.1,Solyc01g110000.3.1,	0.0112819	0.352941
Cellular component	vacuole	GO:0005773	6	0.00123828	1.42282	72	672	726	9641	Solyc02g065680.3.1,Solyc04g072760.3.1,Solyc03g116230.4.1,Solyc04g072740.3.1,Solyc06g050800.5.1,Solyc04g054730.3.1,Solyc05g005940.3.1,Solyc06g050900.3.1,Solyc02g087980.3.1,Solyc03g007530.3.1,Solyc02g061770.5.1,Solyc10g024490.2.1,Solyc03g093250.2.1,Solyc12g056930.2.1,Solyc05g005910.4.1,Solyc06g053810.3.1,Solyc06g007240.5.1,Solyc09g014220.3.1,Solyc04g054480.3.1,Solyc05g005980.4.1,Solyc06g084140.4.1,…	0.0121352	0.107143
Cellular component	protein folding chaperone complex	GO:0101031	4	0.00453556	2.95103	8	36	726	9641	Solyc02g080410.3.1,Solyc07g055720.5.1,Solyc08g062340.3.1,Solyc03g123540.3.1,Solyc03g113930.3.1,Solyc06g076540.1.1,Solyc08g078700.3.1,Solyc12g042830.3.1,	0.0416704	0.222222
Cellular component	organelle membrane	GO:0031090	4	0.00869805	1.28763	83	856	726	9641	Solyc02g065680.3.1,Solyc04g072760.3.1,Solyc03g116230.4.1,Solyc04g072740.3.1,Solyc06g050800.5.1,Solyc04g054730.3.1,Solyc05g005940.3.1,Solyc06g050900.3.1,Solyc02g087980.3.1,Solyc09g005320.3.1,Solyc03g007530.3.1,Solyc02g061770.5.1,Solyc10g024490.2.1,Solyc03g093250.2.1,Solyc12g056930.2.1,Solyc05g005910.4.1,Solyc06g053810.3.1,Solyc12g094385.1.1,Solyc09g014220.3.1,Solyc04g054480.3.1,Solyc05g005980.4.1,…	0.0752126	0.0969626
Cellular component	nucleus	GO:0005634	6	0.026661	1.09313	290	3523	726	9641	Solyc06g071820.3.1,Solyc12g042170.4.1,Solyc02g087840.3.1,Solyc04g005800.3.1,Solyc09g009380.3.1,Solyc10g055410.2.1,Solyc05g005140.4.1,Solyc07g066230.4.1,Solyc11g005190.3.1,Solyc12g020110.2.1,Solyc01g104030.3.1,Solyc08g067310.1.1,Solyc01g098740.4.1,Solyc12g009010.2.1,Solyc12g010410.4.1,Solyc02g087850.1.1,Solyc09g098050.2.1,Solyc03g098200.4.1,Solyc04g074310.4.1,Solyc04g008500.4.1,Solyc04g014530.1.1,…	0.217732	0.0823162
Biological process	transmembrane transport	GO:0055085	5	2.17276e-10	1.80691	112	781	865	10899	Solyc08g079730.2.1,Solyc07g043200.2.1,Solyc01g104030.3.1,Solyc06g050170.4.1,Solyc02g065680.3.1,Solyc04g009790.4.1,Solyc02g080480.3.1,Solyc06g050800.5.1,Solyc02g078600.3.1,Solyc05g005940.3.1,Solyc11g010690.3.1,Solyc03g006260.5.1,Solyc06g050900.3.1,Solyc03g007530.3.1,Solyc02g085170.4.1,Solyc10g005690.3.1,Solyc10g024490.2.1,Solyc04g074840.3.1,Solyc05g005910.4.1,Solyc09g014220.3.1,Solyc04g054480.3.1,…	1.75342e-07	0.143406
Biological process	plant organ development	GO:0099402	4	3.84733e-10	1.85187	102	694	865	10899	Solyc02g087840.3.1,Solyc04g005800.3.1,Solyc07g066230.4.1,Solyc03g098200.4.1,Solyc06g065260.3.1,Solyc06g074070.3.1,Solyc04g082270.3.1,Solyc11g069960.2.1,Solyc04g015630.2.1,Solyc10g050110.1.1,Solyc07g056410.3.1,Solyc02g094390.3.1,Solyc07g008620.1.1,Solyc03g006100.4.1,Solyc04g056640.1.1,Solyc06g008300.4.1,Solyc12g008400.2.1,Solyc04g008430.1.1,Solyc09g011380.3.1,Solyc01g090460.3.1,Solyc08g016310.3.1,…	1.5524e-07	0.146974
Biological process	post-embryonic plant organ morphogenesis	GO:0090697	5	3.67452e-09	1.97597	77	491	865	10899	Solyc07g066230.4.1,Solyc06g065260.3.1,Solyc06g074070.3.1,Solyc11g069960.2.1,Solyc04g015630.2.1,Solyc10g050110.1.1,Solyc07g056410.3.1,Solyc07g008620.1.1,Solyc03g006100.4.1,Solyc04g056640.1.1,Solyc06g008300.4.1,Solyc12g008400.2.1,Solyc04g008430.1.1,Solyc08g016310.3.1,Solyc07g042990.1.1,Solyc08g007630.1.1,Solyc02g071880.3.1,Solyc09g007710.3.1,Solyc07g005010.4.1,Solyc02g077630.3.1,Solyc02g064800.3.1,…	9.88445e-07	0.156823
Biological process	post-embryonic plant organ development	GO:0090696	5	3.67452e-09	1.97597	77	491	865	10899	Solyc07g066230.4.1,Solyc06g065260.3.1,Solyc06g074070.3.1,Solyc11g069960.2.1,Solyc04g015630.2.1,Solyc10g050110.1.1,Solyc07g056410.3.1,Solyc07g008620.1.1,Solyc03g006100.4.1,Solyc04g056640.1.1,Solyc06g008300.4.1,Solyc12g008400.2.1,Solyc04g008430.1.1,Solyc08g016310.3.1,Solyc07g042990.1.1,Solyc08g007630.1.1,Solyc02g071880.3.1,Solyc09g007710.3.1,Solyc07g005010.4.1,Solyc02g077630.3.1,Solyc02g064800.3.1,…	9.88445e-07	0.156823
Biological process	post-embryonic plant morphogenesis	GO:0090698	4	3.67452e-09	1.97597	77	491	865	10899	Solyc07g066230.4.1,Solyc06g065260.3.1,Solyc06g074070.3.1,Solyc11g069960.2.1,Solyc04g015630.2.1,Solyc10g050110.1.1,Solyc07g056410.3.1,Solyc07g008620.1.1,Solyc03g006100.4.1,Solyc04g056640.1.1,Solyc06g008300.4.1,Solyc12g008400.2.1,Solyc04g008430.1.1,Solyc08g016310.3.1,Solyc07g042990.1.1,Solyc08g007630.1.1,Solyc02g071880.3.1,Solyc09g007710.3.1,Solyc07g005010.4.1,Solyc02g077630.3.1,Solyc02g064800.3.1,…	9.88445e-07	0.156823
Biological process	lateral root development	GO:0048527	7	3.67452e-09	1.97597	77	491	865	10899	Solyc07g066230.4.1,Solyc06g065260.3.1,Solyc06g074070.3.1,Solyc11g069960.2.1,Solyc04g015630.2.1,Solyc10g050110.1.1,Solyc07g056410.3.1,Solyc07g008620.1.1,Solyc03g006100.4.1,Solyc04g056640.1.1,Solyc06g008300.4.1,Solyc12g008400.2.1,Solyc04g008430.1.1,Solyc08g016310.3.1,Solyc07g042990.1.1,Solyc08g007630.1.1,Solyc02g071880.3.1,Solyc09g007710.3.1,Solyc07g005010.4.1,Solyc02g077630.3.1,Solyc02g064800.3.1,…	9.88445e-07	0.156823
Biological process	post-embryonic root development	GO:0048528	6	3.67452e-09	1.97597	77	491	865	10899	Solyc07g066230.4.1,Solyc06g065260.3.1,Solyc06g074070.3.1,Solyc11g069960.2.1,Solyc04g015630.2.1,Solyc10g050110.1.1,Solyc07g056410.3.1,Solyc07g008620.1.1,Solyc03g006100.4.1,Solyc04g056640.1.1,Solyc06g008300.4.1,Solyc12g008400.2.1,Solyc04g008430.1.1,Solyc08g016310.3.1,Solyc07g042990.1.1,Solyc08g007630.1.1,Solyc02g071880.3.1,Solyc09g007710.3.1,Solyc07g005010.4.1,Solyc02g077630.3.1,Solyc02g064800.3.1,…	9.88445e-07	0.156823
Biological process	post-embryonic root morphogenesis	GO:0010101	6	3.67452e-09	1.97597	77	491	865	10899	Solyc07g066230.4.1,Solyc06g065260.3.1,Solyc06g074070.3.1,Solyc11g069960.2.1,Solyc04g015630.2.1,Solyc10g050110.1.1,Solyc07g056410.3.1,Solyc07g008620.1.1,Solyc03g006100.4.1,Solyc04g056640.1.1,Solyc06g008300.4.1,Solyc12g008400.2.1,Solyc04g008430.1.1,Solyc08g016310.3.1,Solyc07g042990.1.1,Solyc08g007630.1.1,Solyc02g071880.3.1,Solyc09g007710.3.1,Solyc07g005010.4.1,Solyc02g077630.3.1,Solyc02g064800.3.1,…	9.88445e-07	0.156823
Biological process	lateral root morphogenesis	GO:0010102	7	3.67452e-09	1.97597	77	491	865	10899	Solyc07g066230.4.1,Solyc06g065260.3.1,Solyc06g074070.3.1,Solyc11g069960.2.1,Solyc04g015630.2.1,Solyc10g050110.1.1,Solyc07g056410.3.1,Solyc07g008620.1.1,Solyc03g006100.4.1,Solyc04g056640.1.1,Solyc06g008300.4.1,Solyc12g008400.2.1,Solyc04g008430.1.1,Solyc08g016310.3.1,Solyc07g042990.1.1,Solyc08g007630.1.1,Solyc02g071880.3.1,Solyc09g007710.3.1,Solyc07g005010.4.1,Solyc02g077630.3.1,Solyc02g064800.3.1,…	9.88445e-07	0.156823
Biological process	plant organ morphogenesis	GO:1905392	4	1.83984e-08	1.8973	78	518	865	10899	Solyc07g066230.4.1,Solyc06g065260.3.1,Solyc06g074070.3.1,Solyc11g069960.2.1,Solyc04g015630.2.1,Solyc10g050110.1.1,Solyc07g056410.3.1,Solyc02g094390.3.1,Solyc07g008620.1.1,Solyc03g006100.4.1,Solyc04g056640.1.1,Solyc06g008300.4.1,Solyc12g008400.2.1,Solyc04g008430.1.1,Solyc08g016310.3.1,Solyc07g042990.1.1,Solyc08g007630.1.1,Solyc02g071880.3.1,Solyc09g007710.3.1,Solyc07g005010.4.1,Solyc02g077630.3.1,…	1.48475e-06	0.150579
Biological process	root morphogenesis	GO:0010015	5	1.83984e-08	1.8973	78	518	865	10899	Solyc07g066230.4.1,Solyc06g065260.3.1,Solyc06g074070.3.1,Solyc11g069960.2.1,Solyc04g015630.2.1,Solyc10g050110.1.1,Solyc07g056410.3.1,Solyc02g094390.3.1,Solyc07g008620.1.1,Solyc03g006100.4.1,Solyc04g056640.1.1,Solyc06g008300.4.1,Solyc12g008400.2.1,Solyc04g008430.1.1,Solyc08g016310.3.1,Solyc07g042990.1.1,Solyc08g007630.1.1,Solyc02g071880.3.1,Solyc09g007710.3.1,Solyc07g005010.4.1,Solyc02g077630.3.1,…	1.48475e-06	0.150579
Biological process	response to external stimulus	GO:0009605	3	2.11369e-08	1.44064	193	1688	865	10899	Solyc09g009380.3.1,Solyc05g005140.4.1,Solyc07g066230.4.1,Solyc08g067310.1.1,Solyc01g098740.4.1,Solyc12g009010.2.1,Solyc04g014530.1.1,Solyc01g097770.4.1,Solyc04g080170.3.1,Solyc09g074830.3.1,Solyc06g065260.3.1,Solyc06g074070.3.1,Solyc08g066330.3.1,Solyc02g071260.3.1,Solyc11g069960.2.1,Solyc07g051890.1.1,Solyc04g015630.2.1,Solyc05g010530.3.1,Solyc10g050110.1.1,Solyc07g056410.3.1,Solyc07g008620.1.1,…	1.42145e-06	0.114336
Biological process	anatomical structure morphogenesis	GO:0009653	3	3.72075e-08	1.63256	117	903	865	10899	Solyc10g055410.2.1,Solyc07g066230.4.1,Solyc06g065260.3.1,Solyc06g074070.3.1,Solyc11g069960.2.1,Solyc04g015630.2.1,Solyc10g050110.1.1,Solyc07g056410.3.1,Solyc02g094390.3.1,Solyc07g008620.1.1,Solyc03g006100.4.1,Solyc03g113620.3.1,Solyc04g056640.1.1,Solyc01g079620.5.1,Solyc06g008300.4.1,Solyc06g069850.3.1,Solyc12g008400.2.1,Solyc03g007530.3.1,Solyc02g067340.5.1,Solyc11g005380.2.1,Solyc04g008430.1.1,…	2.30973e-06	0.129568
Biological process	root system development	GO:0022622	5	6.28466e-08	1.83653	79	542	865	10899	Solyc07g066230.4.1,Solyc06g065260.3.1,Solyc06g074070.3.1,Solyc04g082270.3.1,Solyc11g069960.2.1,Solyc04g015630.2.1,Solyc10g050110.1.1,Solyc07g056410.3.1,Solyc02g094390.3.1,Solyc07g008620.1.1,Solyc03g006100.4.1,Solyc04g056640.1.1,Solyc06g008300.4.1,Solyc12g008400.2.1,Solyc04g008430.1.1,Solyc08g016310.3.1,Solyc07g042990.1.1,Solyc08g007630.1.1,Solyc02g071880.3.1,Solyc09g007710.3.1,Solyc07g005010.4.1,…	3.62266e-06	0.145756
Biological process	root development	GO:0048364	5	6.28466e-08	1.83653	79	542	865	10899	Solyc07g066230.4.1,Solyc06g065260.3.1,Solyc06g074070.3.1,Solyc04g082270.3.1,Solyc11g069960.2.1,Solyc04g015630.2.1,Solyc10g050110.1.1,Solyc07g056410.3.1,Solyc02g094390.3.1,Solyc07g008620.1.1,Solyc03g006100.4.1,Solyc04g056640.1.1,Solyc06g008300.4.1,Solyc12g008400.2.1,Solyc04g008430.1.1,Solyc08g016310.3.1,Solyc07g042990.1.1,Solyc08g007630.1.1,Solyc02g071880.3.1,Solyc09g007710.3.1,Solyc07g005010.4.1,…	3.62266e-06	0.145756
Biological process	protein phosphorylation	GO:0006468	7	4.12787e-06	1.46404	127	1093	865	10899	Solyc09g009380.3.1,Solyc05g005140.4.1,Solyc07g066230.4.1,Solyc08g067310.1.1,Solyc01g098740.4.1,Solyc12g009010.2.1,Solyc01g097770.4.1,Solyc04g080170.3.1,Solyc09g074830.3.1,Solyc06g065260.3.1,Solyc06g074070.3.1,Solyc08g066330.3.1,Solyc11g069960.2.1,Solyc07g051890.1.1,Solyc05g010530.3.1,Solyc07g056410.3.1,Solyc03g006100.4.1,Solyc04g079690.3.1,Solyc03g080060.1.1,Solyc12g099830.2.1,Solyc09g007510.3.1,…	0.0002082	0.116194
Biological process	phosphorylation	GO:0016310	6	4.97499e-06	1.45871	127	1097	865	10899	Solyc09g009380.3.1,Solyc05g005140.4.1,Solyc07g066230.4.1,Solyc08g067310.1.1,Solyc01g098740.4.1,Solyc12g009010.2.1,Solyc01g097770.4.1,Solyc04g080170.3.1,Solyc09g074830.3.1,Solyc06g065260.3.1,Solyc06g074070.3.1,Solyc08g066330.3.1,Solyc11g069960.2.1,Solyc07g051890.1.1,Solyc05g010530.3.1,Solyc07g056410.3.1,Solyc03g006100.4.1,Solyc04g079690.3.1,Solyc03g080060.1.1,Solyc12g099830.2.1,Solyc09g007510.3.1,…	0.000236166	0.11577
Biological process	response to external biotic stimulus	GO:0043207	4	5.12357e-06	1.38293	162	1476	865	10899	Solyc09g009380.3.1,Solyc05g005140.4.1,Solyc07g066230.4.1,Solyc08g067310.1.1,Solyc01g098740.4.1,Solyc12g009010.2.1,Solyc01g097770.4.1,Solyc04g080170.3.1,Solyc09g074830.3.1,Solyc06g065260.3.1,Solyc06g074070.3.1,Solyc08g066330.3.1,Solyc11g069960.2.1,Solyc07g051890.1.1,Solyc04g015630.2.1,Solyc05g010530.3.1,Solyc10g050110.1.1,Solyc07g056410.3.1,Solyc07g008620.1.1,Solyc03g006100.4.1,Solyc04g079690.3.1,…	0.000229707	0.109756
Biological process	response to other organism	GO:0051707	5	5.12357e-06	1.38293	162	1476	865	10899	Solyc09g009380.3.1,Solyc05g005140.4.1,Solyc07g066230.4.1,Solyc08g067310.1.1,Solyc01g098740.4.1,Solyc12g009010.2.1,Solyc01g097770.4.1,Solyc04g080170.3.1,Solyc09g074830.3.1,Solyc06g065260.3.1,Solyc06g074070.3.1,Solyc08g066330.3.1,Solyc11g069960.2.1,Solyc07g051890.1.1,Solyc04g015630.2.1,Solyc05g010530.3.1,Solyc10g050110.1.1,Solyc07g056410.3.1,Solyc07g008620.1.1,Solyc03g006100.4.1,Solyc04g079690.3.1,…	0.000229707	0.109756
Biological process	biological process involved in interspecies interaction between organisms	GO:0044419	2	5.12357e-06	1.38293	162	1476	865	10899	Solyc09g009380.3.1,Solyc05g005140.4.1,Solyc07g066230.4.1,Solyc08g067310.1.1,Solyc01g098740.4.1,Solyc12g009010.2.1,Solyc01g097770.4.1,Solyc04g080170.3.1,Solyc09g074830.3.1,Solyc06g065260.3.1,Solyc06g074070.3.1,Solyc08g066330.3.1,Solyc11g069960.2.1,Solyc07g051890.1.1,Solyc04g015630.2.1,Solyc05g010530.3.1,Solyc10g050110.1.1,Solyc07g056410.3.1,Solyc07g008620.1.1,Solyc03g006100.4.1,Solyc04g079690.3.1,…	0.000229707	0.109756
Biological process	response to biotic stimulus	GO:0009607	3	5.12357e-06	1.38293	162	1476	865	10899	Solyc09g009380.3.1,Solyc05g005140.4.1,Solyc07g066230.4.1,Solyc08g067310.1.1,Solyc01g098740.4.1,Solyc12g009010.2.1,Solyc01g097770.4.1,Solyc04g080170.3.1,Solyc09g074830.3.1,Solyc06g065260.3.1,Solyc06g074070.3.1,Solyc08g066330.3.1,Solyc11g069960.2.1,Solyc07g051890.1.1,Solyc04g015630.2.1,Solyc05g010530.3.1,Solyc10g050110.1.1,Solyc07g056410.3.1,Solyc07g008620.1.1,Solyc03g006100.4.1,Solyc04g079690.3.1,…	0.000229707	0.109756
Biological process	defense response to nematode	GO:0002215	7	8.18561e-06	1.3879	153	1389	865	10899	Solyc09g009380.3.1,Solyc05g005140.4.1,Solyc07g066230.4.1,Solyc08g067310.1.1,Solyc01g098740.4.1,Solyc12g009010.2.1,Solyc01g097770.4.1,Solyc04g080170.3.1,Solyc09g074830.3.1,Solyc06g065260.3.1,Solyc06g074070.3.1,Solyc08g066330.3.1,Solyc11g069960.2.1,Solyc07g051890.1.1,Solyc04g015630.2.1,Solyc05g010530.3.1,Solyc10g050110.1.1,Solyc07g056410.3.1,Solyc07g008620.1.1,Solyc03g006100.4.1,Solyc04g079690.3.1,…	0.000300263	0.110151
Biological process	defense response to other organism	GO:0098542	6	1.42651e-05	1.3671	157	1447	865	10899	Solyc09g009380.3.1,Solyc05g005140.4.1,Solyc07g066230.4.1,Solyc08g067310.1.1,Solyc01g098740.4.1,Solyc12g009010.2.1,Solyc01g097770.4.1,Solyc04g080170.3.1,Solyc09g074830.3.1,Solyc06g065260.3.1,Solyc06g074070.3.1,Solyc08g066330.3.1,Solyc11g069960.2.1,Solyc07g051890.1.1,Solyc04g015630.2.1,Solyc05g010530.3.1,Solyc10g050110.1.1,Solyc07g056410.3.1,Solyc07g008620.1.1,Solyc03g006100.4.1,Solyc04g079690.3.1,…	0.000500519	0.1085
Biological process	response to stress	GO:0006950	3	1.44153e-05	1.27196	234	2318	865	10899	Solyc09g009380.3.1,Solyc05g005140.4.1,Solyc07g066230.4.1,Solyc08g067310.1.1,Solyc01g098740.4.1,Solyc12g009010.2.1,Solyc04g079120.3.1,Solyc04g014530.1.1,Solyc01g097770.4.1,Solyc04g080170.3.1,Solyc09g074830.3.1,Solyc06g065260.3.1,Solyc06g074070.3.1,Solyc08g066330.3.1,Solyc11g069960.2.1,Solyc07g051890.1.1,Solyc04g015630.2.1,Solyc05g010530.3.1,Solyc10g050110.1.1,Solyc07g056410.3.1,Solyc07g008620.1.1,…	0.000484716	0.100949
Biological process	defense response	GO:0006952	4	1.70161e-05	1.35296	163	1518	865	10899	Solyc09g009380.3.1,Solyc05g005140.4.1,Solyc07g066230.4.1,Solyc08g067310.1.1,Solyc01g098740.4.1,Solyc12g009010.2.1,Solyc01g097770.4.1,Solyc04g080170.3.1,Solyc09g074830.3.1,Solyc06g065260.3.1,Solyc06g074070.3.1,Solyc08g066330.3.1,Solyc11g069960.2.1,Solyc07g051890.1.1,Solyc04g015630.2.1,Solyc05g010530.3.1,Solyc10g050110.1.1,Solyc07g056410.3.1,Solyc07g008620.1.1,Solyc03g006100.4.1,Solyc04g079690.3.1,…	0.000549279	0.107378
Biological process	carbohydrate metabolic process	GO:0005975	4	1.90691e-05	1.69057	64	477	865	10899	Solyc02g069670.4.1,Solyc04g007150.3.1,Solyc03g116500.4.1,Solyc01g110360.3.1,Solyc12g015770.3.1,Solyc04g007160.1.1,Solyc04g071650.4.1,Solyc01g097000.3.1,Solyc07g065900.3.1,Solyc11g008810.2.1,Solyc05g005080.3.1,Solyc11g044910.2.1,Solyc07g042160.3.1,Solyc09g061860.4.1,Solyc05g012510.3.1,Solyc01g060020.4.1,Solyc03g093130.3.1,Solyc09g075360.5.1,Solyc03g097050.3.1,Solyc09g009260.3.1,Solyc02g084720.3.1,…	0.000591874	0.134172
Biological process	response to inorganic substance	GO:0010035	4	7.54796e-05	1.68	56	420	865	10899	Solyc10g084320.3.1,Solyc01g087820.2.1,Solyc04g079120.3.1,Solyc04g014530.1.1,Solyc02g069630.3.1,Solyc03g093550.1.1,Solyc08g082210.4.1,Solyc06g076400.3.1,Solyc12g008350.3.1,Solyc06g066540.1.1,Solyc08g078190.3.1,Solyc10g012370.3.1,Solyc01g087840.3.1,Solyc07g062970.3.1,Solyc02g093150.3.1,Solyc03g065250.4.1,Solyc09g075420.3.1,Solyc05g050830.3.1,Solyc09g066360.1.1,Solyc08g007670.1.1,Solyc05g051200.1.1,…	0.002256	0.133333
Biological process	cellular response to extracellular stimulus	GO:0031668	5	0.000172072	2.1	27	162	865	10899	Solyc04g014530.1.1,Solyc03g093550.1.1,Solyc08g082210.4.1,Solyc12g008350.3.1,Solyc06g066540.1.1,Solyc08g078190.3.1,Solyc02g093150.3.1,Solyc09g075420.3.1,Solyc05g050830.3.1,Solyc09g066360.1.1,Solyc05g051200.1.1,Solyc05g052040.1.1,Solyc11g010710.2.1,Solyc08g007820.1.1,Solyc10g084340.2.1,Solyc06g082590.1.1,Solyc03g093530.3.1,Solyc03g026270.3.1,Solyc03g093560.1.1,Solyc03g093610.1.1,Solyc01g095500.3.1,…	0.00495937	0.166667
Biological process	cellular response to salt	GO:1902075	5	0.000172072	2.1	27	162	865	10899	Solyc04g014530.1.1,Solyc03g093550.1.1,Solyc08g082210.4.1,Solyc12g008350.3.1,Solyc06g066540.1.1,Solyc08g078190.3.1,Solyc02g093150.3.1,Solyc09g075420.3.1,Solyc05g050830.3.1,Solyc09g066360.1.1,Solyc05g051200.1.1,Solyc05g052040.1.1,Solyc11g010710.2.1,Solyc08g007820.1.1,Solyc10g084340.2.1,Solyc06g082590.1.1,Solyc03g093530.3.1,Solyc03g026270.3.1,Solyc03g093560.1.1,Solyc03g093610.1.1,Solyc01g095500.3.1,…	0.00495937	0.166667
Biological process	cellular response to abiotic stimulus	GO:0071214	5	0.000172072	2.1	27	162	865	10899	Solyc04g014530.1.1,Solyc03g093550.1.1,Solyc08g082210.4.1,Solyc12g008350.3.1,Solyc06g066540.1.1,Solyc08g078190.3.1,Solyc02g093150.3.1,Solyc09g075420.3.1,Solyc05g050830.3.1,Solyc09g066360.1.1,Solyc05g051200.1.1,Solyc05g052040.1.1,Solyc11g010710.2.1,Solyc08g007820.1.1,Solyc10g084340.2.1,Solyc06g082590.1.1,Solyc03g093530.3.1,Solyc03g026270.3.1,Solyc03g093560.1.1,Solyc03g093610.1.1,Solyc01g095500.3.1,…	0.00495937	0.166667
Biological process	cellular response to acid chemical	GO:0071229	5	0.000172072	2.1	27	162	865	10899	Solyc04g014530.1.1,Solyc03g093550.1.1,Solyc08g082210.4.1,Solyc12g008350.3.1,Solyc06g066540.1.1,Solyc08g078190.3.1,Solyc02g093150.3.1,Solyc09g075420.3.1,Solyc05g050830.3.1,Solyc09g066360.1.1,Solyc05g051200.1.1,Solyc05g052040.1.1,Solyc11g010710.2.1,Solyc08g007820.1.1,Solyc10g084340.2.1,Solyc06g082590.1.1,Solyc03g093530.3.1,Solyc03g026270.3.1,Solyc03g093560.1.1,Solyc03g093610.1.1,Solyc01g095500.3.1,…	0.00495937	0.166667
Biological process	cellular response to environmental stimulus	GO:0104004	4	0.000172072	2.1	27	162	865	10899	Solyc04g014530.1.1,Solyc03g093550.1.1,Solyc08g082210.4.1,Solyc12g008350.3.1,Solyc06g066540.1.1,Solyc08g078190.3.1,Solyc02g093150.3.1,Solyc09g075420.3.1,Solyc05g050830.3.1,Solyc09g066360.1.1,Solyc05g051200.1.1,Solyc05g052040.1.1,Solyc11g010710.2.1,Solyc08g007820.1.1,Solyc10g084340.2.1,Solyc06g082590.1.1,Solyc03g093530.3.1,Solyc03g026270.3.1,Solyc03g093560.1.1,Solyc03g093610.1.1,Solyc01g095500.3.1,…	0.00495937	0.166667
Biological process	cellular response to water deprivation	GO:0042631	7	0.000172072	2.1	27	162	865	10899	Solyc04g014530.1.1,Solyc03g093550.1.1,Solyc08g082210.4.1,Solyc12g008350.3.1,Solyc06g066540.1.1,Solyc08g078190.3.1,Solyc02g093150.3.1,Solyc09g075420.3.1,Solyc05g050830.3.1,Solyc09g066360.1.1,Solyc05g051200.1.1,Solyc05g052040.1.1,Solyc11g010710.2.1,Solyc08g007820.1.1,Solyc10g084340.2.1,Solyc06g082590.1.1,Solyc03g093530.3.1,Solyc03g026270.3.1,Solyc03g093560.1.1,Solyc03g093610.1.1,Solyc01g095500.3.1,…	0.00495937	0.166667
Biological process	cellular response to water stimulus	GO:0071462	6	0.000172072	2.1	27	162	865	10899	Solyc04g014530.1.1,Solyc03g093550.1.1,Solyc08g082210.4.1,Solyc12g008350.3.1,Solyc06g066540.1.1,Solyc08g078190.3.1,Solyc02g093150.3.1,Solyc09g075420.3.1,Solyc05g050830.3.1,Solyc09g066360.1.1,Solyc05g051200.1.1,Solyc05g052040.1.1,Solyc11g010710.2.1,Solyc08g007820.1.1,Solyc10g084340.2.1,Solyc06g082590.1.1,Solyc03g093530.3.1,Solyc03g026270.3.1,Solyc03g093560.1.1,Solyc03g093610.1.1,Solyc01g095500.3.1,…	0.00495937	0.166667
Biological process	cellular response to external stimulus	GO:0071496	4	0.000172072	2.1	27	162	865	10899	Solyc04g014530.1.1,Solyc03g093550.1.1,Solyc08g082210.4.1,Solyc12g008350.3.1,Solyc06g066540.1.1,Solyc08g078190.3.1,Solyc02g093150.3.1,Solyc09g075420.3.1,Solyc05g050830.3.1,Solyc09g066360.1.1,Solyc05g051200.1.1,Solyc05g052040.1.1,Solyc11g010710.2.1,Solyc08g007820.1.1,Solyc10g084340.2.1,Solyc06g082590.1.1,Solyc03g093530.3.1,Solyc03g026270.3.1,Solyc03g093560.1.1,Solyc03g093610.1.1,Solyc01g095500.3.1,…	0.00495937	0.166667
Biological process	response to extracellular stimulus	GO:0009991	4	0.000211867	2.07439	27	164	865	10899	Solyc04g014530.1.1,Solyc03g093550.1.1,Solyc08g082210.4.1,Solyc12g008350.3.1,Solyc06g066540.1.1,Solyc08g078190.3.1,Solyc02g093150.3.1,Solyc09g075420.3.1,Solyc05g050830.3.1,Solyc09g066360.1.1,Solyc05g051200.1.1,Solyc05g052040.1.1,Solyc11g010710.2.1,Solyc08g007820.1.1,Solyc10g084340.2.1,Solyc06g082590.1.1,Solyc03g093530.3.1,Solyc03g026270.3.1,Solyc03g093560.1.1,Solyc03g093610.1.1,Solyc01g095500.3.1,…	0.00474936	0.164634
Biological process	response to acid chemical	GO:0001101	4	0.000255027	1.77465	40	284	865	10899	Solyc04g079120.3.1,Solyc04g014530.1.1,Solyc03g093550.1.1,Solyc08g082210.4.1,Solyc06g076400.3.1,Solyc12g008350.3.1,Solyc06g066540.1.1,Solyc08g078190.3.1,Solyc07g062970.3.1,Solyc02g093150.3.1,Solyc03g065250.4.1,Solyc09g075420.3.1,Solyc05g050830.3.1,Solyc09g066360.1.1,Solyc05g051200.1.1,Solyc05g052040.1.1,Solyc11g010710.2.1,Solyc02g084850.3.1,Solyc06g005750.3.1,Solyc08g007820.1.1,Solyc10g084340.2.1,…	0.00556236	0.140845
Biological process	response to water	GO:0009415	5	0.000255027	1.77465	40	284	865	10899	Solyc04g079120.3.1,Solyc04g014530.1.1,Solyc03g093550.1.1,Solyc08g082210.4.1,Solyc06g076400.3.1,Solyc12g008350.3.1,Solyc06g066540.1.1,Solyc08g078190.3.1,Solyc07g062970.3.1,Solyc02g093150.3.1,Solyc03g065250.4.1,Solyc09g075420.3.1,Solyc05g050830.3.1,Solyc09g066360.1.1,Solyc05g051200.1.1,Solyc05g052040.1.1,Solyc11g010710.2.1,Solyc02g084850.3.1,Solyc06g005750.3.1,Solyc08g007820.1.1,Solyc10g084340.2.1,…	0.00556236	0.140845
Biological process	phosphorus metabolic process	GO:0006793	4	0.000266223	1.32175	137	1306	865	10899	Solyc09g009380.3.1,Solyc05g005140.4.1,Solyc07g066230.4.1,Solyc08g067310.1.1,Solyc01g098740.4.1,Solyc12g009010.2.1,Solyc01g097770.4.1,Solyc04g080170.3.1,Solyc09g074830.3.1,Solyc06g065260.3.1,Solyc06g074070.3.1,Solyc08g066330.3.1,Solyc11g069960.2.1,Solyc07g051890.1.1,Solyc05g010530.3.1,Solyc07g056410.3.1,Solyc03g112060.3.1,Solyc03g006100.4.1,Solyc04g079690.3.1,Solyc03g080060.1.1,Solyc12g099830.2.1,…	0.00550876	0.1049
Biological process	phosphate-containing compound metabolic process	GO:0006796	5	0.000266223	1.32175	137	1306	865	10899	Solyc09g009380.3.1,Solyc05g005140.4.1,Solyc07g066230.4.1,Solyc08g067310.1.1,Solyc01g098740.4.1,Solyc12g009010.2.1,Solyc01g097770.4.1,Solyc04g080170.3.1,Solyc09g074830.3.1,Solyc06g065260.3.1,Solyc06g074070.3.1,Solyc08g066330.3.1,Solyc11g069960.2.1,Solyc07g051890.1.1,Solyc05g010530.3.1,Solyc07g056410.3.1,Solyc03g112060.3.1,Solyc03g006100.4.1,Solyc04g079690.3.1,Solyc03g080060.1.1,Solyc12g099830.2.1,…	0.00550876	0.1049
Biological process	response to salt	GO:1902074	4	0.000295646	1.76224	40	286	865	10899	Solyc04g079120.3.1,Solyc04g014530.1.1,Solyc03g093550.1.1,Solyc08g082210.4.1,Solyc06g076400.3.1,Solyc12g008350.3.1,Solyc06g066540.1.1,Solyc08g078190.3.1,Solyc07g062970.3.1,Solyc02g093150.3.1,Solyc03g065250.4.1,Solyc09g075420.3.1,Solyc05g050830.3.1,Solyc09g066360.1.1,Solyc05g051200.1.1,Solyc05g052040.1.1,Solyc11g010710.2.1,Solyc02g084850.3.1,Solyc06g005750.3.1,Solyc08g007820.1.1,Solyc10g084340.2.1,…	0.00581918	0.13986
Biological process	steroid metabolic process	GO:0008202	5	0.000343685	2.58462	16	78	865	10899	Solyc10g080150.2.1,Solyc10g052500.2.1,Solyc08g076790.3.1,Solyc04g080550.5.1,Solyc04g082750.3.1,Solyc09g092330.3.1,Solyc10g085920.3.1,Solyc03g097170.3.1,Solyc11g072510.3.1,Solyc05g051010.4.1,Solyc07g043550.3.1,Solyc06g068440.5.1,Solyc12g055930.3.1,Solyc02g070760.4.1,Solyc10g018140.2.1,Solyc10g018260.1.1,	0.00660366	0.205128
Biological process	steroid biosynthetic process	GO:0006694	6	0.000343685	2.58462	16	78	865	10899	Solyc10g080150.2.1,Solyc10g052500.2.1,Solyc08g076790.3.1,Solyc04g080550.5.1,Solyc04g082750.3.1,Solyc09g092330.3.1,Solyc10g085920.3.1,Solyc03g097170.3.1,Solyc11g072510.3.1,Solyc05g051010.4.1,Solyc07g043550.3.1,Solyc06g068440.5.1,Solyc12g055930.3.1,Solyc02g070760.4.1,Solyc10g018140.2.1,Solyc10g018260.1.1,	0.00660366	0.205128
Biological process	response to abiotic stimulus	GO:0009628	3	0.000343931	1.56505	59	475	865	10899	Solyc04g079120.3.1,Solyc04g014530.1.1,Solyc02g071260.3.1,Solyc03g093550.1.1,Solyc08g082210.4.1,Solyc06g076400.3.1,Solyc12g008350.3.1,Solyc05g025680.3.1,Solyc06g066540.1.1,Solyc08g078190.3.1,Solyc07g062970.3.1,Solyc04g082060.4.1,Solyc02g093150.3.1,Solyc03g065250.4.1,Solyc03g112320.4.1,Solyc09g075420.3.1,Solyc05g050830.3.1,Solyc01g094890.4.1,Solyc02g083170.3.1,Solyc09g066360.1.1,Solyc01g099620.3.1,…	0.00630801	0.124211
Biological process	lipid metabolic process	GO:0006629	4	0.000414384	1.61457	51	398	865	10899	Solyc10g080150.2.1,Solyc10g009430.3.1,Solyc10g052500.2.1,Solyc10g076710.3.1,Solyc02g063140.4.1,Solyc09g061860.4.1,Solyc03g065250.4.1,Solyc08g076790.3.1,Solyc02g067660.4.1,Solyc04g080550.5.1,Solyc06g053980.3.1,Solyc12g014570.2.1,Solyc03g097470.3.1,Solyc04g082750.3.1,Solyc07g065120.3.1,Solyc09g092330.3.1,Solyc02g080880.4.1,Solyc10g086320.2.1,Solyc10g085920.3.1,Solyc03g097170.3.1,Solyc11g072510.3.1,…	0.00743128	0.128141
Biological process	carbohydrate derivative transport	GO:1901264	6	0.000423181	5.4	6	14	865	10899	Solyc07g008200.3.1,Solyc02g014430.3.1,Solyc11g008610.3.1,Solyc01g008020.5.1,Solyc02g079330.3.1,Solyc04g074870.3.1,	0.00742407	0.428571
Biological process	lipid biosynthetic process	GO:0008610	5	0.001007	1.83618	29	199	865	10899	Solyc10g080150.2.1,Solyc10g009430.3.1,Solyc10g052500.2.1,Solyc02g063140.4.1,Solyc03g065250.4.1,Solyc08g076790.3.1,Solyc04g080550.5.1,Solyc03g097470.3.1,Solyc04g082750.3.1,Solyc09g092330.3.1,Solyc10g085920.3.1,Solyc03g097170.3.1,Solyc11g072510.3.1,Solyc04g079960.1.1,Solyc06g005750.3.1,Solyc05g051010.4.1,Solyc07g043550.3.1,Solyc05g053550.3.1,Solyc01g088400.4.1,Solyc06g068440.5.1,Solyc07g007620.3.1,…	0.0172903	0.145729
Biological process	response to stimulus	GO:0050896	2	0.00117395	1.14173	334	3686	865	10899	Solyc09g009380.3.1,Solyc10g055410.2.1,Solyc10g084320.3.1,Solyc05g005140.4.1,Solyc07g066230.4.1,Solyc12g020110.2.1,Solyc08g067310.1.1,Solyc01g098740.4.1,Solyc12g009010.2.1,Solyc01g087820.2.1,Solyc04g079120.3.1,Solyc04g074310.4.1,Solyc04g014530.1.1,Solyc01g097770.4.1,Solyc04g080170.3.1,Solyc01g110920.5.1,Solyc09g074830.3.1,Solyc06g065260.3.1,Solyc06g074070.3.1,Solyc08g066330.3.1,Solyc02g071260.3.1,…	0.0189475	0.0906131
Biological process	response to water deprivation	GO:0009414	6	0.00133843	1.67097	37	279	865	10899	Solyc04g079120.3.1,Solyc04g014530.1.1,Solyc03g093550.1.1,Solyc08g082210.4.1,Solyc06g076400.3.1,Solyc12g008350.3.1,Solyc06g066540.1.1,Solyc08g078190.3.1,Solyc07g062970.3.1,Solyc02g093150.3.1,Solyc03g065250.4.1,Solyc09g075420.3.1,Solyc05g050830.3.1,Solyc09g066360.1.1,Solyc05g051200.1.1,Solyc05g052040.1.1,Solyc11g010710.2.1,Solyc06g005750.3.1,Solyc08g007820.1.1,Solyc10g084340.2.1,Solyc01g088400.4.1,…	0.0211788	0.132616
Biological process	cellular response to oxygen-containing compound	GO:1901701	5	0.0017704	1.57959	43	343	865	10899	Solyc04g014530.1.1,Solyc03g093550.1.1,Solyc08g082210.4.1,Solyc03g006260.5.1,Solyc12g008350.3.1,Solyc05g025680.3.1,Solyc06g066540.1.1,Solyc08g078190.3.1,Solyc04g082060.4.1,Solyc02g093150.3.1,Solyc09g075420.3.1,Solyc05g050830.3.1,Solyc02g083170.3.1,Solyc09g066360.1.1,Solyc01g099620.3.1,Solyc06g068680.3.1,Solyc02g083190.3.1,Solyc05g051200.1.1,Solyc12g005040.2.1,Solyc05g052040.1.1,Solyc11g010710.2.1,…	0.0274753	0.125364
Biological process	reproductive shoot system development	GO:0090567	6	0.00214061	1.96	21	135	865	10899	Solyc02g087840.3.1,Solyc04g005800.3.1,Solyc03g098200.4.1,Solyc09g011380.3.1,Solyc01g090460.3.1,Solyc06g053220.3.1,Solyc05g006980.3.1,Solyc02g089940.4.1,Solyc02g024070.3.1,Solyc01g096320.3.1,Solyc08g081400.4.1,Solyc03g082550.3.1,Solyc06g050160.4.1,Solyc06g060830.3.1,Solyc08g078300.4.1,Solyc09g066060.4.1,Solyc03g120910.4.1,Solyc02g077590.1.1,Solyc05g007180.3.1,Solyc05g051460.3.1,Solyc02g063520.4.1,	0.0325938	0.155556
Biological process	regulation of cell differentiation	GO:0045595	5	0.00214061	1.96	21	135	865	10899	Solyc02g087840.3.1,Solyc04g005800.3.1,Solyc03g098200.4.1,Solyc09g011380.3.1,Solyc01g090460.3.1,Solyc06g053220.3.1,Solyc05g006980.3.1,Solyc02g089940.4.1,Solyc02g024070.3.1,Solyc01g096320.3.1,Solyc08g081400.4.1,Solyc03g082550.3.1,Solyc06g050160.4.1,Solyc06g060830.3.1,Solyc08g078300.4.1,Solyc09g066060.4.1,Solyc03g120910.4.1,Solyc02g077590.1.1,Solyc05g007180.3.1,Solyc05g051460.3.1,Solyc02g063520.4.1,	0.0325938	0.155556
Biological process	negative regulation of cell differentiation	GO:0045596	6	0.00214061	1.96	21	135	865	10899	Solyc02g087840.3.1,Solyc04g005800.3.1,Solyc03g098200.4.1,Solyc09g011380.3.1,Solyc01g090460.3.1,Solyc06g053220.3.1,Solyc05g006980.3.1,Solyc02g089940.4.1,Solyc02g024070.3.1,Solyc01g096320.3.1,Solyc08g081400.4.1,Solyc03g082550.3.1,Solyc06g050160.4.1,Solyc06g060830.3.1,Solyc08g078300.4.1,Solyc09g066060.4.1,Solyc03g120910.4.1,Solyc02g077590.1.1,Solyc05g007180.3.1,Solyc05g051460.3.1,Solyc02g063520.4.1,	0.0325938	0.155556
Biological process	maintenance of plant organ identity	GO:0090700	7	0.00214061	1.96	21	135	865	10899	Solyc02g087840.3.1,Solyc04g005800.3.1,Solyc03g098200.4.1,Solyc09g011380.3.1,Solyc01g090460.3.1,Solyc06g053220.3.1,Solyc05g006980.3.1,Solyc02g089940.4.1,Solyc02g024070.3.1,Solyc01g096320.3.1,Solyc08g081400.4.1,Solyc03g082550.3.1,Solyc06g050160.4.1,Solyc06g060830.3.1,Solyc08g078300.4.1,Solyc09g066060.4.1,Solyc03g120910.4.1,Solyc02g077590.1.1,Solyc05g007180.3.1,Solyc05g051460.3.1,Solyc02g063520.4.1,	0.0325938	0.155556
Biological process	floral organ development	GO:0048437	5	0.00214061	1.96	21	135	865	10899	Solyc02g087840.3.1,Solyc04g005800.3.1,Solyc03g098200.4.1,Solyc09g011380.3.1,Solyc01g090460.3.1,Solyc06g053220.3.1,Solyc05g006980.3.1,Solyc02g089940.4.1,Solyc02g024070.3.1,Solyc01g096320.3.1,Solyc08g081400.4.1,Solyc03g082550.3.1,Solyc06g050160.4.1,Solyc06g060830.3.1,Solyc08g078300.4.1,Solyc09g066060.4.1,Solyc03g120910.4.1,Solyc02g077590.1.1,Solyc05g007180.3.1,Solyc05g051460.3.1,Solyc02g063520.4.1,	0.0325938	0.155556
Biological process	maintenance of floral organ identity	GO:0048497	8	0.00214061	1.96	21	135	865	10899	Solyc02g087840.3.1,Solyc04g005800.3.1,Solyc03g098200.4.1,Solyc09g011380.3.1,Solyc01g090460.3.1,Solyc06g053220.3.1,Solyc05g006980.3.1,Solyc02g089940.4.1,Solyc02g024070.3.1,Solyc01g096320.3.1,Solyc08g081400.4.1,Solyc03g082550.3.1,Solyc06g050160.4.1,Solyc06g060830.3.1,Solyc08g078300.4.1,Solyc09g066060.4.1,Solyc03g120910.4.1,Solyc02g077590.1.1,Solyc05g007180.3.1,Solyc05g051460.3.1,Solyc02g063520.4.1,	0.0325938	0.155556
Biological process	flower development	GO:0009908	7	0.00214061	1.96	21	135	865	10899	Solyc02g087840.3.1,Solyc04g005800.3.1,Solyc03g098200.4.1,Solyc09g011380.3.1,Solyc01g090460.3.1,Solyc06g053220.3.1,Solyc05g006980.3.1,Solyc02g089940.4.1,Solyc02g024070.3.1,Solyc01g096320.3.1,Solyc08g081400.4.1,Solyc03g082550.3.1,Solyc06g050160.4.1,Solyc06g060830.3.1,Solyc08g078300.4.1,Solyc09g066060.4.1,Solyc03g120910.4.1,Solyc02g077590.1.1,Solyc05g007180.3.1,Solyc05g051460.3.1,Solyc02g063520.4.1,	0.0325938	0.155556
Biological process	negative regulation of developmental process	GO:0051093	5	0.00214061	1.96	21	135	865	10899	Solyc02g087840.3.1,Solyc04g005800.3.1,Solyc03g098200.4.1,Solyc09g011380.3.1,Solyc01g090460.3.1,Solyc06g053220.3.1,Solyc05g006980.3.1,Solyc02g089940.4.1,Solyc02g024070.3.1,Solyc01g096320.3.1,Solyc08g081400.4.1,Solyc03g082550.3.1,Solyc06g050160.4.1,Solyc06g060830.3.1,Solyc08g078300.4.1,Solyc09g066060.4.1,Solyc03g120910.4.1,Solyc02g077590.1.1,Solyc05g007180.3.1,Solyc05g051460.3.1,Solyc02g063520.4.1,	0.0325938	0.155556
Biological process	response to osmotic stress	GO:0006970	4	0.0026125	3.528	7	25	865	10899	Solyc05g025680.3.1,Solyc03g112320.4.1,Solyc01g094890.4.1,Solyc01g099620.3.1,Solyc06g068680.3.1,Solyc08g081690.3.1,Solyc03g117980.3.1,	0.0345621	0.28
Biological process	response to wounding	GO:0009611	4	0.00270949	3.97895	6	19	865	10899	Solyc09g084470.3.1,Solyc09g083435.1.1,Solyc09g084460.3.1,Solyc09g084450.3.1,Solyc01g108390.3.1,Solyc08g080630.4.1,	0.0352671	0.315789
Biological process	shoot system development	GO:0048367	5	0.00284569	1.48065	51	434	865	10899	Solyc02g087840.3.1,Solyc04g005800.3.1,Solyc10g055410.2.1,Solyc03g098200.4.1,Solyc04g082270.3.1,Solyc03g113620.3.1,Solyc01g079620.5.1,Solyc06g069850.3.1,Solyc02g067340.5.1,Solyc11g005380.2.1,Solyc10g084370.3.1,Solyc09g011380.3.1,Solyc01g090460.3.1,Solyc06g053220.3.1,Solyc05g006980.3.1,Solyc02g089940.4.1,Solyc01g094360.3.1,Solyc10g080530.2.1,Solyc01g057910.3.1,Solyc05g007160.3.1,Solyc12g099140.2.1,…	0.0364519	0.117512
Biological process	negative regulation of cellular process	GO:0048523	5	0.00293686	1.82169	24	166	865	10899	Solyc02g087840.3.1,Solyc04g005800.3.1,Solyc03g098200.4.1,Solyc09g011380.3.1,Solyc01g090460.3.1,Solyc06g053220.3.1,Solyc05g006980.3.1,Solyc02g089940.4.1,Solyc04g082900.5.1,Solyc02g024070.3.1,Solyc01g096320.3.1,Solyc08g081400.4.1,Solyc06g076320.1.1,Solyc03g082550.3.1,Solyc06g050160.4.1,Solyc06g060830.3.1,Solyc08g078300.4.1,Solyc09g066060.4.1,Solyc03g120910.4.1,Solyc02g077590.1.1,Solyc05g007180.3.1,…	0.037032	0.144578
Biological process	sulfate transport	GO:0008272	6	0.00476767	4.2	5	15	865	10899	Solyc04g072760.3.1,Solyc04g072740.3.1,Solyc04g054730.3.1,Solyc12g056930.2.1,Solyc06g084140.4.1,	0.0591924	0.333333
Biological process	sulfur compound transport	GO:0072348	5	0.00476767	4.2	5	15	865	10899	Solyc04g072760.3.1,Solyc04g072740.3.1,Solyc04g054730.3.1,Solyc12g056930.2.1,Solyc06g084140.4.1,	0.0591924	0.333333
Biological process	cell differentiation	GO:0030154	4	0.00559505	1.38716	60	545	865	10899	Solyc02g087840.3.1,Solyc04g005800.3.1,Solyc10g055410.2.1,Solyc03g098200.4.1,Solyc02g094390.3.1,Solyc03g113620.3.1,Solyc01g079620.5.1,Solyc06g069850.3.1,Solyc03g007530.3.1,Solyc02g067340.5.1,Solyc10g084370.3.1,Solyc09g011380.3.1,Solyc01g090460.3.1,Solyc06g053220.3.1,Solyc05g006980.3.1,Solyc02g089940.4.1,Solyc01g094360.3.1,Solyc04g010200.1.1,Solyc01g057910.3.1,Solyc05g007160.3.1,Solyc02g087870.3.1,…	0.0673911	0.110092
Biological process	cellular developmental process	GO:0048869	3	0.00581871	1.38462	60	546	865	10899	Solyc02g087840.3.1,Solyc04g005800.3.1,Solyc10g055410.2.1,Solyc03g098200.4.1,Solyc02g094390.3.1,Solyc03g113620.3.1,Solyc01g079620.5.1,Solyc06g069850.3.1,Solyc03g007530.3.1,Solyc02g067340.5.1,Solyc10g084370.3.1,Solyc09g011380.3.1,Solyc01g090460.3.1,Solyc06g053220.3.1,Solyc05g006980.3.1,Solyc02g089940.4.1,Solyc01g094360.3.1,Solyc04g010200.1.1,Solyc01g057910.3.1,Solyc05g007160.3.1,Solyc02g087870.3.1,…	0.0680536	0.10989
Biological process	nucleobase-containing compound transport	GO:0015931	6	0.00606896	3.43636	6	22	865	10899	Solyc07g008200.3.1,Solyc02g014430.3.1,Solyc11g008610.3.1,Solyc01g008020.5.1,Solyc02g079330.3.1,Solyc04g074870.3.1,	0.0699665	0.272727
Biological process	cellular response to chemical stimulus	GO:0070887	4	0.00654339	1.34043	70	658	865	10899	Solyc10g055410.2.1,Solyc04g014530.1.1,Solyc03g113620.3.1,Solyc03g093550.1.1,Solyc01g079620.5.1,Solyc06g069850.3.1,Solyc08g082210.4.1,Solyc03g006260.5.1,Solyc12g008350.3.1,Solyc02g067340.5.1,Solyc05g025680.3.1,Solyc10g084370.3.1,Solyc06g066540.1.1,Solyc08g078190.3.1,Solyc04g082060.4.1,Solyc02g093150.3.1,Solyc09g075420.3.1,Solyc05g050830.3.1,Solyc01g094360.3.1,Solyc01g057910.3.1,Solyc05g007160.3.1,…	0.0723358	0.106383
Biological process	regulation of developmental process	GO:0050793	4	0.00985408	1.67514	23	173	865	10899	Solyc02g087840.3.1,Solyc04g005800.3.1,Solyc03g098200.4.1,Solyc09g011380.3.1,Solyc01g090460.3.1,Solyc06g053220.3.1,Solyc05g006980.3.1,Solyc02g089940.4.1,Solyc02g024070.3.1,Solyc01g096320.3.1,Solyc02g031990.1.1,Solyc08g081400.4.1,Solyc03g082550.3.1,Solyc06g050160.4.1,Solyc03g117500.1.1,Solyc06g060830.3.1,Solyc08g078300.4.1,Solyc09g066060.4.1,Solyc03g120910.4.1,Solyc02g077590.1.1,Solyc05g007180.3.1,…	0.107463	0.132948
Biological process	cell communication	GO:0007154	3	0.0117962	1.26142	89	889	865	10899	Solyc10g055410.2.1,Solyc12g020110.2.1,Solyc08g067310.1.1,Solyc04g014530.1.1,Solyc02g071260.3.1,Solyc03g113620.3.1,Solyc03g093550.1.1,Solyc10g076710.3.1,Solyc01g079620.5.1,Solyc06g069850.3.1,Solyc08g082210.4.1,Solyc03g006260.5.1,Solyc12g008350.3.1,Solyc02g067340.5.1,Solyc05g025680.3.1,Solyc10g084370.3.1,Solyc06g066540.1.1,Solyc08g078190.3.1,Solyc07g054830.4.1,Solyc04g082060.4.1,Solyc02g093150.3.1,…	0.126927	0.100112
Biological process	multicellular organism development	GO:0007275	4	0.0160382	1.13948	208	2300	865	10899	Solyc11g072040.2.1,Solyc04g008570.4.1,Solyc02g087840.3.1,Solyc04g005800.3.1,Solyc10g055410.2.1,Solyc07g066230.4.1,Solyc03g098200.4.1,Solyc06g065260.3.1,Solyc02g092310.4.1,Solyc06g074070.3.1,Solyc04g082270.3.1,Solyc11g069960.2.1,Solyc07g064160.3.1,Solyc04g015630.2.1,Solyc10g050110.1.1,Solyc07g056410.3.1,Solyc02g094390.3.1,Solyc07g008620.1.1,Solyc03g006100.4.1,Solyc10g078770.2.1,Solyc03g113620.3.1,…	0.1703	0.0904348
Biological process	carbohydrate derivative catabolic process	GO:1901136	5	0.0188582	1.8375	14	96	865	10899	Solyc10g080610.1.1,Solyc02g061770.5.1,Solyc07g009410.5.1,Solyc10g055800.2.1,Solyc09g090445.1.1,Solyc09g083020.1.1,Solyc06g008690.1.1,Solyc06g066770.1.1,Solyc02g082930.3.1,Solyc02g082920.5.1,Solyc08g005930.1.1,Solyc02g093910.3.1,Solyc09g098540.3.1,Solyc01g100600.4.1,	0.19511	0.145833
Biological process	system development	GO:0048731	4	0.0191132	1.14435	188	2070	865	10899	Solyc04g008570.4.1,Solyc02g087840.3.1,Solyc04g005800.3.1,Solyc10g055410.2.1,Solyc07g066230.4.1,Solyc03g098200.4.1,Solyc06g065260.3.1,Solyc02g092310.4.1,Solyc06g074070.3.1,Solyc04g082270.3.1,Solyc11g069960.2.1,Solyc07g064160.3.1,Solyc04g015630.2.1,Solyc10g050110.1.1,Solyc07g056410.3.1,Solyc02g094390.3.1,Solyc07g008620.1.1,Solyc03g006100.4.1,Solyc10g078770.2.1,Solyc03g113620.3.1,Solyc04g056640.1.1,…	0.195245	0.0908213
Biological process	establishment of localization	GO:0051234	3	0.0206293	1.17486	138	1480	865	10899	Solyc08g079730.2.1,Solyc07g043200.2.1,Solyc01g104030.3.1,Solyc06g050170.4.1,Solyc02g065680.3.1,Solyc04g009790.4.1,Solyc04g072760.3.1,Solyc05g009550.3.1,Solyc02g080480.3.1,Solyc04g072740.3.1,Solyc06g050800.5.1,Solyc04g054730.3.1,Solyc02g078600.3.1,Solyc05g005940.3.1,Solyc11g010690.3.1,Solyc03g006260.5.1,Solyc06g050900.3.1,Solyc02g087980.3.1,Solyc03g007530.3.1,Solyc02g085170.4.1,Solyc10g005690.3.1,…	0.208098	0.0932432
Biological process	localization	GO:0051179	2	0.0215743	1.17229	139	1494	865	10899	Solyc08g079730.2.1,Solyc07g043200.2.1,Solyc01g104030.3.1,Solyc06g050170.4.1,Solyc02g065680.3.1,Solyc04g009790.4.1,Solyc04g072760.3.1,Solyc05g009550.3.1,Solyc02g080480.3.1,Solyc04g072740.3.1,Solyc06g050800.5.1,Solyc04g054730.3.1,Solyc02g078600.3.1,Solyc05g005940.3.1,Solyc11g010690.3.1,Solyc03g006260.5.1,Solyc06g050900.3.1,Solyc02g087980.3.1,Solyc03g007530.3.1,Solyc02g085170.4.1,Solyc10g005690.3.1,…	0.214944	0.0930388
Biological process	response to cadmium ion	GO:0046686	6	0.0231912	1.75	15	108	865	10899	Solyc10g084320.3.1,Solyc01g087820.2.1,Solyc02g069630.3.1,Solyc01g087840.3.1,Solyc08g007670.1.1,Solyc03g044150.4.1,Solyc02g092680.1.1,Solyc01g111400.5.1,Solyc10g084560.3.1,Solyc08g077860.4.1,Solyc02g072370.1.1,Solyc08g079870.3.1,Solyc01g087850.2.1,Solyc02g081970.4.1,Solyc01g087770.4.1,	0.228235	0.138889
Biological process	negative regulation of biological process	GO:0048519	4	0.0256733	1.5196	24	199	865	10899	Solyc02g087840.3.1,Solyc04g005800.3.1,Solyc03g098200.4.1,Solyc09g011380.3.1,Solyc01g090460.3.1,Solyc06g053220.3.1,Solyc05g006980.3.1,Solyc02g089940.4.1,Solyc04g082900.5.1,Solyc02g024070.3.1,Solyc01g096320.3.1,Solyc08g081400.4.1,Solyc06g076320.1.1,Solyc03g082550.3.1,Solyc06g050160.4.1,Solyc06g060830.3.1,Solyc08g078300.4.1,Solyc09g066060.4.1,Solyc03g120910.4.1,Solyc02g077590.1.1,Solyc05g007180.3.1,…	0.249619	0.120603
Biological process	transport	GO:0006810	4	0.0274759	1.16587	135	1459	865	10899	Solyc08g079730.2.1,Solyc07g043200.2.1,Solyc01g104030.3.1,Solyc06g050170.4.1,Solyc02g065680.3.1,Solyc04g009790.4.1,Solyc04g072760.3.1,Solyc05g009550.3.1,Solyc02g080480.3.1,Solyc04g072740.3.1,Solyc06g050800.5.1,Solyc04g054730.3.1,Solyc02g078600.3.1,Solyc05g005940.3.1,Solyc11g010690.3.1,Solyc03g006260.5.1,Solyc06g050900.3.1,Solyc02g087980.3.1,Solyc03g007530.3.1,Solyc02g085170.4.1,Solyc10g005690.3.1,…	0.263965	0.0925291
Biological process	response to oxygen-containing compound	GO:1901700	4	0.0277807	1.27231	62	614	865	10899	Solyc04g079120.3.1,Solyc04g014530.1.1,Solyc03g093550.1.1,Solyc08g082210.4.1,Solyc03g006260.5.1,Solyc06g076400.3.1,Solyc12g008350.3.1,Solyc05g025680.3.1,Solyc03g082990.3.1,Solyc06g066540.1.1,Solyc08g078190.3.1,Solyc07g062970.3.1,Solyc04g082060.4.1,Solyc02g093150.3.1,Solyc03g065250.4.1,Solyc09g075420.3.1,Solyc05g050830.3.1,Solyc02g083170.3.1,Solyc09g066360.1.1,Solyc01g099620.3.1,Solyc06g068680.3.1,…	0.263754	0.100977
Biological process	oxoacid metabolic process	GO:0043436	5	0.0424184	1.33582	37	349	865	10899	Solyc08g068610.3.1,Solyc08g066260.3.1,Solyc10g080610.1.1,Solyc01g110360.3.1,Solyc07g065900.3.1,Solyc10g076510.2.1,Solyc05g050010.3.1,Solyc09g005110.3.1,Solyc02g063140.4.1,Solyc07g009410.5.1,Solyc08g066240.3.1,Solyc09g090445.1.1,Solyc08g066250.4.1,Solyc09g083020.1.1,Solyc04g009960.3.1,Solyc09g009260.3.1,Solyc06g008690.1.1,Solyc03g097470.3.1,Solyc06g066770.1.1,Solyc07g053720.3.1,Solyc11g011920.2.1,…	0.388996	0.106017
Biological process	inorganic anion transport	GO:0015698	5	0.0428932	2.29091	6	33	865	10899	Solyc04g072760.3.1,Solyc04g072740.3.1,Solyc04g054730.3.1,Solyc10g005690.3.1,Solyc12g056930.2.1,Solyc06g084140.4.1,	0.38893	0.181818
Biological process	glucosamine-containing compound catabolic process	GO:1901072	7	0.0436576	2.52	5	25	865	10899	Solyc02g061770.5.1,Solyc10g055800.2.1,Solyc02g082930.3.1,Solyc02g082920.5.1,Solyc09g098540.3.1,	0.391464	0.2
Biological process	glucosamine-containing compound metabolic process	GO:1901071	6	0.0436576	2.52	5	25	865	10899	Solyc02g061770.5.1,Solyc10g055800.2.1,Solyc02g082930.3.1,Solyc02g082920.5.1,Solyc09g098540.3.1,	0.391464	0.2
Biological process	cell wall macromolecule catabolic process	GO:0016998	6	0.0436576	2.52	5	25	865	10899	Solyc02g061770.5.1,Solyc10g055800.2.1,Solyc02g082930.3.1,Solyc02g082920.5.1,Solyc09g098540.3.1,	0.391464	0.2
Biological process	cell wall macromolecule metabolic process	GO:0044036	5	0.0436576	2.52	5	25	865	10899	Solyc02g061770.5.1,Solyc10g055800.2.1,Solyc02g082930.3.1,Solyc02g082920.5.1,Solyc09g098540.3.1,	0.391464	0.2
Biological process	amino sugar catabolic process	GO:0046348	6	0.0436576	2.52	5	25	865	10899	Solyc02g061770.5.1,Solyc10g055800.2.1,Solyc02g082930.3.1,Solyc02g082920.5.1,Solyc09g098540.3.1,	0.391464	0.2
Biological process	aminoglycan metabolic process	GO:0006022	5	0.0436576	2.52	5	25	865	10899	Solyc02g061770.5.1,Solyc10g055800.2.1,Solyc02g082930.3.1,Solyc02g082920.5.1,Solyc09g098540.3.1,	0.391464	0.2
Biological process	aminoglycan catabolic process	GO:0006026	6	0.0436576	2.52	5	25	865	10899	Solyc02g061770.5.1,Solyc10g055800.2.1,Solyc02g082930.3.1,Solyc02g082920.5.1,Solyc09g098540.3.1,	0.391464	0.2
Biological process	chitin metabolic process	GO:0006030	7	0.0436576	2.52	5	25	865	10899	Solyc02g061770.5.1,Solyc10g055800.2.1,Solyc02g082930.3.1,Solyc02g082920.5.1,Solyc09g098540.3.1,	0.391464	0.2
Biological process	chitin catabolic process	GO:0006032	8	0.0436576	2.52	5	25	865	10899	Solyc02g061770.5.1,Solyc10g055800.2.1,Solyc02g082930.3.1,Solyc02g082920.5.1,Solyc09g098540.3.1,	0.391464	0.2
Biological process	amino sugar metabolic process	GO:0006040	5	0.0436576	2.52	5	25	865	10899	Solyc02g061770.5.1,Solyc10g055800.2.1,Solyc02g082930.3.1,Solyc02g082920.5.1,Solyc09g098540.3.1,	0.391464	0.2
Biological process	organic acid metabolic process	GO:0006082	4	0.0439675	1.332	37	350	865	10899	Solyc08g068610.3.1,Solyc08g066260.3.1,Solyc10g080610.1.1,Solyc01g110360.3.1,Solyc07g065900.3.1,Solyc10g076510.2.1,Solyc05g050010.3.1,Solyc09g005110.3.1,Solyc02g063140.4.1,Solyc07g009410.5.1,Solyc08g066240.3.1,Solyc09g090445.1.1,Solyc08g066250.4.1,Solyc09g083020.1.1,Solyc04g009960.3.1,Solyc09g009260.3.1,Solyc06g008690.1.1,Solyc03g097470.3.1,Solyc06g066770.1.1,Solyc07g053720.3.1,Solyc11g011920.2.1,…	0.354818	0.105714
Biological process	post-embryonic development	GO:0009791	3	0.0484326	1.12847	157	1753	865	10899	Solyc04g008570.4.1,Solyc02g087840.3.1,Solyc04g005800.3.1,Solyc07g066230.4.1,Solyc03g098200.4.1,Solyc06g065260.3.1,Solyc02g092310.4.1,Solyc06g074070.3.1,Solyc11g069960.2.1,Solyc07g064160.3.1,Solyc04g015630.2.1,Solyc10g050110.1.1,Solyc07g056410.3.1,Solyc07g008620.1.1,Solyc03g006100.4.1,Solyc10g078770.2.1,Solyc04g056640.1.1,Solyc06g008300.4.1,Solyc04g010250.3.1,Solyc12g008400.2.1,Solyc04g008430.1.1,…	0.386982	0.0895608

## Sheet: TableS8
TableS8: KEGG enrichment of DEGs between fruit mature green(MG) stage and pink(Pk) stage
* The common KEGG terms enriched in MG-Pk and Pk-RR stages are marked in bold. The KEGG terms enriched in only in MG-Pk stage are highlighted in green.
Term Name	MainClass	GeneHitsInSelectedSet	AllGenesInSelectedSet	GeneHitsInBackground	AllGenesInBackground	p-value	enrichFactor	GeneListInSelectedSets	corrected p-value(BH method)
09110 Biosynthesis of other secondary metabolites	A09100 Metabolism	272	1527	2127	20317	0	1.70146	[Solyc01g107080.3.1, Solyc01g108860.3.1, Solyc06g076160.4.1, Solyc10g083400.1.1, Solyc05g047530.3.1, Solyc03g025390.3.1, Solyc03g117870.3.1, Solyc04g072850.5.1, Solyc09g089580.4.1, Solyc06g082300.4.1, Solyc12g006370.3.1, Solyc10g150144.1.1, Solyc04g007400.4.1, Solyc11g010120.2.1, Solyc02g070020.1.1, Solyc04g010250.3.1, Solyc08g068610.3.1, Solyc08g079420.3.1, Solyc01g101060.4.1, Solyc10g085500.2.1…	0
09100 Metabolism	A09100 Metabolism	804	1527	8299	20317	0	1.28899	[Solyc01g103390.3.1, Solyc02g070950.1.1, Solyc10g150144.1.1, Solyc02g091470.3.1, Solyc05g055330.3.1, Solyc08g068610.3.1, Solyc12g010030.3.1, Solyc10g085500.2.1, Solyc07g040740.3.1, Solyc12g042170.4.1, Solyc01g109370.3.1, Solyc04g071780.3.1, Solyc09g007940.3.1, Solyc02g088230.3.1, Solyc08g008110.3.1, Solyc06g006010.4.1, Solyc02g079990.3.1, Solyc12g005880.2.1, Solyc02g082910.5.1, Solyc05g014000.5.1…	0
00941 Flavonoid biosynthesis	A09100 Metabolism	156	1527	1020	20317	0	2.03491	[Solyc01g107080.3.1, Solyc01g108860.3.1, Solyc06g076160.4.1, Solyc10g083400.1.1, Solyc05g047530.3.1, Solyc09g089580.4.1, Solyc06g082300.4.1, Solyc05g010320.4.1, Solyc10g087010.3.1, Solyc10g150144.1.1, Solyc07g043490.1.1, Solyc01g108210.4.1, Solyc02g070020.1.1, Solyc08g079420.3.1, Solyc10g085500.2.1, Solyc03g112040.1.1, Solyc12g009920.1.1, Solyc04g071780.3.1, Solyc12g096870.1.1, Solyc04g082750.3.1…	0
00460 Cyanoamino acid metabolism	A09100 Metabolism	122	1527	748	20317	0	2.1701	[Solyc06g076160.4.1, Solyc10g083400.1.1, Solyc05g047530.3.1, Solyc04g072850.5.1, Solyc06g082300.4.1, Solyc07g043490.1.1, Solyc10g087010.3.1, Solyc10g150144.1.1, Solyc01g108775.2.1, Solyc01g108210.4.1, Solyc02g070020.1.1, Solyc08g079420.3.1, Solyc10g085500.2.1, Solyc02g065280.3.1, Solyc12g009920.1.1, Solyc03g112040.1.1, Solyc12g096870.1.1, Solyc04g071780.3.1, Solyc01g108730.3.1, Solyc04g071800.3.1…	0
00943 Isoflavonoid biosynthesis	A09100 Metabolism	153	1527	966	20317	0	2.10734	[Solyc01g107080.3.1, Solyc01g108860.3.1, Solyc06g076160.4.1, Solyc10g083400.1.1, Solyc05g047530.3.1, Solyc09g089580.4.1, Solyc06g082300.4.1, Solyc10g087010.3.1, Solyc10g150144.1.1, Solyc07g043490.1.1, Solyc01g108210.4.1, Solyc02g070020.1.1, Solyc08g079420.3.1, Solyc02g082740.1.1, Solyc10g085500.2.1, Solyc03g112040.1.1, Solyc12g009920.1.1, Solyc04g071780.3.1, Solyc12g096870.1.1, Solyc07g056670.3.1…	0
09101 Carbohydrate metabolism	A09100 Metabolism	345	1527	2808	20317	0	1.63472	[Solyc06g076160.4.1, Solyc03g025390.3.1, Solyc03g117870.3.1, Solyc04g072850.5.1, Solyc06g082300.4.1, Solyc12g006370.3.1, Solyc07g056540.3.1, Solyc06g008300.4.1, Solyc04g007400.4.1, Solyc11g010120.2.1, Solyc02g070020.1.1, Solyc08g068610.3.1, Solyc01g096360.3.1, Solyc04g078920.3.1, Solyc11g042950.1.1, Solyc04g007390.4.1, Solyc03g082450.3.1, Solyc02g079480.1.1, Solyc09g007940.3.1, Solyc10g017980.1.1…	0
09103 Lipid metabolism	A09100 Metabolism	309	1527	2366	20317	0	1.73766	[Solyc01g107080.3.1, Solyc03g096545.1.1, Solyc01g103390.3.1, Solyc10g083400.1.1, Solyc06g076160.4.1, Solyc03g025390.3.1, Solyc05g047530.3.1, Solyc03g117870.3.1, Solyc06g082300.4.1, Solyc10g150144.1.1, Solyc01g108775.2.1, Solyc04g007400.4.1, Solyc02g070020.1.1, Solyc04g010250.3.1, Solyc08g068610.3.1, Solyc08g079420.3.1, Solyc10g085500.2.1, Solyc07g040740.3.1, Solyc04g007390.4.1, Solyc03g112040.1.1…	0
00999 Biosynthesis of various plant secondary metabolites	A09100 Metabolism	157	1527	1036	20317	3.33067e-16	2.01632	[Solyc01g107080.3.1, Solyc01g108860.3.1, Solyc06g076160.4.1, Solyc10g083400.1.1, Solyc05g047530.3.1, Solyc04g072850.5.1, Solyc09g089580.4.1, Solyc06g082300.4.1, Solyc10g087010.3.1, Solyc10g150144.1.1, Solyc07g043490.1.1, Solyc01g108210.4.1, Solyc02g070020.1.1, Solyc01g101060.4.1, Solyc08g079420.3.1, Solyc10g085500.2.1, Solyc03g112040.1.1, Solyc12g009920.1.1, Solyc12g006520.3.1, Solyc04g071780.3.1…	9.82547e-15
00906 Carotenoid biosynthesis	A09100 Metabolism	126	1527	805	20317	1.11022e-15	2.08255	[Solyc10g083400.1.1, Solyc05g047530.3.1, Solyc03g025390.3.1, Solyc12g006370.3.1, Solyc12g008980.3.1, Solyc06g082300.4.1, Solyc10g087010.3.1, Solyc10g150144.1.1, Solyc07g043490.1.1, Solyc01g108210.4.1, Solyc04g007400.4.1, Solyc02g070020.1.1, Solyc08g079420.3.1, Solyc10g085500.2.1, Solyc04g007390.4.1, Solyc03g112040.1.1, Solyc12g009920.1.1, Solyc08g016720.1.1, Solyc04g071780.3.1, Solyc12g096870.1.1…	2.91125e-14
00380 Tryptophan metabolism	A09100 Metabolism	162	1527	1173	20317	1.07692e-14	1.83754	[Solyc01g111220.3.1, Solyc01g108860.3.1, Solyc06g076160.4.1, Solyc10g083400.1.1, Solyc05g047530.3.1, Solyc06g060250.3.1, Solyc06g082300.4.1, Solyc09g089580.4.1, Solyc12g006370.3.1, Solyc12g008980.3.1, Solyc10g087010.3.1, Solyc10g150144.1.1, Solyc07g043490.1.1, Solyc01g108210.4.1, Solyc02g070020.1.1, Solyc08g068610.3.1, Solyc08g079420.3.1, Solyc06g053670.1.1, Solyc10g085500.2.1, Solyc03g112040.1.1…	2.54152e-13
00950 Isoquinoline alkaloid biosynthesis	A09100 Metabolism	147	1527	1031	20317	1.64313e-14	1.89705	[Solyc01g107080.3.1, Solyc01g108860.3.1, Solyc06g076160.4.1, Solyc10g083400.1.1, Solyc05g047530.3.1, Solyc03g025390.3.1, Solyc12g006370.3.1, Solyc09g089580.4.1, Solyc10g087010.3.1, Solyc10g150144.1.1, Solyc01g108210.4.1, Solyc04g007400.4.1, Solyc08g068610.3.1, Solyc08g079420.3.1, Solyc10g085500.2.1, Solyc04g007390.4.1, Solyc03g112040.1.1, Solyc04g071780.3.1, Solyc02g079480.1.1, Solyc08g068600.3.1…	3.52526e-13
00402 Benzoxazinoid biosynthesis	A09100 Metabolism	118	1527	760	20317	2.13163e-14	2.0658	[Solyc01g108860.3.1, Solyc06g076160.4.1, Solyc10g083400.1.1, Solyc05g047530.3.1, Solyc09g089580.4.1, Solyc06g082300.4.1, Solyc10g087010.3.1, Solyc10g150144.1.1, Solyc07g043490.1.1, Solyc01g108210.4.1, Solyc02g070020.1.1, Solyc08g079420.3.1, Solyc10g085500.2.1, Solyc03g112040.1.1, Solyc12g009920.1.1, Solyc04g071780.3.1, Solyc12g096870.1.1, Solyc07g056670.3.1, Solyc04g071800.3.1, Solyc10g085240.1.1…	4.1922e-13
00940 Phenylpropanoid biosynthesis	A09100 Metabolism	162	1527	1182	20317	2.25375e-14	1.82355	[Solyc01g107080.3.1, Solyc06g076160.4.1, Solyc10g083400.1.1, Solyc05g047530.3.1, Solyc03g025390.3.1, Solyc03g117870.3.1, Solyc10g086180.2.1, Solyc06g060250.3.1, Solyc06g082300.4.1, Solyc10g087010.3.1, Solyc10g150144.1.1, Solyc07g043490.1.1, Solyc01g108210.4.1, Solyc11g010120.2.1, Solyc02g070020.1.1, Solyc04g010250.3.1, Solyc08g079420.3.1, Solyc10g085500.2.1, Solyc03g112040.1.1, Solyc12g009920.1.1…	4.09143e-13
09106 Metabolism of other amino acids	A09100 Metabolism	179	1527	1374	20317	1.00475e-13	1.73335	[Solyc06g076160.4.1, Solyc10g083400.1.1, Solyc05g047530.3.1, Solyc06g060250.3.1, Solyc04g072850.5.1, Solyc06g082300.4.1, Solyc12g006370.3.1, Solyc07g043490.1.1, Solyc10g087010.3.1, Solyc10g150144.1.1, Solyc01g108775.2.1, Solyc01g108210.4.1, Solyc11g010120.2.1, Solyc02g070020.1.1, Solyc12g010030.3.1, Solyc08g068610.3.1, Solyc08g079420.3.1, Solyc06g053670.1.1, Solyc10g085500.2.1, Solyc02g065280.3.1…	1.69372e-12
09108 Metabolism of cofactors and vitamins	A09100 Metabolism	214	1527	1739	20317	1.08691e-13	1.63732	[Solyc06g076160.4.1, Solyc10g083400.1.1, Solyc03g025390.3.1, Solyc05g047530.3.1, Solyc03g117870.3.1, Solyc06g082300.4.1, Solyc12g006370.3.1, Solyc10g150144.1.1, Solyc01g108775.2.1, Solyc04g007400.4.1, Solyc02g070020.1.1, Solyc05g055330.3.1, Solyc08g079420.3.1, Solyc10g085500.2.1, Solyc02g065280.3.1, Solyc04g007390.4.1, Solyc03g112040.1.1, Solyc04g071780.3.1, Solyc08g008110.3.1, Solyc04g008260.3.1…	1.71007e-12
09105 Amino acid metabolism	A09100 Metabolism	310	1527	2798	20317	1.63092e-13	1.47413	[Solyc01g107080.3.1, Solyc01g111220.3.1, Solyc01g108860.3.1, Solyc06g076160.4.1, Solyc10g083400.1.1, Solyc05g047530.3.1, Solyc03g025390.3.1, Solyc03g117870.3.1, Solyc12g006370.3.1, Solyc09g089580.4.1, Solyc06g082300.4.1, Solyc10g150144.1.1, Solyc04g007400.4.1, Solyc02g070020.1.1, Solyc04g010250.3.1, Solyc06g053140.3.1, Solyc08g068610.3.1, Solyc01g101060.4.1, Solyc08g079420.3.1, Solyc10g085500.2.1…	2.4056e-12
00944 Flavone and flavonol biosynthesis	A09100 Metabolism	109	1527	701	20317	2.01505e-13	2.06885	[Solyc01g107080.3.1, Solyc06g076160.4.1, Solyc10g083400.1.1, Solyc05g047530.3.1, Solyc06g082300.4.1, Solyc07g043490.1.1, Solyc10g087010.3.1, Solyc10g150144.1.1, Solyc01g108210.4.1, Solyc02g070020.1.1, Solyc08g079420.3.1, Solyc10g085500.2.1, Solyc12g009920.1.1, Solyc03g112040.1.1, Solyc12g096870.1.1, Solyc04g071780.3.1, Solyc04g071800.3.1, Solyc07g006680.1.1, Solyc10g085240.1.1, Solyc10g083700.5.1…	2.79737e-12
09190 Not Included in Pathway or Brite	A09190 Not Included in Pathway or Brite	516	1527	5236	20317	2.45137e-13	1.31121	[Solyc01g108860.3.1, Solyc01g103390.3.1, Solyc06g076160.4.1, Solyc03g117870.3.1, Solyc08g082060.3.1, Solyc08g068700.1.1, Solyc06g062800.5.1, Solyc04g016490.4.1, Solyc02g091470.3.1, Solyc02g014030.3.1, Solyc04g007400.4.1, Solyc04g074110.4.1, Solyc05g023760.3.1, Solyc04g007390.4.1, Solyc12g042170.4.1, Solyc12g006520.3.1, Solyc06g006010.4.1, Solyc08g068690.1.1, Solyc02g079990.3.1, Solyc01g090240.3.1…	3.21402e-12
00600 Sphingolipid metabolism	A09100 Metabolism	79	1527	444	20317	4.68403e-13	2.36736	[Solyc05g005930.3.1, Solyc10g084180.2.1, Solyc03g025390.3.1, Solyc06g082300.4.1, Solyc07g043490.1.1, Solyc04g056320.3.1, Solyc04g007400.4.1, Solyc01g110000.3.1, Solyc08g006410.5.1, Solyc02g070020.1.1, Solyc02g065060.3.1, Solyc08g068610.3.1, Solyc05g010685.1.1, Solyc04g007390.4.1, Solyc12g009920.1.1, Solyc12g096870.1.1, Solyc08g068600.3.1, Solyc08g006330.3.1, Solyc10g083860.3.1, Solyc04g016220.5.1…	5.81806e-12
00966 Glucosinolate biosynthesis	A09100 Metabolism	102	1527	650	20317	6.98219e-13	2.08789	[Solyc06g076160.4.1, Solyc10g083400.1.1, Solyc05g047530.3.1, Solyc06g082300.4.1, Solyc10g087010.3.1, Solyc10g150144.1.1, Solyc07g043490.1.1, Solyc01g108210.4.1, Solyc02g070020.1.1, Solyc08g079420.3.1, Solyc10g085500.2.1, Solyc03g112040.1.1, Solyc12g009920.1.1, Solyc04g071780.3.1, Solyc12g096870.1.1, Solyc09g090900.4.1, Solyc05g011890.1.1, Solyc04g071800.3.1, Solyc10g085240.1.1, Solyc10g083700.5.1…	8.23899e-12
00100 Steroid biosynthesis	A09100 Metabolism	94	1527	584	20317	1.30507e-12	2.14159	[Solyc10g083400.1.1, Solyc05g047530.3.1, Solyc02g092860.3.1, Solyc01g094140.3.1, Solyc11g007540.2.1, Solyc10g087010.3.1, Solyc10g150144.1.1, Solyc03g005020.3.1, Solyc02g094390.3.1, Solyc01g108210.4.1, Solyc09g092670.3.1, Solyc07g006890.1.1, Solyc08g081220.1.1, Solyc07g055470.3.1, Solyc08g079420.3.1, Solyc08g076790.3.1, Solyc02g090350.4.1, Solyc10g085500.2.1, Solyc07g040740.3.1, Solyc04g050620.3.1…	1.46665e-11
09109 Metabolism of terpenoids and polyketides	A09100 Metabolism	200	1527	1634	20317	1.33515e-12	1.62854	[Solyc01g108860.3.1, Solyc10g083400.1.1, Solyc06g076160.4.1, Solyc05g047530.3.1, Solyc03g025390.3.1, Solyc09g089580.4.1, Solyc06g082300.4.1, Solyc12g006370.3.1, Solyc10g150144.1.1, Solyc04g007400.4.1, Solyc02g070020.1.1, Solyc08g079420.3.1, Solyc10g085500.2.1, Solyc04g007390.4.1, Solyc03g112040.1.1, Solyc12g006520.3.1, Solyc04g071780.3.1, Solyc08g016720.1.1, Solyc02g079480.1.1, Solyc10g018140.2.1…	1.43226e-11
00650 Butanoate metabolism	A09100 Metabolism	95	1527	616	20317	1.21247e-11	2.05193	[Solyc03g025390.3.1, Solyc03g117870.3.1, Solyc06g060250.3.1, Solyc08g082620.3.1, Solyc06g008300.4.1, Solyc02g091860.3.1, Solyc04g008430.1.1, Solyc04g007400.4.1, Solyc03g113450.4.1, Solyc07g066230.4.1, Solyc08g083280.3.1, Solyc01g007130.3.1, Solyc02g065060.3.1, Solyc11g010960.2.1, Solyc10g081910.2.1, Solyc01g095750.3.1, Solyc02g072440.4.1, Solyc08g068610.3.1, Solyc06g053670.1.1, Solyc02g077630.3.1…	1.2441e-10
00909 Sesquiterpenoid and triterpenoid biosynthesis	A09100 Metabolism	84	1527	521	20317	1.9334e-11	2.14517	[Solyc06g076160.4.1, Solyc10g083400.1.1, Solyc05g047530.3.1, Solyc02g092860.3.1, Solyc01g094140.3.1, Solyc11g007540.2.1, Solyc10g087010.3.1, Solyc10g150144.1.1, Solyc01g108210.4.1, Solyc09g092670.3.1, Solyc07g006890.1.1, Solyc08g081220.1.1, Solyc07g055470.3.1, Solyc08g079420.3.1, Solyc02g090350.4.1, Solyc10g085500.2.1, Solyc06g150137.1.1, Solyc08g076790.3.1, Solyc04g050620.3.1, Solyc03g112040.1.1…	1.90117e-10
09132 Signal transduction	A09130 Environmental Information Processing	400	1527	3964	20317	2.14505e-11	1.3426	[Solyc06g076160.4.1, Solyc10g083400.1.1, Solyc05g047530.3.1, Solyc10g150144.1.1, Solyc02g091470.3.1, Solyc02g014030.3.1, Solyc04g007400.4.1, Solyc05g023760.3.1, Solyc10g085500.2.1, Solyc04g007390.4.1, Solyc03g112040.1.1, Solyc04g071780.3.1, Solyc08g079150.1.1, Solyc10g017980.1.1, Solyc06g006010.4.1, Solyc08g008110.3.1, Solyc02g079990.3.1, Solyc01g090240.3.1, Solyc07g063830.3.1, Solyc02g081480.4.1…	2.02493e-10
04016 MAPK signaling pathway - plant	A09130 Environmental Information Processing	319	1527	3020	20317	2.74547e-11	1.40541	[Solyc06g076160.4.1, Solyc10g083400.1.1, Solyc05g047530.3.1, Solyc10g150144.1.1, Solyc02g091470.3.1, Solyc06g008300.4.1, Solyc02g014030.3.1, Solyc04g007400.4.1, Solyc10g084340.2.1, Solyc10g079070.2.1, Solyc08g079420.3.1, Solyc05g023760.3.1, Solyc10g085500.2.1, Solyc04g007390.4.1, Solyc03g112040.1.1, Solyc09g007510.3.1, Solyc07g062170.3.1, Solyc03g082450.3.1, Solyc04g071780.3.1, Solyc08g082210.4.1…	2.49204e-10
09191 Unclassified: metabolism	A09190 Not Included in Pathway or Brite	428	1527	4307	20317	2.82144e-11	1.32218	[Solyc01g108860.3.1, Solyc01g103390.3.1, Solyc06g076160.4.1, Solyc03g117870.3.1, Solyc08g082060.3.1, Solyc08g068700.1.1, Solyc06g062800.5.1, Solyc04g016490.4.1, Solyc02g091470.3.1, Solyc02g014030.3.1, Solyc04g007400.4.1, Solyc04g074110.4.1, Solyc05g023760.3.1, Solyc04g007390.4.1, Solyc12g006520.3.1, Solyc06g006010.4.1, Solyc08g068690.1.1, Solyc02g079990.3.1, Solyc01g090240.3.1, Solyc02g082910.5.1…	2.46615e-10
00591 Linoleic acid metabolism	A09100 Metabolism	68	1527	390	20317	5.14087e-11	2.31988	[Solyc10g083400.1.1, Solyc05g047530.3.1, Solyc02g092860.3.1, Solyc01g094140.3.1, Solyc11g007540.2.1, Solyc10g087010.3.1, Solyc10g150144.1.1, Solyc01g108210.4.1, Solyc09g092670.3.1, Solyc07g006890.1.1, Solyc08g081220.1.1, Solyc07g055470.3.1, Solyc08g079420.3.1, Solyc12g040800.2.1, Solyc02g090350.4.1, Solyc10g085500.2.1, Solyc06g150137.1.1, Solyc04g050620.3.1, Solyc03g112040.1.1, Solyc03g115200.3.1…	4.33302e-10
09130 Environmental Information Processing	A09130 Environmental Information Processing	412	1527	4153	20317	1.03471e-10	1.31994	[Solyc06g076160.4.1, Solyc10g083400.1.1, Solyc05g047530.3.1, Solyc10g150144.1.1, Solyc02g091470.3.1, Solyc02g014030.3.1, Solyc04g007400.4.1, Solyc05g055330.3.1, Solyc05g023760.3.1, Solyc10g085500.2.1, Solyc04g007390.4.1, Solyc03g112040.1.1, Solyc04g071780.3.1, Solyc08g079150.1.1, Solyc10g017980.1.1, Solyc06g006010.4.1, Solyc08g008110.3.1, Solyc02g079990.3.1, Solyc01g090240.3.1, Solyc07g063830.3.1…	8.42041e-10
00073 Cutin, suberine and wax biosynthesis	A09100 Metabolism	77	1527	477	20317	1.27647e-10	2.1478	[Solyc10g008665.1.1, Solyc01g107080.3.1, Solyc10g083400.1.1, Solyc06g076160.4.1, Solyc05g047530.3.1, Solyc02g092860.3.1, Solyc08g005770.3.1, Solyc01g094140.3.1, Solyc11g007540.2.1, Solyc10g087010.3.1, Solyc10g150144.1.1, Solyc01g108210.4.1, Solyc09g092670.3.1, Solyc07g006890.1.1, Solyc06g051130.1.1, Solyc08g081220.1.1, Solyc12g010590.4.1, Solyc07g055470.3.1, Solyc08g079420.3.1, Solyc02g090350.4.1…	1.00416e-09
00945 Stilbenoid, diarylheptanoid and gingerol biosynthesis	A09100 Metabolism	79	1527	514	20317	7.95661e-10	2.04496	[Solyc10g008665.1.1, Solyc01g107080.3.1, Solyc06g076160.4.1, Solyc10g083400.1.1, Solyc05g047530.3.1, Solyc02g092860.3.1, Solyc08g005770.3.1, Solyc01g094140.3.1, Solyc11g007540.2.1, Solyc10g087010.3.1, Solyc10g150144.1.1, Solyc01g108210.4.1, Solyc09g092670.3.1, Solyc07g006890.1.1, Solyc06g051130.1.1, Solyc08g081220.1.1, Solyc07g055470.3.1, Solyc08g079420.3.1, Solyc02g090350.4.1, Solyc10g085500.2.1…	6.05729e-09
00071 Fatty acid degradation	A09100 Metabolism	80	1527	528	20317	1.22943e-09	2.01594	[Solyc10g083400.1.1, Solyc05g047530.3.1, Solyc02g092860.3.1, Solyc01g094140.3.1, Solyc11g007540.2.1, Solyc11g005380.2.1, Solyc03g117870.3.1, Solyc06g060250.3.1, Solyc10g087010.3.1, Solyc10g150144.1.1, Solyc08g082620.3.1, Solyc01g108210.4.1, Solyc09g092670.3.1, Solyc07g006890.1.1, Solyc08g083280.3.1, Solyc08g081220.1.1, Solyc11g010960.2.1, Solyc01g095750.3.1, Solyc07g055470.3.1, Solyc06g053670.1.1…	9.06705e-09
00130 Ubiquinone and other terpenoid-quinone biosynthesis	A09100 Metabolism	94	1527	662	20317	1.41415e-09	1.88925	[Solyc06g076160.4.1, Solyc10g083400.1.1, Solyc05g047530.3.1, Solyc02g092860.3.1, Solyc01g094140.3.1, Solyc11g007540.2.1, Solyc03g117870.3.1, Solyc10g087010.3.1, Solyc10g150144.1.1, Solyc01g108210.4.1, Solyc09g092670.3.1, Solyc07g006890.1.1, Solyc04g040180.3.1, Solyc08g081220.1.1, Solyc11g010960.2.1, Solyc01g095750.3.1, Solyc07g055470.3.1, Solyc12g099430.2.1, Solyc06g053670.1.1, Solyc08g079420.3.1…	1.01133e-08
00199 Cytochrome P450	A09180 Brite Hierarchies	58	1527	337	20317	2.23463e-09	2.28991	[Solyc10g083400.1.1, Solyc06g076160.4.1, Solyc05g047530.3.1, Solyc02g092860.3.1, Solyc01g094140.3.1, Solyc11g007540.2.1, Solyc10g087010.3.1, Solyc10g150144.1.1, Solyc01g108210.4.1, Solyc09g092670.3.1, Solyc07g006890.1.1, Solyc08g081220.1.1, Solyc07g055470.3.1, Solyc08g079420.3.1, Solyc02g090350.4.1, Solyc10g085500.2.1, Solyc06g150137.1.1, Solyc04g050620.3.1, Solyc03g112040.1.1, Solyc03g115200.3.1…	1.5511e-08
00996 Biosynthesis of various alkaloids	A09100 Metabolism	69	1527	434	20317	2.27156e-09	2.11534	[Solyc10g008665.1.1, Solyc01g107080.3.1, Solyc05g047530.3.1, Solyc02g092860.3.1, Solyc08g005770.3.1, Solyc11g007540.2.1, Solyc10g087010.3.1, Solyc01g108210.4.1, Solyc09g092670.3.1, Solyc07g006890.1.1, Solyc06g051130.1.1, Solyc08g081220.1.1, Solyc07g055470.3.1, Solyc08g079420.3.1, Solyc02g090350.4.1, Solyc10g085500.2.1, Solyc12g096770.1.1, Solyc04g050620.3.1, Solyc03g112040.1.1, Solyc03g115200.3.1…	1.53168e-08
00052 Galactose metabolism	A09100 Metabolism	62	1527	378	20317	4.37345e-09	2.18233	[Solyc10g084180.2.1, Solyc03g025390.3.1, Solyc01g010160.3.1, Solyc03g083910.6.1, Solyc12g006370.3.1, Solyc04g056320.3.1, Solyc02g093440.4.1, Solyc01g110000.3.1, Solyc02g067060.3.1, Solyc12g042470.2.1, Solyc07g014640.3.1, Solyc12g040640.2.1, Solyc08g076790.3.1, Solyc02g084210.1.1, Solyc03g082560.3.1, Solyc04g082750.3.1, Solyc04g077440.4.1, Solyc10g085920.3.1, Solyc10g018140.2.1, Solyc11g018500.3.1…	2.86704e-08
00905 Brassinosteroid biosynthesis	A09100 Metabolism	58	1527	343	20317	4.38858e-09	2.24985	[Solyc10g083400.1.1, Solyc06g076160.4.1, Solyc05g047530.3.1, Solyc02g092860.3.1, Solyc01g094140.3.1, Solyc11g007540.2.1, Solyc10g087010.3.1, Solyc10g150144.1.1, Solyc01g108210.4.1, Solyc09g092670.3.1, Solyc07g006890.1.1, Solyc08g081220.1.1, Solyc07g055470.3.1, Solyc08g079420.3.1, Solyc02g090350.4.1, Solyc10g085500.2.1, Solyc06g150137.1.1, Solyc04g050620.3.1, Solyc03g112040.1.1, Solyc03g115200.3.1…	2.7992e-08
00904 Diterpenoid biosynthesis	A09100 Metabolism	91	1527	658	20317	9.68099e-09	1.84008	[Solyc09g089690.3.1, Solyc01g108860.3.1, Solyc06g076160.4.1, Solyc10g083400.1.1, Solyc05g047530.3.1, Solyc02g092860.3.1, Solyc03g025390.3.1, Solyc01g094140.3.1, Solyc11g007540.2.1, Solyc09g089580.4.1, Solyc10g087010.3.1, Solyc10g150144.1.1, Solyc08g006770.3.1, Solyc01g108210.4.1, Solyc04g007400.4.1, Solyc09g092670.3.1, Solyc07g006890.1.1, Solyc08g081220.1.1, Solyc02g065060.3.1, Solyc07g055470.3.1…	6.0124e-08
99980 Enzymes with EC numbers	A09190 Not Included in Pathway or Brite	391	1527	4049	20317	1.19134e-08	1.28484	[Solyc01g108860.3.1, Solyc01g103390.3.1, Solyc06g076160.4.1, Solyc03g117870.3.1, Solyc08g068700.1.1, Solyc06g062800.5.1, Solyc02g091470.3.1, Solyc02g014030.3.1, Solyc04g007400.4.1, Solyc04g074110.4.1, Solyc05g023760.3.1, Solyc04g007390.4.1, Solyc12g006520.3.1, Solyc06g006010.4.1, Solyc08g068690.1.1, Solyc02g079990.3.1, Solyc01g090240.3.1, Solyc02g082910.5.1, Solyc02g081480.4.1, Solyc10g007570.4.1…	7.20913e-08
00902 Monoterpenoid biosynthesis	A09100 Metabolism	75	1527	516	20317	2.48645e-08	1.93389	[Solyc06g076160.4.1, Solyc10g083400.1.1, Solyc03g025390.3.1, Solyc05g047530.3.1, Solyc02g092860.3.1, Solyc01g094140.3.1, Solyc11g007540.2.1, Solyc10g087010.3.1, Solyc10g150144.1.1, Solyc04g007400.4.1, Solyc01g108210.4.1, Solyc09g092670.3.1, Solyc07g006890.1.1, Solyc08g083280.3.1, Solyc08g081220.1.1, Solyc11g010960.2.1, Solyc07g055470.3.1, Solyc08g079420.3.1, Solyc02g090350.4.1, Solyc10g085500.2.1…	1.467e-07
00908 Zeatin biosynthesis	A09100 Metabolism	94	1527	703	20317	2.93136e-08	1.77907	[Solyc05g005930.3.1, Solyc10g083400.1.1, Solyc05g047530.3.1, Solyc02g092860.3.1, Solyc01g094140.3.1, Solyc11g007540.2.1, Solyc06g082300.4.1, Solyc07g043490.1.1, Solyc10g087010.3.1, Solyc10g150144.1.1, Solyc01g108210.4.1, Solyc09g092670.3.1, Solyc07g006890.1.1, Solyc08g006410.5.1, Solyc02g070020.1.1, Solyc08g081220.1.1, Solyc07g055470.3.1, Solyc08g079420.3.1, Solyc05g010685.1.1, Solyc02g090350.4.1…	1.68732e-07
04075 Plant hormone signal transduction	A09130 Environmental Information Processing	279	1527	2751	20317	3.94091e-08	1.34938	[Solyc02g091470.3.1, Solyc06g008300.4.1, Solyc02g014030.3.1, Solyc11g013150.1.1, Solyc04g007400.4.1, Solyc10g084340.2.1, Solyc10g079070.2.1, Solyc05g023760.3.1, Solyc04g007390.4.1, Solyc09g007510.3.1, Solyc07g062170.3.1, Solyc03g082450.3.1, Solyc08g079150.1.1, Solyc08g082210.4.1, Solyc05g006050.3.1, Solyc06g006010.4.1, Solyc12g008400.2.1, Solyc02g079990.3.1, Solyc06g048950.3.1, Solyc01g090240.3.1…	2.21442e-07
00592 alpha-Linolenic acid metabolism	A09100 Metabolism	88	1527	648	20317	4.0041e-08	1.80688	[Solyc10g008665.1.1, Solyc01g107080.3.1, Solyc01g103390.3.1, Solyc08g005770.3.1, Solyc02g092860.3.1, Solyc11g007540.2.1, Solyc03g117870.3.1, Solyc02g077160.3.1, Solyc10g087010.3.1, Solyc01g108210.4.1, Solyc06g051130.1.1, Solyc09g092670.3.1, Solyc07g006890.1.1, Solyc08g083280.3.1, Solyc11g010960.2.1, Solyc01g095750.3.1, Solyc07g055470.3.1, Solyc06g053670.1.1, Solyc12g040800.2.1, Solyc02g090350.4.1…	2.1976e-07
00040 Pentose and glucuronate interconversions	A09100 Metabolism	68	1527	462	20317	6.84482e-08	1.95834	[Solyc06g083580.4.1, Solyc05g005930.3.1, Solyc05g047590.5.1, Solyc06g082300.4.1, Solyc07g043490.1.1, Solyc02g093440.4.1, Solyc08g083280.3.1, Solyc08g006410.5.1, Solyc02g070020.1.1, Solyc11g010960.2.1, Solyc12g042470.2.1, Solyc03g007940.5.1, Solyc03g071570.3.1, Solyc05g010685.1.1, Solyc11g042950.1.1, Solyc12g009920.1.1, Solyc12g096870.1.1, Solyc03g082560.3.1, Solyc08g006330.3.1, Solyc03g117630.1.1…	3.67131e-07
00604 Glycosphingolipid biosynthesis - ganglio series	A09100 Metabolism	17	1527	52	20317	1.24146e-07	4.34977	[Solyc02g084720.3.1, Solyc10g084180.2.1, Solyc04g008500.4.1, Solyc04g056320.3.1, Solyc06g062670.3.1, Solyc01g081610.3.1, Solyc11g018500.3.1, Solyc01g110000.3.1, Solyc09g007550.3.1, Solyc02g078950.4.1, Solyc11g008810.2.1, Solyc01g111540.4.1, Solyc06g065440.1.1, Solyc04g080130.3.1, Solyc09g065670.3.1, Solyc12g008840.2.1, Solyc11g069270.2.1]	6.51075e-07
00531 Glycosaminoglycan degradation	A09100 Metabolism	20	1527	74	20317	3.3621e-07	3.59599	[Solyc02g084720.3.1, Solyc10g084180.2.1, Solyc07g007550.3.1, Solyc11g040150.2.1, Solyc04g008500.4.1, Solyc04g056320.3.1, Solyc06g062670.3.1, Solyc01g081610.3.1, Solyc11g018500.3.1, Solyc01g110000.3.1, Solyc09g007550.3.1, Solyc02g078950.4.1, Solyc03g115500.3.1, Solyc11g008810.2.1, Solyc01g111540.4.1, Solyc06g065440.1.1, Solyc04g080130.3.1, Solyc09g065670.3.1, Solyc12g008840.2.1, Solyc11g069270.2.1]	1.7249e-06
00965 Betalain biosynthesis	A09100 Metabolism	46	1527	291	20317	1.23486e-06	2.10322	[Solyc05g005930.3.1, Solyc12g098600.1.1, Solyc10g009580.5.1, Solyc10g085230.2.1, Solyc01g105360.3.1, Solyc06g082300.4.1, Solyc07g043490.1.1, Solyc08g006410.5.1, Solyc09g059170.3.1, Solyc02g070020.1.1, Solyc12g096820.1.1, Solyc08g068610.3.1, Solyc05g010685.1.1, Solyc08g006360.3.1, Solyc08g016770.5.1, Solyc01g107780.4.1, Solyc08g066260.3.1, Solyc12g088690.3.1, Solyc12g009920.1.1, Solyc11g010810.1.1…	6.20056e-06
03000 Transcription factors	A09180 Brite Hierarchies	269	1527	2754	20317	1.85403e-06	1.2996	[Solyc02g089940.4.1, Solyc01g091420.2.1, Solyc06g082300.4.1, Solyc02g091470.3.1, Solyc06g069850.3.1, Solyc02g014030.3.1, Solyc08g082680.3.1, Solyc04g007400.4.1, Solyc09g090130.3.1, Solyc08g080150.1.1, Solyc10g084340.2.1, Solyc10g079070.2.1, Solyc05g023760.3.1, Solyc06g071820.3.1, Solyc04g007390.4.1, Solyc09g066060.4.1, Solyc01g094360.3.1, Solyc12g042170.4.1, Solyc09g007510.3.1, Solyc07g062170.3.1…	9.11564e-06
02000 Transporters	A09180 Brite Hierarchies	182	1527	1740	20317	2.00701e-06	1.39169	[Solyc05g014510.3.1, Solyc07g052240.3.1, Solyc11g010690.3.1, Solyc12g056220.2.1, Solyc04g064620.4.1, Solyc03g113430.3.1, Solyc06g065670.4.1, Solyc10g055770.2.1, Solyc05g055330.3.1, Solyc03g093260.3.1, Solyc02g071050.4.1, Solyc02g065550.4.1, Solyc10g085950.2.1, Solyc04g072760.3.1, Solyc11g065030.3.1, Solyc06g074820.3.1, Solyc10g079420.1.1, Solyc10g051120.3.1, Solyc12g042170.4.1, Solyc05g006830.3.1…	9.6664e-06
09104 Nucleotide metabolism	A09100 Metabolism	152	1527	1401	20317	2.0251e-06	1.44353	[Solyc01g111950.4.1, Solyc03g025390.3.1, Solyc12g008980.3.1, Solyc03g044160.3.1, Solyc07g056540.3.1, Solyc07g062040.3.1, Solyc02g091470.3.1, Solyc02g014030.3.1, Solyc04g007400.4.1, Solyc05g055330.3.1, Solyc01g007130.3.1, Solyc09g011070.1.1, Solyc05g023760.3.1, Solyc06g054410.4.1, Solyc06g064550.3.1, Solyc04g007390.4.1, Solyc09g007510.3.1, Solyc07g062170.3.1, Solyc03g082450.3.1, Solyc06g065260.3.1…	9.55848e-06
00511 Other glycan degradation	A09100 Metabolism	19	1527	76	20317	2.38845e-06	3.32629	[Solyc02g084720.3.1, Solyc10g084180.2.1, Solyc04g008500.4.1, Solyc04g056320.3.1, Solyc06g062670.3.1, Solyc01g081610.3.1, Solyc03g019790.3.1, Solyc04g078460.3.1, Solyc11g018500.3.1, Solyc01g110000.3.1, Solyc09g007550.3.1, Solyc02g078950.4.1, Solyc11g008810.2.1, Solyc01g111540.4.1, Solyc06g065440.1.1, Solyc04g080130.3.1, Solyc09g065670.3.1, Solyc12g008840.2.1, Solyc11g069270.2.1]	1.10524e-05
00942 Anthocyanin biosynthesis	A09100 Metabolism	49	1527	326	20317	2.49251e-06	1.99986	[Solyc10g008665.1.1, Solyc05g005930.3.1, Solyc01g107080.3.1, Solyc08g005770.3.1, Solyc06g082300.4.1, Solyc07g043490.1.1, Solyc06g051130.1.1, Solyc08g006410.5.1, Solyc02g070020.1.1, Solyc05g010685.1.1, Solyc12g096770.1.1, Solyc12g009920.1.1, Solyc12g096870.1.1, Solyc08g006330.3.1, Solyc10g083860.3.1, Solyc04g016220.5.1, Solyc07g006680.1.1, Solyc10g085240.1.1, Solyc04g008310.3.1, Solyc10g008650.3.1…	1.13122e-05
00230 Purine metabolism	A09100 Metabolism	136	1527	1229	20317	2.5931e-06	1.47234	[Solyc01g111950.4.1, Solyc12g008980.3.1, Solyc03g044160.3.1, Solyc07g056540.3.1, Solyc07g062040.3.1, Solyc02g091470.3.1, Solyc02g014030.3.1, Solyc04g007400.4.1, Solyc05g055330.3.1, Solyc01g007130.3.1, Solyc09g011070.1.1, Solyc05g023760.3.1, Solyc06g054410.4.1, Solyc04g007390.4.1, Solyc09g007510.3.1, Solyc07g062170.3.1, Solyc03g082450.3.1, Solyc06g065260.3.1, Solyc09g007940.3.1, Solyc05g047600.5.1…	1.15466e-05
00565 Ether lipid metabolism	A09100 Metabolism	65	1527	482	20317	3.02476e-06	1.79427	[Solyc05g005930.3.1, Solyc03g025390.3.1, Solyc06g082300.4.1, Solyc07g043490.1.1, Solyc06g053980.3.1, Solyc04g007400.4.1, Solyc08g006410.5.1, Solyc02g070020.1.1, Solyc12g005040.2.1, Solyc02g065060.3.1, Solyc05g010685.1.1, Solyc12g040800.2.1, Solyc04g007390.4.1, Solyc12g009920.1.1, Solyc03g019670.3.1, Solyc10g079420.1.1, Solyc12g096870.1.1, Solyc08g006330.3.1, Solyc04g011540.4.1, Solyc10g083860.3.1…	1.32193e-05
00520 Amino sugar and nucleotide sugar metabolism	A09100 Metabolism	59	1527	428	20317	4.29964e-06	1.83412	[Solyc03g025390.3.1, Solyc02g082920.5.1, Solyc10g017970.1.1, Solyc04g072850.5.1, Solyc12g006370.3.1, Solyc04g071650.4.1, Solyc01g097000.3.1, Solyc02g093440.4.1, Solyc03g112320.4.1, Solyc02g067060.3.1, Solyc07g014640.3.1, Solyc08g076790.3.1, Solyc03g116230.4.1, Solyc02g084210.1.1, Solyc05g046340.2.1, Solyc09g007940.3.1, Solyc02g082930.3.1, Solyc04g082750.3.1, Solyc10g017980.1.1, Solyc03g097050.3.1…	1.84493e-05
00860 Porphyrin metabolism	A09100 Metabolism	73	1527	569	20317	4.77289e-06	1.70699	[Solyc05g005930.3.1, Solyc01g108520.2.1, Solyc03g025390.3.1, Solyc10g079480.1.1, Solyc06g082300.4.1, Solyc12g006370.3.1, Solyc07g043490.1.1, Solyc01g108775.2.1, Solyc06g053980.3.1, Solyc04g007400.4.1, Solyc08g006410.5.1, Solyc02g070020.1.1, Solyc02g065060.3.1, Solyc05g010685.1.1, Solyc02g065280.3.1, Solyc04g007390.4.1, Solyc12g009920.1.1, Solyc12g096870.1.1, Solyc01g108730.3.1, Solyc08g006330.3.1…	2.01143e-05
99977 Transport	A09190 Not Included in Pathway or Brite	28	1527	148	20317	4.83445e-06	2.51719	[Solyc08g078950.3.1, Solyc05g005960.3.1, Solyc03g120570.3.1, Solyc02g070280.3.1, Solyc03g113430.3.1, Solyc08g061010.4.1, Solyc10g024490.2.1, Solyc08g048290.4.1, Solyc01g103030.3.1, Solyc04g079530.3.1, Solyc11g072580.2.1, Solyc08g066940.4.1, Solyc04g005790.3.1, Solyc04g079520.3.1, Solyc05g005920.4.1, Solyc01g096880.4.1, Solyc05g006920.4.1, Solyc06g050900.3.1, Solyc09g014220.3.1, Solyc05g009500.3.1…	2.00163e-05
04626 Plant-pathogen interaction	A09150 Organismal Systems	258	1527	2686	20317	1.12626e-05	1.27801	[Solyc06g008300.4.1, Solyc02g091470.3.1, Solyc02g014030.3.1, Solyc06g069850.3.1, Solyc04g007400.4.1, Solyc09g090130.3.1, Solyc10g084340.2.1, Solyc10g079070.2.1, Solyc02g076690.3.1, Solyc05g023760.3.1, Solyc03g111730.3.1, Solyc04g007390.4.1, Solyc09g007510.3.1, Solyc01g094360.3.1, Solyc07g062170.3.1, Solyc03g082450.3.1, Solyc08g082210.4.1, Solyc03g116100.3.1, Solyc07g062700.3.1, Solyc06g006010.4.1…	4.58271e-05
04712 Circadian rhythm - plant	A09150 Organismal Systems	181	1527	1798	20317	2.17691e-05	1.3394	[Solyc01g111950.4.1, Solyc03g044160.3.1, Solyc10g083230.1.1, Solyc07g062040.3.1, Solyc11g013240.3.1, Solyc02g091470.3.1, Solyc06g069850.3.1, Solyc04g007400.4.1, Solyc09g011070.1.1, Solyc09g090130.3.1, Solyc08g080150.1.1, Solyc10g079070.2.1, Solyc05g023760.3.1, Solyc09g074830.3.1, Solyc04g007390.4.1, Solyc01g094360.3.1, Solyc09g007510.3.1, Solyc12g089240.2.1, Solyc07g062170.3.1, Solyc03g082450.3.1…	8.70764e-05
00053 Ascorbate and aldarate metabolism	A09100 Metabolism	81	1527	693	20317	4.641e-05	1.55515	[Solyc07g052240.3.1, Solyc05g005930.3.1, Solyc03g025390.3.1, Solyc11g005380.2.1, Solyc06g060250.3.1, Solyc06g082300.4.1, Solyc07g043490.1.1, Solyc02g093440.4.1, Solyc11g010120.2.1, Solyc08g006410.5.1, Solyc02g070020.1.1, Solyc12g042470.2.1, Solyc05g010685.1.1, Solyc02g084210.1.1, Solyc12g009920.1.1, Solyc12g096870.1.1, Solyc02g079480.1.1, Solyc04g082750.3.1, Solyc03g082560.3.1, Solyc08g006330.3.1…	0.000182546
09150 Organismal Systems	A09150 Organismal Systems	305	1527	3319	20317	5.42126e-05	1.22268	[Solyc10g083230.1.1, Solyc06g008300.4.1, Solyc02g091470.3.1, Solyc06g069850.3.1, Solyc02g014030.3.1, Solyc04g007400.4.1, Solyc09g090130.3.1, Solyc08g080150.1.1, Solyc10g084340.2.1, Solyc10g079070.2.1, Solyc02g076690.3.1, Solyc05g023760.3.1, Solyc03g111730.3.1, Solyc04g007390.4.1, Solyc01g094360.3.1, Solyc09g007510.3.1, Solyc12g089240.2.1, Solyc07g062170.3.1, Solyc03g082450.3.1, Solyc08g082210.4.1…	0.000209741
09159 Environmental adaptation	A09150 Organismal Systems	305	1527	3319	20317	5.42126e-05	1.22268	[Solyc10g083230.1.1, Solyc06g008300.4.1, Solyc02g091470.3.1, Solyc06g069850.3.1, Solyc02g014030.3.1, Solyc04g007400.4.1, Solyc09g090130.3.1, Solyc08g080150.1.1, Solyc10g084340.2.1, Solyc10g079070.2.1, Solyc02g076690.3.1, Solyc05g023760.3.1, Solyc03g111730.3.1, Solyc04g007390.4.1, Solyc01g094360.3.1, Solyc09g007510.3.1, Solyc12g089240.2.1, Solyc07g062170.3.1, Solyc03g082450.3.1, Solyc08g082210.4.1…	0.000209741
00910 Nitrogen metabolism	A09100 Metabolism	38	1527	283	20317	0.000353181	1.78656	[Solyc11g011380.2.1, Solyc02g067750.4.1, Solyc02g092860.3.1, Solyc11g007540.2.1, Solyc12g042480.3.1, Solyc12g006370.3.1, Solyc09g092640.3.1, Solyc10g087010.3.1, Solyc01g108630.3.1, Solyc01g108210.4.1, Solyc09g092670.3.1, Solyc02g082410.4.1, Solyc08g048290.4.1, Solyc07g064160.3.1, Solyc02g062860.3.1, Solyc09g013150.4.1, Solyc06g065630.3.1, Solyc02g090350.4.1, Solyc10g085500.2.1, Solyc09g092580.4.1…	0.00132303
09183 Protein families: signaling and cellular processes	A09180 Brite Hierarchies	593	1527	7101	20317	0.00055687	1.11111	[Solyc06g076160.4.1, Solyc03g117870.3.1, Solyc04g064620.4.1, Solyc06g062800.5.1, Solyc07g056540.3.1, Solyc02g091470.3.1, Solyc02g014030.3.1, Solyc04g007400.4.1, Solyc04g082120.3.1, Solyc05g055330.3.1, Solyc03g093260.3.1, Solyc02g065550.4.1, Solyc10g085950.2.1, Solyc08g068610.3.1, Solyc05g023760.3.1, Solyc06g071820.3.1, Solyc03g111730.3.1, Solyc04g007390.4.1, Solyc10g051120.3.1, Solyc12g042170.4.1…	0.00205346
00590 Arachidonic acid metabolism	A09100 Metabolism	44	1527	351	20317	0.00057599	1.66789	[Solyc10g078680.3.1, Solyc03g096545.1.1, Solyc11g022400.1.1, Solyc10g086620.2.1, Solyc09g011650.4.1, Solyc03g025390.3.1, Solyc09g009530.4.1, Solyc01g099150.5.1.1, Solyc01g108775.2.1, Solyc04g007400.4.1, Solyc01g099190.4.1, Solyc07g045080.3.1, Solyc09g007150.3.1, Solyc03g044740.5.1, Solyc02g065060.3.1, Solyc01g099160.5.1, Solyc03g113460.1.1, Solyc09g011490.3.1, Solyc05g006740.5.1, Solyc12g099430.2…	0.00209129
00630 Glyoxylate and dicarboxylate metabolism	A09100 Metabolism	43	1527	346	20317	0.00078927	1.65353	[Solyc11g011380.2.1, Solyc10g076510.2.1, Solyc03g117870.3.1, Solyc08g007040.3.1, Solyc12g008980.3.1, Solyc12g006370.3.1, Solyc07g056540.3.1, Solyc03g034220.3.1, Solyc08g082620.3.1, Solyc05g050010.3.1, Solyc03g116530.3.1, Solyc02g085940.5.1, Solyc01g095080.3.1, Solyc12g099930.2.1, Solyc11g010960.2.1, Solyc01g095750.3.1, Solyc01g103590.4.1, Solyc10g007600.3.1, Solyc08g066260.3.1, Solyc06g008920.3.1…	0.00282224
00061 Fatty acid biosynthesis	A09100 Metabolism	41	1527	326	20317	0.000816048	1.67335	[Solyc02g063140.4.1, Solyc10g086620.2.1, Solyc03g025390.3.1, Solyc03g117870.3.1, Solyc08g082620.3.1, Solyc06g059740.4.1, Solyc04g007400.4.1, Solyc11g008680.2.1, Solyc08g083280.3.1, Solyc07g045080.3.1, Solyc01g107590.3.1, Solyc02g065060.3.1, Solyc11g010960.2.1, Solyc03g113460.1.1, Solyc01g095750.3.1, Solyc07g043550.3.1, Solyc12g056600.3.1, Solyc04g007390.4.1, Solyc06g008920.3.1, Solyc03g025410.4.1…	0.00287444
00561 Glycerolipid metabolism	A09100 Metabolism	47	1527	393	20317	0.00106356	1.5912	[Solyc09g009530.4.1, Solyc01g010160.3.1, Solyc09g092330.3.1, Solyc11g005380.2.1, Solyc06g060250.3.1, Solyc01g094700.5.1, Solyc03g098290.4.1, Solyc01g098140.4.1, Solyc03g005020.3.1, Solyc01g098110.5.1, Solyc07g039510.4.1, Solyc10g079110.2.1, Solyc03g044740.5.1, Solyc12g042470.2.1, Solyc04g010250.3.1, Solyc12g040640.2.1, Solyc12g099430.2.1, Solyc12g098850.2.1, Solyc01g074030.3.1, Solyc01g080220.3.1…	0.00369118
00536 Glycosaminoglycan binding proteins	A09180 Brite Hierarchies	12	1527	60	20317	0.00147769	2.66103	[Solyc06g009130.3.1, Solyc02g077050.3.1, Solyc03g093260.3.1, Solyc07g007550.3.1, Solyc03g115500.3.1, Solyc12g088670.2.1, Solyc03g093250.2.1, Solyc02g076690.3.1, Solyc02g077040.4.1, Solyc11g008260.2.1, Solyc03g111730.3.1, Solyc02g087980.3.1]	0.00505413
00051 Fructose and mannose metabolism	A09100 Metabolism	33	1527	255	20317	0.0015659	1.72185	[Solyc09g092330.3.1, Solyc06g059740.4.1, Solyc01g079790.5.1, Solyc02g093440.4.1, Solyc08g083280.3.1, Solyc07g045080.3.1, Solyc01g107590.3.1, Solyc11g010960.2.1, Solyc12g042470.2.1, Solyc07g065900.3.1, Solyc06g068440.5.1, Solyc01g110360.3.1, Solyc07g043550.3.1, Solyc05g046340.2.1, Solyc02g084210.1.1, Solyc01g109790.3.1, Solyc09g007940.3.1, Solyc07g056140.3.1, Solyc04g082750.3.1, Solyc03g082560.3.1…	0.00527931
00960 Tropane, piperidine and pyridine alkaloid biosynthesis	A09100 Metabolism	36	1527	289	20317	0.00193823	1.65739	[Solyc10g008665.1.1, Solyc01g107080.3.1, Solyc02g063140.4.1, Solyc10g086620.2.1, Solyc03g025390.3.1, Solyc02g089630.3.1, Solyc08g005770.3.1, Solyc05g050010.3.1, Solyc04g007400.4.1, Solyc11g008630.3.1, Solyc06g051130.1.1, Solyc01g095080.3.1, Solyc02g065060.3.1, Solyc11g010960.2.1, Solyc03g113460.1.1, Solyc05g052680.1.1, Solyc12g096770.1.1, Solyc12g056600.3.1, Solyc04g007390.4.1, Solyc03g025410.4.1…	0.00644255
00500 Starch and sucrose metabolism	A09100 Metabolism	42	1527	352	20317	0.00198815	1.58755	[Solyc09g075360.5.1, Solyc01g079170.3.1, Solyc06g076160.4.1, Solyc01g010160.3.1, Solyc04g007910.3.1, Solyc03g083910.6.1, Solyc04g072850.5.1, Solyc03g098290.4.1, Solyc11g008820.2.1, Solyc02g069670.4.1, Solyc01g097000.3.1, Solyc01g079790.5.1, Solyc05g045670.4.1, Solyc04g007160.1.1, Solyc08g082250.3.1, Solyc12g040640.2.1, Solyc01g074030.3.1, Solyc04g078920.3.1, Solyc05g012510.3.1, Solyc12g055970.3.1…	0.00651671
00564 Glycerophospholipid metabolism	A09100 Metabolism	65	1527	603	20317	0.00207953	1.43422	[Solyc09g090360.3.1, Solyc09g083330.3.1, Solyc01g108520.2.1, Solyc03g025390.3.1, Solyc01g094700.5.1, Solyc02g077160.3.1, Solyc07g065120.3.1, Solyc08g014570.3.1, Solyc04g007400.4.1, Solyc12g005040.2.1, Solyc02g065060.3.1, Solyc04g010250.3.1, Solyc01g104030.3.1, Solyc12g040800.2.1, Solyc04g007390.4.1, Solyc03g019670.3.1, Solyc10g079420.1.1, Solyc01g109370.3.1, Solyc02g088230.3.1, Solyc04g077440.4.1…	0.00672285
00250 Alanine, aspartate and glutamate metabolism	A09100 Metabolism	33	1527	263	20317	0.00259558	1.66947	[Solyc11g011380.2.1, Solyc02g089630.3.1, Solyc06g060250.3.1, Solyc12g006370.3.1, Solyc05g050010.3.1, Solyc12g013700.2.1, Solyc01g095080.3.1, Solyc12g099930.2.1, Solyc07g064160.3.1, Solyc02g085350.4.1, Solyc08g068610.3.1, Solyc06g065630.3.1, Solyc08g016770.5.1, Solyc08g066260.3.1, Solyc08g066240.3.1, Solyc01g102490.3.1, Solyc08g068600.3.1, Solyc04g077440.4.1, Solyc08g008110.3.1, Solyc02g089620.3.1…	0.0082778
04136 Autophagy - other	A09140 Cellular Processes	142	1527	1511	20317	0.00292587	1.25039	[Solyc03g113680.4.1, Solyc01g111950.4.1, Solyc03g044160.3.1, Solyc07g062040.3.1, Solyc11g013240.3.1, Solyc02g091470.3.1, Solyc02g014030.3.1, Solyc04g007400.4.1, Solyc01g007130.3.1, Solyc09g011070.1.1, Solyc05g023760.3.1, Solyc09g074830.3.1, Solyc04g007390.4.1, Solyc09g007510.3.1, Solyc07g062170.3.1, Solyc03g082450.3.1, Solyc06g065260.3.1, Solyc05g047600.5.1, Solyc06g006010.4.1, Solyc12g014350.3.1…	0.00920673
99997 Function unknown	A09190 Not Included in Pathway or Brite	52	1527	469	20317	0.00312221	1.4752	[Solyc05g014510.3.1, Solyc05g011820.3.1, Solyc01g108520.2.1, Solyc09g009530.4.1, Solyc03g025390.3.1, Solyc08g014570.3.1, Solyc03g005020.3.1, Solyc06g053980.3.1, Solyc03g044380.3.1, Solyc07g039510.4.1, Solyc04g010250.3.1, Solyc11g027840.2.1, Solyc01g104030.3.1, Solyc12g099430.2.1, Solyc12g042170.4.1, Solyc10g083860.3.1, Solyc11g066020.2.1, Solyc03g063680.3.1, Solyc02g092760.3.1, Solyc10g085920.3.1…	0.0096953
99983 Lipid metabolism	A09190 Not Included in Pathway or Brite	8	1527	36	20317	0.00452633	2.95671	[Solyc09g065240.3.1, Solyc10g078530.2.1, Solyc02g081830.4.1, Solyc10g076600.2.1, Solyc11g069180.2.1, Solyc10g080690.2.1, Solyc05g054370.2.1, Solyc03g111610.3.1]	0.0138729
00333 Prodigiosin biosynthesis	A09100 Metabolism	17	1527	113	20317	0.00455182	2.00166	[Solyc01g094210.2.1, Solyc03g118100.4.1, Solyc10g086620.2.1, Solyc03g025390.3.1, Solyc04g082750.3.1, Solyc04g007400.4.1, Solyc12g055930.3.1, Solyc03g025370.3.1, Solyc07g047800.3.1, Solyc02g065060.3.1, Solyc03g113460.1.1, Solyc04g072033.1.1, Solyc03g097440.3.1, Solyc07g043550.3.1, Solyc12g056600.3.1, Solyc04g007390.4.1, Solyc03g025410.4.1]	0.0137722
03250 Viral life cycle - HIV-1	A09120 Genetic Information Processing	136	1527	1458	20317	0.0046201	1.24109	[Solyc01g111950.4.1, Solyc03g044160.3.1, Solyc07g062040.3.1, Solyc11g013240.3.1, Solyc02g091470.3.1, Solyc02g014030.3.1, Solyc04g007400.4.1, Solyc01g007130.3.1, Solyc09g011070.1.1, Solyc05g023760.3.1, Solyc06g071820.3.1, Solyc09g074830.3.1, Solyc04g007390.4.1, Solyc09g007510.3.1, Solyc07g062170.3.1, Solyc03g082450.3.1, Solyc06g065260.3.1, Solyc05g047600.5.1, Solyc06g006010.4.1, Solyc12g014350.3.1…	0.0138018
00350 Tyrosine metabolism	A09100 Metabolism	50	1527	457	20317	0.00480345	1.45571	[Solyc10g008665.1.1, Solyc01g107080.3.1, Solyc09g011650.4.1, Solyc08g005770.3.1, Solyc06g060250.3.1, Solyc12g006370.3.1, Solyc06g051130.1.1, Solyc08g083280.3.1, Solyc11g010960.2.1, Solyc08g068610.3.1, Solyc12g096770.1.1, Solyc03g123830.5.1, Solyc08g068600.3.1, Solyc04g077440.4.1, Solyc08g008110.3.1, Solyc02g089620.3.1, Solyc07g006680.1.1, Solyc07g054860.1.1, Solyc09g090510.3.1, Solyc03g078440.3.1…	0.0141702
00900 Terpenoid backbone biosynthesis	A09100 Metabolism	40	1527	348	20317	0.00481919	1.52933	[Solyc01g108520.2.1, Solyc09g092330.3.1, Solyc01g009010.3.1, Solyc10g079480.1.1, Solyc12g006370.3.1, Solyc08g082620.3.1, Solyc01g098140.4.1, Solyc02g093440.4.1, Solyc08g076780.2.1, Solyc01g108530.3.1, Solyc07g014640.3.1, Solyc03g007000.4.1, Solyc08g076800.4.1, Solyc08g076790.3.1, Solyc06g068440.5.1, Solyc07g043550.3.1, Solyc02g084210.1.1, Solyc09g091470.3.1, Solyc04g082750.3.1, Solyc02g038740.4.1…	0.0140411
00780 Biotin metabolism	A09100 Metabolism	21	1527	153	20317	0.00527942	1.8262	[Solyc01g094210.2.1, Solyc03g118100.4.1, Solyc10g086620.2.1, Solyc03g025390.3.1, Solyc04g082750.3.1, Solyc04g009960.3.1, Solyc08g082620.3.1, Solyc04g007400.4.1, Solyc12g055930.3.1, Solyc03g025370.3.1, Solyc07g047800.3.1, Solyc02g065060.3.1, Solyc03g113460.1.1, Solyc04g072033.1.1, Solyc03g097440.3.1, Solyc12g006470.2.1, Solyc07g043550.3.1, Solyc12g056600.3.1, Solyc04g007390.4.1, Solyc03g025410.4.1…	0.0151944
09181 Protein families: metabolism	A09180 Brite Hierarchies	588	1527	7204	20317	0.00538613	1.08599	[Solyc02g070950.1.1, Solyc10g083400.1.1, Solyc06g076160.4.1, Solyc05g047530.3.1, Solyc03g117870.3.1, Solyc10g150144.1.1, Solyc06g062800.5.1, Solyc02g091470.3.1, Solyc02g014030.3.1, Solyc04g007400.4.1, Solyc07g041750.3.1, Solyc04g082120.3.1, Solyc04g005050.1.1, Solyc12g010030.3.1, Solyc05g023760.3.1, Solyc10g085500.2.1, Solyc03g111730.3.1, Solyc04g007390.4.1, Solyc03g112040.1.1, Solyc12g042170.4.1…	0.0153148
00901 Indole alkaloid biosynthesis	A09100 Metabolism	10	1527	53	20317	0.00553856	2.51041	[Solyc08g066240.3.1, Solyc08g068600.3.1, Solyc08g066250.4.1, Solyc08g068610.3.1, Solyc08g016770.5.1, Solyc11g011920.2.1, Solyc01g005000.3.1, Solyc03g053130.4.1, Solyc08g066260.3.1, Solyc07g054860.1.1]	0.0155607
00710 Carbon fixation in photosynthetic organisms	A09100 Metabolism	22	1527	164	20317	0.0057508	1.78484	[Solyc02g089630.3.1, Solyc07g062530.3.1, Solyc10g054870.3.1, Solyc10g007290.4.1, Solyc02g069620.4.1, Solyc08g008110.3.1, Solyc07g017950.3.1, Solyc03g034220.3.1, Solyc02g089620.3.1, Solyc05g050010.3.1, Solyc10g007110.3.1, Solyc02g085940.5.1, Solyc01g095080.3.1, Solyc09g009260.3.1, Solyc07g053720.3.1, Solyc04g076880.3.1, Solyc07g065900.3.1, Solyc02g063150.3.1, Solyc06g059840.5.1, Solyc01g110360.3.1…	0.0159669
09125 Information processing in viruses	A09120 Genetic Information Processing	136	1527	1470	20317	0.00609668	1.23095	[Solyc01g111950.4.1, Solyc03g044160.3.1, Solyc07g062040.3.1, Solyc11g013240.3.1, Solyc02g091470.3.1, Solyc02g014030.3.1, Solyc04g007400.4.1, Solyc01g007130.3.1, Solyc09g011070.1.1, Solyc05g023760.3.1, Solyc06g071820.3.1, Solyc09g074830.3.1, Solyc04g007390.4.1, Solyc09g007510.3.1, Solyc07g062170.3.1, Solyc03g082450.3.1, Solyc06g065260.3.1, Solyc05g047600.5.1, Solyc06g006010.4.1, Solyc12g014350.3.1…	0.0167304
00537 Glycosylphosphatidylinositol (GPI)-anchored proteins	A09180 Brite Hierarchies	20	1527	146	20317	0.00651947	1.82263	[Solyc02g077050.3.1, Solyc06g076160.4.1, Solyc01g108520.2.1, Solyc04g007910.3.1, Solyc01g060020.4.1, Solyc02g077040.4.1, Solyc01g098140.4.1, Solyc11g008260.2.1, Solyc01g108530.3.1, Solyc08g074390.3.1, Solyc12g088670.2.1, Solyc12g055840.2.1, Solyc09g074270.3.1, Solyc02g076690.3.1, Solyc12g008580.2.1, Solyc03g111730.3.1, Solyc04g079900.3.1, Solyc07g049370.2.1, Solyc01g059965.1.1, Solyc03g115200.3.1]	0.017685
01006 Prenyltransferases	A09180 Brite Hierarchies	55	1527	523	20317	0.00720445	1.39921	[Solyc05g007120.4.1, Solyc11g056680.1.1, Solyc06g008300.4.1, Solyc02g091860.3.1, Solyc04g008430.1.1, Solyc07g066230.4.1, Solyc01g007130.3.1, Solyc02g072440.4.1, Solyc10g081420.2.1, Solyc02g077630.3.1, Solyc08g016210.3.1, Solyc12g006520.3.1, Solyc03g082450.3.1, Solyc06g065260.3.1, Solyc07g008620.1.1, Solyc06g006010.4.1, Solyc05g026240.3.1, Solyc12g014350.3.1, Solyc12g008400.2.1, Solyc06g048950.3.1…	0.019321
09141 Transport and catabolism	A09140 Cellular Processes	290	1527	3408	20317	0.00947279	1.13219	[Solyc03g113680.4.1, Solyc03g025390.3.1, Solyc03g117870.3.1, Solyc12g006370.3.1, Solyc07g056540.3.1, Solyc02g091470.3.1, Solyc02g014030.3.1, Solyc08g082680.3.1, Solyc01g108775.2.1, Solyc04g007400.4.1, Solyc05g055330.3.1, Solyc02g076690.3.1, Solyc05g023760.3.1, Solyc03g111730.3.1, Solyc08g005100.3.1, Solyc04g007390.4.1, Solyc09g007510.3.1, Solyc12g042170.4.1, Solyc07g062170.3.1, Solyc03g082450.3.1…	0.0251189
00260 Glycine, serine and threonine metabolism	A09100 Metabolism	55	1527	534	20317	0.0107414	1.37038	[Solyc03g025390.3.1, Solyc06g060250.3.1, Solyc12g006370.3.1, Solyc12g008980.3.1, Solyc04g009960.3.1, Solyc04g007400.4.1, Solyc08g083280.3.1, Solyc11g010960.2.1, Solyc02g065060.3.1, Solyc06g064550.3.1, Solyc04g007390.4.1, Solyc02g084210.1.1, Solyc03g123830.5.1, Solyc04g082750.3.1, Solyc08g061610.5.1, Solyc04g077440.4.1, Solyc08g008110.3.1, Solyc10g085920.3.1, Solyc12g055930.3.1, Solyc09g090350.3.1…	0.0281663
00360 Phenylalanine metabolism	A09100 Metabolism	29	1527	249	20317	0.0124521	1.5496	[Solyc01g111220.3.1, Solyc02g089630.3.1, Solyc10g086180.2.1, Solyc06g060250.3.1, Solyc12g006370.3.1, Solyc05g050010.3.1, Solyc01g095080.3.1, Solyc07g064160.3.1, Solyc11g010960.2.1, Solyc08g068610.3.1, Solyc06g053670.1.1, Solyc08g016770.5.1, Solyc08g066260.3.1, Solyc08g066240.3.1, Solyc03g123830.5.1, Solyc11g071550.2.1, Solyc08g068600.3.1, Solyc04g077440.4.1, Solyc08g008110.3.1, Solyc01g111210.3.1…	0.0322934
00280 Valine, leucine and isoleucine degradation	A09100 Metabolism	38	1527	347	20317	0.0125328	1.45705	[Solyc11g005380.2.1, Solyc03g117870.3.1, Solyc04g076480.3.1, Solyc06g060250.3.1, Solyc12g008980.3.1, Solyc12g006370.3.1, Solyc08g082620.3.1, Solyc03g116530.3.1, Solyc11g010960.2.1, Solyc01g095750.3.1, Solyc01g103590.4.1, Solyc06g053670.1.1, Solyc10g045270.2.1, Solyc06g008920.3.1, Solyc08g014130.3.1, Solyc09g091470.3.1, Solyc05g032680.4.1, Solyc05g054370.2.1, Solyc05g053550.3.1, Solyc11g069180.2.1…	0.0321494
00270 Cysteine and methionine metabolism	A09100 Metabolism	51	1527	493	20317	0.012621	1.3764	[Solyc09g089690.3.1, Solyc01g108860.3.1, Solyc09g089580.4.1, Solyc08g006770.3.1, Solyc01g006100.4.1, Solyc11g010960.2.1, Solyc06g053140.3.1, Solyc01g101060.4.1, Solyc10g005360.4.1, Solyc12g008340.2.1, Solyc06g064550.3.1, Solyc03g123830.5.1, Solyc07g056670.3.1, Solyc08g008110.3.1, Solyc02g089620.3.1, Solyc02g071380.2.1, Solyc09g008710.1.1, Solyc09g090510.3.1, Solyc09g092380.3.1, Solyc02g089610.2.1…	0.0320274
01001 Protein kinases	A09180 Brite Hierarchies	194	1527	2222	20317	0.0130982	1.16166	[Solyc03g113680.4.1, Solyc01g101110.3.1, Solyc02g091470.3.1, Solyc06g008300.4.1, Solyc02g014030.3.1, Solyc04g007400.4.1, Solyc05g023760.3.1, Solyc04g007390.4.1, Solyc09g007510.3.1, Solyc12g042170.4.1, Solyc07g062170.3.1, Solyc03g082450.3.1, Solyc02g091430.4.1, Solyc07g062700.3.1, Solyc06g006010.4.1, Solyc12g008400.2.1, Solyc03g006260.5.1, Solyc02g079990.3.1, Solyc06g048950.3.1, Solyc01g090240.3.1…	0.0328848
99988 Secondary metabolism	A09190 Not Included in Pathway or Brite	10	1527	61	20317	0.0148851	2.18118	[Solyc02g082910.5.1, Solyc09g075770.3.1, Solyc01g095750.3.1, Solyc03g117870.3.1, Solyc03g031870.3.1, Solyc01g096420.3.1, Solyc06g068650.4.1, Solyc06g035960.3.1, Solyc02g081370.2.1, Solyc06g008920.3.1]	0.0369776
01003 Glycosyltransferases	A09180 Brite Hierarchies	99	1527	1065	20317	0.0157352	1.23682	[Solyc06g082300.4.1, Solyc07g043490.1.1, Solyc07g041750.3.1, Solyc02g070020.1.1, Solyc06g063240.3.1, Solyc06g074630.4.1, Solyc11g013270.2.1, Solyc12g009920.1.1, Solyc12g096870.1.1, Solyc10g005200.3.1, Solyc06g007740.1.1, Solyc01g080610.3.1, Solyc09g008710.1.1, Solyc12g005880.2.1, Solyc10g007040.3.1, Solyc10g085240.1.1, Solyc09g075070.3.1, Solyc04g008310.3.1, Solyc09g061700.3.1, Solyc12g015770.3.1…	0.0386824
04144 Endocytosis	A09140 Cellular Processes	179	1527	2050	20317	0.016835	1.16177	[Solyc05g014510.3.1, Solyc06g011450.3.1, Solyc01g111950.4.1, Solyc03g044160.3.1, Solyc07g062040.3.1, Solyc11g013240.3.1, Solyc02g091470.3.1, Solyc02g014030.3.1, Solyc04g007400.4.1, Solyc01g007130.3.1, Solyc09g011070.1.1, Solyc05g023760.3.1, Solyc09g074830.3.1, Solyc04g007390.4.1, Solyc09g007510.3.1, Solyc12g042170.4.1, Solyc07g062170.3.1, Solyc03g082450.3.1, Solyc06g065260.3.1, Solyc05g047600.5.1…	0.0405415
00330 Arginine and proline metabolism	A09100 Metabolism	39	1527	367	20317	0.0180834	1.4139	[Solyc10g008665.1.1, Solyc01g107080.3.1, Solyc01g111220.3.1, Solyc08g005770.3.1, Solyc10g008660.3.1, Solyc02g089630.3.1, Solyc09g009530.4.1, Solyc11g005380.2.1, Solyc06g060250.3.1, Solyc12g006370.3.1, Solyc09g083130.3.1, Solyc11g008630.3.1, Solyc06g051130.1.1, Solyc07g039510.4.1, Solyc01g098110.5.1, Solyc07g064160.3.1, Solyc04g010250.3.1, Solyc05g052680.1.1, Solyc12g099430.2.1, Solyc01g091170.3.1…	0.043108
99999 Others	A09190 Not Included in Pathway or Brite	11	1527	72	20317	0.0181026	2.03273	[Solyc04g008260.3.1, Solyc07g007670.3.1, Solyc12g010230.2.1, Solyc04g010250.3.1, Solyc04g080920.3.1, Solyc09g083130.3.1, Solyc07g008560.3.1, Solyc06g067950.3.1, Solyc04g016490.4.1, Solyc12g009800.3.1, Solyc04g074950.3.1]	0.0427222
00430 Taurine and hypotaurine metabolism	A09100 Metabolism	12	1527	83	20317	0.0209272	1.92364	[Solyc08g066240.3.1, Solyc08g068600.3.1, Solyc08g066250.4.1, Solyc08g068610.3.1, Solyc12g006370.3.1, Solyc06g065630.3.1, Solyc08g016770.5.1, Solyc11g011920.2.1, Solyc01g005000.3.1, Solyc08g066260.3.1, Solyc07g054860.1.1, Solyc09g090510.3.1]	0.0488993
A09140 Cellular Processes	A09140 Cellular Processes	316	1527	3825	20317	0.0292375	1.0992	[Solyc03g113680.4.1, Solyc03g025390.3.1, Solyc03g117870.3.1, Solyc12g006370.3.1, Solyc07g056540.3.1, Solyc02g091470.3.1, Solyc06g008300.4.1, Solyc02g014030.3.1, Solyc08g082680.3.1, Solyc01g108775.2.1, Solyc04g007400.4.1, Solyc05g055330.3.1, Solyc03g093260.3.1, Solyc02g086350.3.1, Solyc02g076690.3.1, Solyc05g023760.3.1, Solyc03g111730.3.1, Solyc08g005100.3.1, Solyc04g007390.4.1, Solyc09g007510.3.1…	0.0676476
01055 Biosynthesis of vancomycin group antibiotics	A09100 Metabolism	11	1527	78	20317	0.0310247	1.87637	[Solyc05g051010.4.1, Solyc09g092330.3.1, Solyc04g082750.3.1, Solyc10g085920.3.1, Solyc06g068440.5.1, Solyc11g072510.3.1, Solyc07g043550.3.1, Solyc06g073260.3.1, Solyc02g084210.1.1, Solyc12g055930.3.1, Solyc10g018260.1.1]	0.0710857
00523 Polyketide sugar unit biosynthesis	A09100 Metabolism	11	1527	78	20317	0.0310247	1.87637	[Solyc05g051010.4.1, Solyc09g092330.3.1, Solyc04g082750.3.1, Solyc10g085920.3.1, Solyc06g068440.5.1, Solyc11g072510.3.1, Solyc07g043550.3.1, Solyc06g073260.3.1, Solyc02g084210.1.1, Solyc12g055930.3.1, Solyc10g018260.1.1]	0.0710857
01004 Lipid biosynthesis proteins	A09180 Brite Hierarchies	47	1527	476	20317	0.0333267	1.31375	[Solyc02g063140.4.1, Solyc06g076690.4.1, Solyc10g086620.2.1, Solyc03g025390.3.1, Solyc03g117870.3.1, Solyc01g094700.5.1, Solyc03g115930.3.1, Solyc08g082620.3.1, Solyc04g007400.4.1, Solyc01g098110.5.1, Solyc11g008680.2.1, Solyc10g079110.2.1, Solyc12g005040.2.1, Solyc02g065060.3.1, Solyc03g113460.1.1, Solyc01g095750.3.1, Solyc07g043550.3.1, Solyc12g056600.3.1, Solyc04g007390.4.1, Solyc06g008920.3.1…	0.0749057
00620 Pyruvate metabolism	A09100 Metabolism	46	1527	465	20317	0.0340039	1.31621	[Solyc08g061930.4.1, Solyc08g068420.3.1, Solyc06g160230.1.1, Solyc11g005380.2.1, Solyc03g117870.3.1, Solyc06g060250.3.1, Solyc12g008980.3.1, Solyc12g006370.3.1, Solyc06g059740.4.1, Solyc08g082620.3.1, Solyc09g005180.4.1, Solyc03g116530.3.1, Solyc08g083280.3.1, Solyc07g045080.3.1, Solyc01g107590.3.1, Solyc11g010960.2.1, Solyc12g042470.2.1, Solyc01g095750.3.1, Solyc01g103590.4.1, Solyc04g006970.4.1…	0.0757069
00196 Photosynthesis - antenna proteins	A09100 Metabolism	7	1527	42	20317	0.0354934	2.21753	[Solyc02g070970.1.1, Solyc02g070950.1.1, Solyc06g084250.4.1, Solyc03g005780.3.1, Solyc12g011280.2.1, Solyc02g070990.1.1, Solyc09g082690.3.1]	0.0782846
09194 Poorly characterized	A09190 Not Included in Pathway or Brite	58	1527	609	20317	0.0369514	1.26716	[Solyc05g014510.3.1, Solyc05g011820.3.1, Solyc01g108520.2.1, Solyc09g009530.4.1, Solyc03g025390.3.1, Solyc06g062800.5.1, Solyc08g014570.3.1, Solyc03g005020.3.1, Solyc06g053980.3.1, Solyc03g044380.3.1, Solyc07g039510.4.1, Solyc04g010250.3.1, Solyc11g027840.2.1, Solyc01g104030.3.1, Solyc12g099430.2.1, Solyc12g042170.4.1, Solyc10g083860.3.1, Solyc11g066020.2.1, Solyc03g063680.3.1, Solyc02g092760.3.1…	0.0807458
00062 Fatty acid elongation	A09100 Metabolism	24	1527	218	20317	0.0384972	1.46479	[Solyc11g073130.2.1, Solyc01g094210.2.1, Solyc02g063140.4.1, Solyc10g086620.2.1, Solyc03g025390.3.1, Solyc05g053550.3.1, Solyc06g059740.4.1, Solyc04g007400.4.1, Solyc07g045090.3.1, Solyc03g025370.3.1, Solyc09g091510.3.1, Solyc08g083280.3.1, Solyc07g047800.3.1, Solyc07g045080.3.1, Solyc01g107590.3.1, Solyc02g065060.3.1, Solyc11g010960.2.1, Solyc03g113460.1.1, Solyc03g078440.3.1, Solyc06g053670.1.1…	0.0833516
03022 Basal transcription factors	A09120 Genetic Information Processing	142	1527	1648	20317	0.0447332	1.14644	[Solyc01g111950.4.1, Solyc03g044160.3.1, Solyc07g062040.3.1, Solyc11g013240.3.1, Solyc02g091470.3.1, Solyc02g014030.3.1, Solyc04g007400.4.1, Solyc01g007130.3.1, Solyc09g011070.1.1, Solyc05g023760.3.1, Solyc09g074830.3.1, Solyc04g007390.4.1, Solyc09g007510.3.1, Solyc07g062170.3.1, Solyc03g082450.3.1, Solyc06g065260.3.1, Solyc05g047600.5.1, Solyc06g006010.4.1, Solyc12g014350.3.1, Solyc12g008400.2.1…	0.0959731
00790 Folate biosynthesis	A09100 Metabolism	21	1527	189	20317	0.046343	1.47835	[Solyc01g094210.2.1, Solyc03g118100.4.1, Solyc10g086620.2.1, Solyc03g025390.3.1, Solyc03g082560.3.1, Solyc04g007400.4.1, Solyc12g009800.3.1, Solyc03g025370.3.1, Solyc07g007670.3.1, Solyc02g065060.3.1, Solyc12g042470.2.1, Solyc03g113460.1.1, Solyc05g015480.3.1, Solyc08g080180.1.1, Solyc12g088220.2.1, Solyc04g072033.1.1, Solyc03g097440.3.1, Solyc03g098100.4.1, Solyc12g056600.3.1, Solyc04g007390.4.1…	0.0985311

## Sheet: TableS9
TableS9: Differentially expressed genes (DEGs) between pink(Pk) stage and red ripe(RR) stage.
gene	symbol	logFC	logCPM	PValue	FDR	sig
Solyc00g118690		-2.19441	-0.797693	0.00132365	0.00992093	down
Solyc00g160400		-2.03349	0.378584	8.79859e-06	0.000167774	down
Solyc01g005257		-3.60517	1.33891	4.24772e-07	1.34161e-05	down
Solyc01g005800		-3.09203	0.21795	1.57829e-05	0.00027221	down
Solyc01g005830		-2.35724	0.868789	0.000150167	0.00172534	down
Solyc01g005920		-2.25963	0.952647	1.25109e-06	3.37508e-05	down
Solyc01g005980		-3.0743	0.600121	2.98374e-05	0.000457547	down
Solyc01g006810		-2.16834	3.53503	4.70325e-06	0.000101255	down
Solyc01g008130		-3.11957	1.57823	1.52014e-05	0.000263961	down
Solyc01g008510		-2.20605	3.26269	4.12022e-07	1.30943e-05	down
Solyc01g008550	LePAR2	-2.03627	3.09288	1.60188e-05	0.00027566	down
Solyc01g008710		-5.91957	8.24164	0.000109287	0.00132262	down
Solyc01g008790		-2.7812	1.45287	0.00016002	0.00181247	down
Solyc01g008830		-2.80047	-0.26948	3.49135e-07	1.13543e-05	down
Solyc01g009830		-11.0999	0.482376	4.78583e-12	7.8992e-10	down
Solyc01g009870		-5.84293	-0.852317	1.09557e-06	3.03621e-05	down
Solyc01g010180		-5.27786	3.95036	7.38385e-18	6.29678e-15	down
Solyc01g010310		-3.13461	2.41867	8.36215e-05	0.00106877	down
Solyc01g010930		-2.75333	-0.597454	0.000363709	0.00351476	down
Solyc01g014560		-2.23566	1.32201	1.09581e-06	3.03621e-05	down
Solyc01g056850		-4.96435	2.94666	4.0291e-12	6.79635e-10	down
Solyc01g057770		-2.46786	7.79883	9.81096e-06	0.000183433	down
Solyc01g058170		-2.12443	-0.230082	0.000826114	0.00685451	down
Solyc01g058270		-2.28328	0.151107	0.00132594	0.00992538	down
Solyc01g058320		-4.16925	2.61282	1.31627e-08	6.71252e-07	down
Solyc01g059880		-2.3807	5.3299	2.39804e-07	8.2165e-06	down
Solyc01g065510		-2.39976	0.491174	0.00011969	0.00142202	down
Solyc01g066640		-5.80341	-0.523532	3.12227e-05	0.000473119	down
Solyc01g067090		2.14042	7.47208	1.92161e-05	0.000318884	up
Solyc01g067440		-2.08403	2.58734	1.2532e-05	0.000224465	down
Solyc01g074000		4.1881	3.62018	5.83556e-08	2.37602e-06	up
Solyc01g079110		4.22565	1.97681	1.03416e-13	2.48038e-11	up
Solyc01g079470		-7.63992	2.49784	7.53708e-06	0.000150252	down
Solyc01g079580		-3.23348	0.503216	2.45962e-06	5.92703e-05	down
Solyc01g079620	y/SlMYB12	-4.17852	4.89877	2.60545e-07	8.84814e-06	down
Solyc01g079660		-3.23016	6.60014	0.00019777	0.00214542	down
Solyc01g079670		-6.92455	2.08983	6.56847e-07	1.94748e-05	down
Solyc01g080070	SlHMA3	-3.20528	0.317845	2.78331e-05	0.000434626	down
Solyc01g080280		-8.44946	6.01137	2.83685e-13	6.40378e-11	down
Solyc01g080610		4.88506	-0.205866	1.27351e-05	0.000227572	up
Solyc01g080900		-2.4141	3.95921	5.25345e-14	1.44001e-11	down
Solyc01g081480		-2.01597	-0.413248	9.57714e-05	0.00119132	down
Solyc01g086800		5.6181	0.873299	1.63056e-07	5.90309e-06	up
Solyc01g086820		6.06176	3.82285	2.02806e-11	2.68368e-09	up
Solyc01g087020		-2.42929	5.81443	1.16777e-07	4.41509e-06	down
Solyc01g087070		-2.31354	-0.525447	0.000350617	0.00341062	down
Solyc01g087590		-3.55021	4.29336	1.13651e-07	4.3075e-06	down
Solyc01g087820		-2.66106	-0.209494	0.00111844	0.00869265	down
Solyc01g088480		-2.22857	3.91671	4.18802e-08	1.81599e-06	down
Solyc01g088660		-2.69855	5.51699	2.96449e-10	2.67676e-08	down
Solyc01g090360		4.35505	2.82717	5.12111e-16	2.38209e-13	up
Solyc01g091100		5.00447	3.3482	5.28437e-08	2.21022e-06	up
Solyc01g091330		-3.82397	0.139449	3.43317e-05	0.000513137	down
Solyc01g091420		-2.17255	0.0942947	0.000279331	0.00283064	down
Solyc01g091530		-2.28666	5.54503	0.000327849	0.00322595	down
Solyc01g091590		-5.10626	5.25446	2.33284e-09	1.57057e-07	down
Solyc01g091910		-3.03384	6.12278	1.71515e-06	4.40996e-05	down
Solyc01g094010		-4.69754	2.54144	3.62303e-08	1.59809e-06	down
Solyc01g095140		-5.47963	6.528	4.27768e-08	1.83931e-06	down
Solyc01g095150		-2.11407	8.27841	2.03789e-07	7.13608e-06	down
Solyc01g095630		-2.72835	5.40281	2.90505e-08	1.32322e-06	down
Solyc01g095720		-2.16694	2.65534	1.17696e-07	4.42802e-06	down
Solyc01g095920		-3.69453	4.66136	0.000101642	0.00124916	down
Solyc01g096040		-3.51901	8.18272	2.28131e-07	7.92348e-06	down
Solyc01g096220		-3.1562	4.40195	6.59117e-11	7.17549e-09	down
Solyc01g096330		-3.23514	0.717287	3.92991e-07	1.25675e-05	down
Solyc01g096670		-2.06958	3.92696	1.31832e-11	1.82308e-09	down
Solyc01g096730		-2.3121	2.62253	6.0348e-05	0.000819772	down
Solyc01g097000		-7.23688	0.480055	5.25801e-07	1.61421e-05	down
Solyc01g097240		-3.36392	5.57766	9.39725e-05	0.00117179	down
Solyc01g097510		-3.68245	1.49785	2.69641e-09	1.77639e-07	down
Solyc01g098400		2.85641	6.56975	1.84314e-17	1.2301e-14	up
Solyc01g098490		-2.07621	1.87321	0.000985313	0.00782844	down
Solyc01g098560		-2.28902	2.43499	0.000921249	0.00740764	down
Solyc01g098600		-3.24425	1.29317	0.000401587	0.00382642	down
Solyc01g098710		3.77656	4.04472	6.66275e-14	1.76333e-11	up
Solyc01g098720		6.0017	0.106892	5.00246e-05	0.000706419	up
Solyc01g099020	SlCGT	-4.96724	-0.0304586	1.61865e-05	0.000277923	down
Solyc01g099200		4.35187	6.00942	1.53281e-05	0.00026556	up
Solyc01g099410		2.17961	5.61772	9.32786e-05	0.00116528	up
Solyc01g099840		-3.56179	3.97837	3.68729e-07	1.18907e-05	down
Solyc01g099920		-2.08804	4.62921	6.79189e-07	1.99928e-05	down
Solyc01g099960		2.40784	0.711755	0.00108423	0.00846542	up
Solyc01g100040		-3.0562	3.06244	1.10678e-08	5.77862e-07	down
Solyc01g100750		-4.17762	2.96187	2.94498e-05	0.00045296	down
Solyc01g100770		-3.61776	4.61421	1.27893e-17	8.92342e-15	down
Solyc01g100930		-3.64951	0.885674	3.32803e-11	4.16058e-09	down
Solyc01g102270		3.13685	4.47528	6.84078e-11	7.39479e-09	up
Solyc01g102280		3.60341	3.00017	8.54426e-12	1.29432e-09	up
Solyc01g102940		-3.70309	3.13006	3.91072e-06	8.61257e-05	down
Solyc01g103030		-2.82144	3.04379	6.64443e-06	0.000135989	down
Solyc01g103120		2.29841	0.20628	0.000227755	0.00240936	up
Solyc01g103130		2.55787	-0.21847	2.6941e-07	9.07685e-06	up
Solyc01g103250		-3.04823	3.13111	1.87833e-07	6.65875e-06	down
Solyc01g103580		-3.91865	2.48149	1.15267e-10	1.17957e-08	down
Solyc01g103590		-3.52547	5.6923	6.16708e-14	1.66078e-11	down
Solyc01g103660		-5.1927	0.104638	1.72341e-08	8.42493e-07	down
Solyc01g104710		2.17413	9.6106	1.44615e-16	7.16078e-14	up
Solyc01g105030		-5.43503	6.02901	1.95182e-05	0.000322727	down
Solyc01g105050		-7.69741	5.98582	9.40781e-07	2.65948e-05	down
Solyc01g105410		-4.35142	7.38897	8.28544e-09	4.59139e-07	down
Solyc01g106700		3.59215	4.69925	0.00128726	0.00969076	up
Solyc01g107090		-2.93171	1.07072	1.37383e-05	0.000242953	down
Solyc01g107190		-3.56521	4.69592	5.87101e-05	0.000799645	down
Solyc01g107340		-5.24785	1.65733	5.37051e-05	0.000744019	down
Solyc01g107560		-2.1506	3.53285	1.61229e-08	7.98342e-07	down
Solyc01g107850		3.01874	2.75966	5.07533e-05	0.000714738	up
Solyc01g108220		-2.61659	0.950182	0.00123515	0.00938124	down
Solyc01g108240		-2.79676	2.14572	0.00127356	0.00962061	down
Solyc01g108513		-2.60207	4.21855	1.32314e-06	3.51997e-05	down
Solyc01g108630		-9.20733	5.26458	2.90157e-07	9.68242e-06	down
Solyc01g109120		-3.38968	5.27738	0.000135289	0.00158227	down
Solyc01g109180		-4.90478	3.743	8.0017e-07	2.30876e-05	down
Solyc01g109380		-2.94235	1.24066	5.83087e-08	2.37602e-06	down
Solyc01g109680		4.48768	3.32381	0.000561111	0.00501634	up
Solyc01g109930		-2.50143	0.18085	2.11644e-05	0.000342333	down
Solyc01g110000		-3.46288	3.14179	2.07077e-05	0.000338473	down
Solyc01g110190		-3.10729	-0.40398	0.000259856	0.00267703	down
Solyc01g110360		-5.36407	3.81762	1.71317e-08	8.40167e-07	down
Solyc01g110430		-2.02343	9.91674	0.0007774	0.00651014	down
Solyc01g111830		-2.11004	4.80739	0.00027567	0.00280606	down
Solyc01g111930		-2.54316	1.91504	2.85412e-05	0.000441504	down
Solyc01g112070		-2.84428	0.342508	0.000514624	0.00465771	down
Solyc01g112260		-2.39323	4.0155	1.07786e-11	1.56087e-09	down
Solyc01g150176		2.16881	4.65185	2.33998e-06	5.67436e-05	up
Solyc02g005110		-5.09407	1.24237	6.22759e-06	0.00012918	down
Solyc02g020940		-6.63937	3.44548	2.6553e-06	6.29967e-05	down
Solyc02g021350		10.0437	-0.583804	1.09067e-17	7.97227e-15	up
Solyc02g021680	SlWRKY35	2.41452	1.69435	0.000404725	0.00384439	up
Solyc02g022850		-3.82294	0.808131	3.79617e-06	8.42919e-05	down
Solyc02g030225		-2.32849	3.93194	0.000277458	0.00281865	down
Solyc02g031960		-2.70526	4.12965	3.11431e-05	0.000472752	down
Solyc02g032100		-2.01423	3.47264	0.000844113	0.00698498	down
Solyc02g032910		-3.77584	3.95307	1.93865e-12	3.46027e-10	down
Solyc02g036350	ACO6/EF501822	-5.53204	9.07272	3.76211e-05	0.000553613	down
Solyc02g055440		-5.13988	-0.678507	0.000825427	0.00685252	down
Solyc02g062130		-2.00028	3.20664	1.41171e-05	0.000248222	down
Solyc02g062340		-3.93013	5.3143	0.000108836	0.00132065	down
Solyc02g063150		-6.27534	0.289947	0.00126207	0.00955264	down
Solyc02g063350		-2.35436	3.26525	8.55157e-06	0.000164083	down
Solyc02g063420		2.20955	6.0323	1.57572e-05	0.000272074	up
Solyc02g063455		3.3875	1.07694	1.91328e-10	1.82415e-08	up
Solyc02g063520		-3.59453	0.191163	8.02877e-12	1.23242e-09	down
Solyc02g065170		-3.51059	0.77209	0.000420758	0.00397454	down
Solyc02g065350		-2.55908	0.924665	6.63356e-06	0.000135948	down
Solyc02g065470		-3.24156	3.60821	3.81575e-09	2.44049e-07	down
Solyc02g065757		3.47915	2.30797	2.72612e-11	3.45834e-09	up
Solyc02g065765		-2.65542	3.67446	2.60731e-11	3.33519e-09	down
Solyc02g066920		-10.6151	0.00960842	1.7351e-08	8.45518e-07	down
Solyc02g067360		-3.41987	1.05602	6.55691e-09	3.90111e-07	down
Solyc02g067690		-2.03116	3.94355	1.19257e-07	4.45022e-06	down
Solyc02g068350		-2.40329	-0.553955	7.01276e-05	0.000927182	down
Solyc02g069110		-2.25389	2.87712	1.55485e-08	7.72391e-07	down
Solyc02g069450		-4.96224	3.10107	4.66808e-06	0.000100639	down
Solyc02g069460		-2.43214	6.43573	0.000564649	0.00503917	down
Solyc02g069670		-2.73283	2.29929	3.96102e-07	1.26407e-05	down
Solyc02g069910		-3.29354	2.05972	5.10495e-07	1.57036e-05	down
Solyc02g069930		-5.11157	4.6081	0.00067046	0.00578503	down
Solyc02g070030		-2.06568	2.83487	2.39481e-05	0.000382123	down
Solyc02g070040		-5.3406	1.3641	5.69545e-11	6.3814e-09	down
Solyc02g070430	SlGA2OX1	2.66114	0.393472	0.000587275	0.00520478	up
Solyc02g070790		-3.72412	1.96997	1.87599e-07	6.65875e-06	down
Solyc02g070800		-3.89121	5.2243	0.00036052	0.00348707	down
Solyc02g070940		-5.31465	4.55435	0.00015201	0.00173989	down
Solyc02g071010		-3.93413	5.29314	0.000895202	0.00726671	down
Solyc02g071030		-5.10354	0.472379	0.000741136	0.00627146	down
Solyc02g071050		-2.4785	3.87983	1.96325e-06	4.93223e-05	down
Solyc02g071060		-4.09671	0.372377	4.03152e-07	1.2839e-05	down
Solyc02g071380		-3.43153	0.624017	1.51947e-08	7.57269e-07	down
Solyc02g071450		-2.09075	3.30843	8.03031e-05	0.00103584	down
Solyc02g071535		3.52978	-0.111018	6.4619e-11	7.13013e-09	up
Solyc02g071620		-2.78833	4.23945	5.56778e-05	0.000763766	down
Solyc02g071920		-4.48843	1.60416	0.000919377	0.00740033	down
Solyc02g072170		-2.44326	0.133031	1.6982e-05	0.000288996	down
Solyc02g072340		6.08908	0.512641	0.000849345	0.00701315	up
Solyc02g072350		12.4718	1.83261	2.88786e-14	8.52475e-12	up
Solyc02g072370		3.98716	4.09432	1.04179e-09	7.6514e-08	up
Solyc02g072440		-9.74124	-0.838639	1.05491e-16	5.78315e-14	down
Solyc02g073580		-3.5118	1.4563	3.57959e-05	0.000530886	down
Solyc02g076730		-2.45114	3.83905	8.01126e-12	1.23242e-09	down
Solyc02g077160		-5.71812	-0.328988	1.08773e-13	2.56871e-11	down
Solyc02g077710		-2.2649	8.7306	0.000255368	0.00264322	down
Solyc02g077790		3.71395	3.1827	5.14635e-10	4.29329e-08	up
Solyc02g078570		-2.03318	5.05581	1.0894e-05	0.000200151	down
Solyc02g079030		-2.78604	2.07235	1.03823e-07	3.98421e-06	down
Solyc02g079160		-2.675	-0.0675135	0.000348537	0.00339901	down
Solyc02g079500		-3.32249	5.70608	7.77209e-11	8.34276e-09	down
Solyc02g079920		-4.81235	2.40256	6.8464e-06	0.000138827	down
Solyc02g079950		-8.13179	7.46425	5.37023e-10	4.43188e-08	down
Solyc02g079990		-10.5365	-0.0695667	1.05225e-14	3.29634e-12	down
Solyc02g080510		-2.37067	5.4184	4.39612e-06	9.57169e-05	down
Solyc02g080540		-5.78694	4.61413	1.13604e-05	0.000206859	down
Solyc02g080620		-3.16029	-0.185913	0.000662131	0.00573572	down
Solyc02g081030		-2.56478	6.20051	0.000186734	0.0020474	down
Solyc02g081600		-3.11324	0.162866	8.2631e-06	0.000160352	down
Solyc02g081730		-2.33216	2.11974	1.59885e-05	0.000275448	down
Solyc02g081980		-4.47696	-0.365413	0.000747657	0.00630233	down
Solyc02g082690		-2.20531	6.3978	1.0704e-09	7.82415e-08	down
Solyc02g082920		-4.10995	3.71552	5.69232e-07	1.72002e-05	down
Solyc02g083700		-5.21052	4.74659	3.62592e-10	3.12685e-08	down
Solyc02g083760		-6.76587	3.32216	6.84403e-18	6.17975e-15	down
Solyc02g083850		-2.94711	0.485002	0.000135871	0.00158482	down
Solyc02g083860		-4.3614	8.2283	1.62597e-06	4.23394e-05	down
Solyc02g084210		-4.59086	-0.387635	5.37048e-06	0.000113393	down
Solyc02g084410		-4.14697	0.33414	2.07293e-05	0.000338473	down
Solyc02g084540		-3.17526	-0.392333	1.19333e-06	3.25742e-05	down
Solyc02g084640		-6.00528	3.53981	2.68152e-06	6.34227e-05	down
Solyc02g084720	TBG6	-2.67873	4.49547	5.1492e-06	0.000109626	down
Solyc02g084770		-10.9226	0.304912	5.28645e-26	1.35245e-22	down
Solyc02g084890		-2.30202	3.91598	8.66408e-06	0.000165827	down
Solyc02g084980		-6.01316	1.68353	1.20254e-10	1.22245e-08	down
Solyc02g085180		-2.30738	3.81955	5.35217e-09	3.28623e-07	down
Solyc02g085240		-2.15957	0.178088	1.85184e-06	4.69072e-05	down
Solyc02g085400		-8.52317	2.16461	1.75522e-06	4.49044e-05	down
Solyc02g085440		-2.03176	-0.192788	0.000109515	0.00132262	down
Solyc02g085760		-5.96672	1.88562	0.00094002	0.0075231	down
Solyc02g085870		-4.9499	6.05538	0.000168057	0.00189403	down
Solyc02g085933		-12.1886	1.55563	5.4492e-05	0.000750855	down
Solyc02g085950		-7.23547	0.909177	0.000120426	0.00142745	down
Solyc02g086300		-3.11061	6.08036	4.64322e-18	4.75156e-15	down
Solyc02g086310		2.80866	5.11677	2.49042e-05	0.000395734	up
Solyc02g086350		-2.84957	-0.707998	0.000193609	0.00210678	down
Solyc02g086650		-5.70747	0.0521912	1.76174e-09	1.21814e-07	down
Solyc02g086900		-3.31226	3.57859	6.50305e-11	7.13013e-09	down
Solyc02g087350		-2.14022	4.89869	0.000204076	0.00219983	down
Solyc02g087500		-4.22133	0.842021	9.03163e-05	0.00113358	down
Solyc02g087770		-2.26833	3.17403	3.34586e-06	7.63133e-05	down
Solyc02g087780		-4.17119	1.06634	2.26823e-06	5.50907e-05	down
Solyc02g087800		-4.64482	1.42546	9.67523e-06	0.000181558	down
Solyc02g087850		-2.14139	2.13005	2.05326e-06	5.11464e-05	down
Solyc02g087870		-3.0281	1.83705	7.17499e-05	0.000942946	down
Solyc02g087910		-5.89257	-1.20715	2.28262e-07	7.92348e-06	down
Solyc02g088090		-4.66058	3.97402	5.80247e-07	1.74986e-05	down
Solyc02g088100		-2.47139	3.3493	7.11667e-06	0.000143738	down
Solyc02g088190		-3.41139	4.00355	0.000238652	0.00250911	down
Solyc02g088630		-3.41659	5.33988	6.29033e-11	6.99686e-09	down
Solyc02g088690		-2.59204	7.16699	2.41472e-15	9.75421e-13	down
Solyc02g088900		-9.23726	-1.31087	7.99438e-10	6.13568e-08	down
Solyc02g089065		-2.43294	6.86434	2.02495e-11	2.68368e-09	down
Solyc02g089140		4.18259	1.63248	1.29336e-06	3.46475e-05	up
Solyc02g089350		-4.95429	1.55915	2.33622e-11	3.03907e-09	down
Solyc02g089620		-3.23695	5.93198	1.18688e-07	4.44357e-06	down
Solyc02g089630		-3.67328	2.60174	0.000206514	0.00222299	down
Solyc02g089740		-2.15044	-0.182196	0.000454276	0.00421338	down
Solyc02g089780		-2.15982	6.77795	0.000508305	0.00461412	down
Solyc02g089960		-3.10396	1.31125	0.000115828	0.00139011	down
Solyc02g090120		2.50135	7.87759	3.98147e-13	8.25886e-11	up
Solyc02g090360		-2.36105	7.83024	5.02402e-06	0.000107547	down
Solyc02g090460		-2.14832	-0.340368	0.000363841	0.00351476	down
Solyc02g090480		-2.02004	0.183546	0.000540181	0.00486321	down
Solyc02g090690		10.3552	-0.257216	7.57622e-13	1.51032e-10	up
Solyc02g091250		-4.75695	2.84452	2.13229e-05	0.000344534	down
Solyc02g091690		-2.09935	3.19167	1.06285e-08	5.60642e-07	down
Solyc02g091890		-2.40803	2.75604	3.60857e-09	2.32738e-07	down
Solyc02g091920		-4.0865	1.92012	0.000681502	0.00586068	down
Solyc02g092530		-2.24846	3.21491	0.000837751	0.00693607	down
Solyc02g092580		4.39288	1.08776	0.000252671	0.00262103	up
Solyc02g092670		-3.67927	5.55723	9.70321e-22	1.48944e-18	down
Solyc02g092940		-2.65051	2.05485	0.000525546	0.00475096	down
Solyc02g092950		2.85715	1.2294	0.000107729	0.00131034	up
Solyc02g093160		-3.76555	1.34899	1.16459e-05	0.000211056	down
Solyc02g093210		-5.84592	1.82973	1.89604e-08	9.03855e-07	down
Solyc02g093280		4.4164	3.04889	2.66343e-17	1.70348e-14	up
Solyc02g093525		-3.06218	1.30856	0.000243592	0.00255405	down
Solyc02g093590		-2.52767	0.583937	0.000326375	0.0032197	down
Solyc02g093700		-2.64087	0.037179	5.62838e-05	0.000770701	down
Solyc02g093980		-2.89399	1.79892	8.33767e-09	4.60371e-07	down
Solyc02g094000		-4.49261	5.75134	1.02531e-07	3.94449e-06	down
Solyc02g094160		2.83548	2.48945	5.46079e-06	0.000114984	up
Solyc02g094390		-2.28724	3.14826	7.82887e-09	4.38588e-07	down
Solyc03g005310		2.17811	4.63775	7.97916e-12	1.23242e-09	up
Solyc03g005600		-2.28002	5.2026	4.75573e-08	2.02217e-06	down
Solyc03g005760		-6.70211	8.57106	8.03233e-07	2.31325e-05	down
Solyc03g005770		-7.5846	6.09732	3.1281e-08	1.41224e-06	down
Solyc03g005780		-5.9765	0.304584	0.000207474	0.00222745	down
Solyc03g006010		-2.37785	3.76457	5.38362e-07	1.64415e-05	down
Solyc03g006240		-5.46456	-0.623308	0.000126004	0.00148553	down
Solyc03g006330		-2.04339	5.13404	7.70638e-05	0.00100163	down
Solyc03g006620		-2.82421	2.6583	0.000660358	0.00572683	down
Solyc03g006915		2.12456	0.510723	3.49192e-06	7.90574e-05	up
Solyc03g006970		-4.49972	2.97769	4.84736e-08	2.04896e-06	down
Solyc03g007030		-4.63462	-1.02296	0.000555865	0.00497523	down
Solyc03g007530		-2.05423	2.09987	9.27527e-05	0.00116035	down
Solyc03g007710		-5.20617	3.10557	1.80785e-05	0.000303948	down
Solyc03g007780		11.7969	1.16163	2.69577e-15	1.06103e-12	up
Solyc03g007860		-2.22855	2.18036	0.00105405	0.00827601	down
Solyc03g007920		-3.17092	0.285263	6.46504e-05	0.000868228	down
Solyc03g007970		-2.00959	0.37512	0.000178002	0.00197565	down
Solyc03g008010		-2.12264	6.24587	0.000660793	0.00572737	down
Solyc03g019710		-2.4987	2.86071	9.29938e-08	3.62298e-06	down
Solyc03g025200		-2.05693	2.41738	5.12623e-05	0.000720583	down
Solyc03g025390		-2.2913	1.56975	1.51389e-07	5.53292e-06	down
Solyc03g025410		-2.38258	0.573017	4.84058e-07	1.50411e-05	down
Solyc03g025730		-2.40811	4.41313	2.57613e-09	1.71184e-07	down
Solyc03g025840		-2.8494	7.90862	4.30306e-14	1.22319e-11	down
Solyc03g026000		-2.81561	-0.165162	7.17308e-05	0.000942946	down
Solyc03g031420		-3.13544	3.37465	3.82989e-10	3.28429e-08	down
Solyc03g032210		-3.45528	0.323045	1.71667e-05	0.000291492	down
Solyc03g033390		4.72469	0.488126	5.5511e-08	2.2993e-06	up
Solyc03g033510		-3.69463	2.15541	8.6064e-15	2.81081e-12	down
Solyc03g034220		-3.39629	5.99176	6.68196e-06	0.0001365	down
Solyc03g034230		-4.11424	0.0803921	0.00113938	0.0088108	down
Solyc03g034240		-10.3125	-0.286054	6.96261e-14	1.78127e-11	down
Solyc03g034320		-2.18144	0.575589	0.000994423	0.00789265	down
Solyc03g034410		3.29469	2.4053	1.14451e-06	3.15976e-05	up
Solyc03g044200		-2.3599	2.60824	0.000368198	0.00354792	down
Solyc03g044330		-4.05735	6.15519	2.33768e-20	2.76026e-17	down
Solyc03g044820		-3.61459	-0.474401	2.94083e-05	0.000452775	down
Solyc03g044900		3.82627	3.22033	3.19434e-05	0.000481189	up
Solyc03g053110		-3.82927	4.37187	9.3584e-06	0.000177129	down
Solyc03g063100	SFT	-3.5455	0.756167	0.00027462	0.00279722	down
Solyc03g065250	SlCER1-1	-2.92016	7.66951	3.81799e-05	0.000559753	down
Solyc03g070390		-6.34991	-0.800496	2.13218e-09	1.44819e-07	down
Solyc03g071570		-2.61765	0.93669	4.35234e-06	9.48984e-05	down
Solyc03g077910		-3.3484	-0.162842	1.15175e-05	0.000209223	down
Solyc03g078150		-3.62753	2.23408	9.38365e-09	5.03633e-07	down
Solyc03g078640		-2.10579	1.24651	2.01028e-05	0.000330738	down
Solyc03g078770		-3.13693	-0.395066	4.85644e-08	2.04896e-06	down
Solyc03g080120		-3.31661	0.5301	9.02294e-05	0.00113358	down
Solyc03g080190	SlS5H	-2.16927	0.876649	0.000606438	0.00535076	down
Solyc03g081330		-2.75055	-0.119938	6.8929e-05	0.000912908	down
Solyc03g082520		-6.49277	2.17927	0.000341556	0.00334154	down
Solyc03g082530		-4.02706	4.72646	0.000186027	0.00204249	down
Solyc03g083360		-3.49864	3.47749	4.29403e-06	9.37602e-05	down
Solyc03g083440		2.39382	5.55092	1.40264e-05	0.00024691	up
Solyc03g083620		-3.63167	9.15933	3.17068e-10	2.81329e-08	down
Solyc03g083730		-8.36252	2.00404	7.28468e-06	0.000146354	down
Solyc03g083960		-4.84233	2.52276	1.16958e-08	6.04479e-07	down
Solyc03g093080		-3.90348	7.93452	3.552e-12	6.05814e-10	down
Solyc03g093110		-3.20137	6.3429	2.32528e-05	0.000372968	down
Solyc03g093120		-2.67889	6.51812	2.15045e-05	0.000347103	down
Solyc03g093130		-2.563	7.50527	7.86031e-06	0.000154953	down
Solyc03g093260		2.19128	0.179979	0.000357072	0.00346026	up
Solyc03g093360		-2.6087	2.57578	0.000180541	0.00199806	down
Solyc03g093540		-3.44508	0.147973	6.69725e-05	0.000893161	down
Solyc03g093550		-3.6149	1.78043	1.77749e-07	6.34521e-06	down
Solyc03g093560		-2.57031	4.47054	1.46651e-08	7.36686e-07	down
Solyc03g093610		-3.09737	1.22766	2.19381e-06	5.37766e-05	down
Solyc03g093800		-3.6214	-0.614103	3.8128e-06	8.44537e-05	down
Solyc03g095600		2.40323	1.05416	0.000175763	0.00195789	up
Solyc03g095770		-2.76997	3.15497	9.03624e-08	3.55657e-06	down
Solyc03g095860		-2.2643	3.03435	2.53903e-07	8.64172e-06	down
Solyc03g095900		-2.03378	8.99345	1.12032e-08	5.82944e-07	down
Solyc03g096730		-2.38719	5.41753	8.70604e-10	6.61572e-08	down
Solyc03g097030		-3.71785	5.16692	0.000601585	0.00531625	down
Solyc03g097430		-4.54232	0.748704	0.00120365	0.00918752	down
Solyc03g097700		-2.60624	8.15169	6.71822e-09	3.95935e-07	down
Solyc03g097750		-2.23598	2.43678	4.50837e-06	9.76071e-05	down
Solyc03g097870	SlSWEET11a	-5.92468	1.20039	0.000145108	0.00167223	down
Solyc03g098660		-3.41594	2.06237	9.78976e-06	0.00018326	down
Solyc03g098795		-2.7375	1.26956	8.10409e-06	0.000158267	down
Solyc03g110980		3.88133	1.59732	2.06294e-06	5.12398e-05	up
Solyc03g111610		-3.12743	0.239406	1.87838e-05	0.000313403	down
Solyc03g111710		-3.63883	3.40692	8.75957e-10	6.62361e-08	down
Solyc03g111930		-3.14714	0.131639	4.887e-08	2.05522e-06	down
Solyc03g112170		4.27421	7.40548	0.000501597	0.00457254	up
Solyc03g112200		-2.41021	4.11121	9.33242e-10	7.02219e-08	down
Solyc03g112210		-2.12878	1.60987	6.54085e-05	0.000876646	down
Solyc03g112330		2.30951	1.20711	1.48901e-05	0.000259142	up
Solyc03g113240		-3.08875	4.58656	0.000117233	0.00140151	down
Solyc03g113280		-4.67151	2.82342	1.39007e-24	2.66721e-21	down
Solyc03g113420		-2.82562	1.89828	0.000434875	0.00406042	down
Solyc03g113430		-3.20641	1.97455	0.000859853	0.00707328	down
Solyc03g113450		-2.48695	-0.209398	0.000438904	0.00408809	down
Solyc03g113480		-4.60299	-0.530476	0.000274418	0.00279702	down
Solyc03g114150		-3.39096	3.49962	3.8581e-23	6.5802e-20	down
Solyc03g114160		-3.4881	1.88549	0.000225523	0.00239238	down
Solyc03g114500		-4.5309	4.612	5.84404e-13	1.18034e-10	down
Solyc03g114720		-2.016	4.4717	4.81581e-10	4.06169e-08	down
Solyc03g114730		-2.39685	3.6908	1.71376e-11	2.32798e-09	down
Solyc03g114740		-2.27003	1.85153	4.46832e-07	1.39977e-05	down
Solyc03g114750		-2.2714	4.45971	0.000311906	0.00309887	down
Solyc03g114800		-6.79453	0.534547	3.57555e-17	2.11095e-14	down
Solyc03g114930		-2.86314	2.1044	0.000894932	0.00726671	down
Solyc03g114960		-2.66402	3.76623	1.6808e-05	0.000286542	down
Solyc03g114970		-2.68711	4.58922	9.99052e-06	0.000185884	down
Solyc03g115060		-2.29251	1.15243	6.42897e-05	0.00086414	down
Solyc03g115220		-5.2674	7.47981	3.69991e-06	8.26689e-05	down
Solyc03g115640		-6.8184	-0.198602	4.74131e-07	1.47925e-05	down
Solyc03g115900		-8.98609	4.77988	4.18829e-06	9.18432e-05	down
Solyc03g115920		2.79846	5.44985	4.14256e-05	0.000602162	up
Solyc03g115980		-2.78058	7.2117	9.46223e-05	0.00117894	down
Solyc03g116220		-6.04436	1.23568	1.31756e-11	1.82308e-09	down
Solyc03g116740		-3.258	4.92506	7.14809e-14	1.79874e-11	down
Solyc03g117180		-2.13701	2.90223	0.000109177	0.00132262	down
Solyc03g117270		-3.72214	-0.185068	0.00123171	0.00936442	down
Solyc03g117300		-2.48437	1.4053	6.28488e-07	1.87326e-05	down
Solyc03g117310		-4.51827	1.92597	7.64835e-07	2.21932e-05	down
Solyc03g117490		-3.147	0.926597	0.000211002	0.00225863	down
Solyc03g117500		-2.47667	3.13138	0.00011156	0.00134415	down
Solyc03g117600		-2.55681	4.73727	8.05515e-09	4.47995e-07	down
Solyc03g117720		-2.97016	0.484373	0.000943589	0.00754379	down
Solyc03g117800		-6.01863	2.36807	0.00028433	0.00287325	down
Solyc03g118130		-2.07788	6.28157	6.68715e-06	0.0001365	down
Solyc03g118150		-2.59454	1.95858	0.000136938	0.00159376	down
Solyc03g118470		-3.47067	4.66075	3.61639e-07	1.17334e-05	down
Solyc03g118510		-3.05647	2.39607	3.5428e-05	0.000526837	down
Solyc03g119150		-5.19984	1.549	0.00103392	0.00814719	down
Solyc03g119250		-4.17654	4.93154	9.78703e-08	3.79371e-06	down
Solyc03g119310		-2.44211	1.07086	2.50301e-06	6.00332e-05	down
Solyc03g119540		-9.34828	-1.2086	4.35963e-12	7.27395e-10	down
Solyc03g119690		-3.37687	6.92663	2.02993e-07	7.13608e-06	down
Solyc03g119930		-2.1023	2.46022	0.0011601	0.00893954	down
Solyc03g119980		-3.24856	4.04047	7.36881e-10	5.74169e-08	down
Solyc03g120020		-4.68034	1.91954	5.59053e-07	1.6926e-05	down
Solyc03g120420		-2.81107	5.81293	5.18435e-18	4.97373e-15	down
Solyc03g120450		-2.54745	1.48286	4.22755e-06	9.2572e-05	down
Solyc03g120840		-4.29235	0.88663	2.55633e-06	6.08368e-05	down
Solyc03g120890		-3.18212	0.852092	5.72547e-05	0.000783297	down
Solyc03g120900		2.12632	4.77453	0.00113182	0.00876117	up
Solyc03g121180		-5.87831	2.36674	0.00015484	0.00176713	down
Solyc03g121300		-6.92969	3.1197	9.74469e-10	7.26122e-08	down
Solyc03g121720		-2.85112	2.76944	1.18173e-09	8.55638e-08	down
Solyc03g122250		-4.75133	3.53379	3.94836e-13	8.25886e-11	down
Solyc03g122340		-2.49316	5.04005	7.57568e-06	0.000150337	down
Solyc03g122350		-3.31827	7.87588	3.43437e-08	1.53249e-06	down
Solyc03g122360		-5.19249	2.70033	4.16074e-07	1.31899e-05	down
Solyc03g123620		-3.18967	4.40511	6.78344e-06	0.000137995	down
Solyc03g123830		-7.5252	5.47812	3.33389e-11	4.16058e-09	down
Solyc03g124110		-3.28287	6.23827	0.000181879	0.00200852	down
Solyc04g005040		-5.41445	4.90212	2.03912e-06	5.10419e-05	down
Solyc04g005050		-2.69535	2.27476	0.000144704	0.00167008	down
Solyc04g005100		-2.19169	6.98217	0.000150824	0.00173054	down
Solyc04g005570		-2.66314	1.85758	3.54128e-08	1.57561e-06	down
Solyc04g006970		-2.12832	5.1858	3.401e-06	7.73413e-05	down
Solyc04g007540		-2.0574	2.66403	8.21876e-07	2.35809e-05	down
Solyc04g007580		-4.28441	3.28551	1.16593e-06	3.20161e-05	down
Solyc04g007620		-2.87145	4.88639	1.54024e-05	0.000266546	down
Solyc04g007770		-3.63788	9.30062	8.41443e-06	0.000162467	down
Solyc04g007780		-2.41719	1.70097	3.88932e-05	0.000569123	down
Solyc04g008040		-4.39174	-0.429151	0.000433773	0.00405506	down
Solyc04g008100		-4.60435	3.23388	0.000881462	0.00719904	down
Solyc04g008310		-3.78004	2.15183	7.55253e-06	0.000150324	down
Solyc04g008670		5.93687	0.722182	1.85169e-06	4.69072e-05	up
Solyc04g008730		-4.32364	3.57443	1.4389e-10	1.41158e-08	down
Solyc04g008820		3.91797	0.137866	1.30766e-06	3.49619e-05	up
Solyc04g009180		-3.21074	2.21444	0.000418373	0.00395933	down
Solyc04g009450		3.51205	3.55614	5.77708e-15	2.01541e-12	up
Solyc04g009860		6.26423	4.95326	0.00062125	0.00546393	up
Solyc04g010200		-5.15201	6.26169	3.80647e-11	4.63724e-09	down
Solyc04g011390		4.74646	4.08732	3.64522e-11	4.47633e-09	up
Solyc04g011540		2.15324	4.79299	4.73955e-11	5.38905e-09	up
Solyc04g011900		-2.16406	0.28784	0.00102393	0.00808504	down
Solyc04g012010		-2.51299	0.134666	1.97613e-05	0.000325817	down
Solyc04g012140		2.21924	8.72087	5.05667e-10	4.24152e-08	up
Solyc04g015070		-2.43047	1.2405	3.18753e-06	7.3137e-05	down
Solyc04g015620		-3.0996	4.12037	3.43293e-08	1.53249e-06	down
Solyc04g016220		-5.96757	2.17609	1.63462e-06	4.2384e-05	down
Solyc04g016330		-3.27413	1.58579	0.000201593	0.00217919	down
Solyc04g016420		-2.25769	1.75062	7.4987e-06	0.000149681	down
Solyc04g016470		-3.13598	8.23902	5.36712e-05	0.000744019	down
Solyc04g050050		-4.2119	1.48383	1.77362e-06	4.52997e-05	down
Solyc04g051350		2.18752	2.05028	6.29111e-05	0.000848582	up
Solyc04g051360		-2.90025	2.31593	0.000190622	0.00207816	down
Solyc04g051490		6.13913	4.86317	2.54546e-06	6.07472e-05	up
Solyc04g051510	cu-3	-3.25875	2.35958	3.97103e-08	1.72678e-06	down
Solyc04g053120		-2.01224	4.02427	1.74155e-08	8.45973e-07	down
Solyc04g054480		-2.50789	5.6762	6.52888e-15	2.22707e-12	down
Solyc04g055170		-2.86483	5.26532	1.43287e-16	7.16078e-14	down
Solyc04g056580		-2.98381	3.09889	0.000117569	0.00140333	down
Solyc04g064620	SlSWEET1b	-3.82851	2.67736	3.93319e-13	8.25886e-11	down
Solyc04g064720		-2.15423	2.38146	0.000868556	0.00711438	down
Solyc04g070980		-2.57936	2.61131	2.26896e-05	0.000364696	down
Solyc04g071150		-2.05454	4.44191	0.000305773	0.00304879	down
Solyc04g071550		-2.05757	0.0459977	0.000449826	0.00417462	down
Solyc04g071700		-2.61404	0.460577	8.90306e-07	2.53547e-05	down
Solyc04g072800		-3.9584	3.51726	4.17991e-09	2.66231e-07	down
Solyc04g073970		-2.1088	2.57192	4.96641e-08	2.08291e-06	down
Solyc04g074080		-2.98243	2.66008	0.000654218	0.00568966	down
Solyc04g074350		-6.13004	-0.617478	2.52053e-09	1.68218e-07	down
Solyc04g074420		-2.87829	0.819646	0.00085013	0.00701517	down
Solyc04g074430		-3.35417	5.35682	7.58051e-06	0.000150337	down
Solyc04g074440		-2.79869	6.97196	7.45235e-05	0.000974391	down
Solyc04g074530		-3.02262	1.94416	3.15678e-07	1.04432e-05	down
Solyc04g074535		-10.7508	0.140399	9.24373e-14	2.25224e-11	down
Solyc04g074830		-2.67099	4.81219	2.784e-06	6.55436e-05	down
Solyc04g074950		-2.93014	3.18367	3.01228e-06	6.97413e-05	down
Solyc04g076660		-2.26692	1.29368	1.90598e-05	0.000317233	down
Solyc04g076860		-2.34564	2.7415	4.72435e-05	0.000669312	down
Solyc04g077050		-4.28297	0.897293	7.67452e-07	2.22272e-05	down
Solyc04g077160		-4.60391	1.86276	7.2207e-12	1.14266e-09	down
Solyc04g077670		-3.88304	1.15715	5.04827e-05	0.000711578	down
Solyc04g077780		-4.02048	3.75848	0.000101407	0.00124727	down
Solyc04g077980		-2.72531	6.88219	2.60573e-05	0.000410236	down
Solyc04g078110		2.93395	3.63807	3.50064e-06	7.91381e-05	up
Solyc04g078340		-5.35294	0.409529	8.04798e-15	2.68557e-12	down
Solyc04g079050		-5.2685	0.767966	1.33003e-12	2.45975e-10	down
Solyc04g079470		-2.05983	1.62007	0.00109534	0.00854119	down
Solyc04g079530		-2.10699	1.56179	3.14767e-06	7.25476e-05	down
Solyc04g080460		-2.08287	3.35673	1.7318e-07	6.211e-06	down
Solyc04g080550		-3.08375	3.73032	2.46001e-13	5.636e-11	down
Solyc04g081290		-3.41797	1.14265	1.5568e-09	1.10124e-07	down
Solyc04g081300		-4.07263	4.81636	1.14611e-12	2.17196e-10	down
Solyc04g081490		-2.72018	7.68628	4.82608e-11	5.44708e-09	down
Solyc04g081530		-2.98892	3.34106	1.71214e-09	1.19461e-07	down
Solyc04g081890		3.79787	7.79106	3.30397e-09	2.15813e-07	up
Solyc04g082270		-3.44842	1.25599	3.89815e-11	4.71154e-09	down
Solyc04g082590		-2.83338	2.31188	2.51958e-07	8.59458e-06	down
Solyc04g082630		-5.86209	6.00194	4.02407e-06	8.83684e-05	down
Solyc04g082750		-2.72551	0.621455	8.06433e-05	0.00103849	down
Solyc04g082900		-2.97754	2.0332	1.86551e-10	1.78972e-08	down
Solyc04g082960		-2.37478	2.83669	7.08666e-10	5.60722e-08	down
Solyc04g150102		3.87768	7.65262	6.42839e-05	0.00086414	up
Solyc05g005080		-2.58162	2.07375	1.20596e-06	3.2648e-05	down
Solyc05g005180		-3.33049	2.65087	5.31396e-06	0.000112665	down
Solyc05g005260		-2.80455	4.47172	2.01661e-05	0.000331423	down
Solyc05g005280		-2.92202	3.62166	3.54154e-05	0.000526837	down
Solyc05g005330		-3.27845	1.44475	5.77482e-06	0.000121098	down
Solyc05g005540		-6.13927	-0.327122	1.03456e-08	5.47602e-07	down
Solyc05g005680		4.26773	0.837461	7.97053e-05	0.00103248	up
Solyc05g005700		-3.10219	5.71789	1.33489e-08	6.78496e-07	down
Solyc05g005760		-2.87321	2.51695	6.21094e-09	3.73402e-07	down
Solyc05g005865		-4.80651	-0.333185	0.000933923	0.00748602	down
Solyc05g005940		-5.84577	1.13688	7.62455e-09	4.31072e-07	down
Solyc05g005960		-5.65893	-0.230122	3.02808e-08	1.37112e-06	down
Solyc05g005990		-2.12752	2.75459	2.85948e-06	6.69101e-05	down
Solyc05g006110		-2.16943	2.12137	0.000476634	0.00440213	down
Solyc05g006630		-2.53291	1.2146	7.51777e-09	4.28988e-07	down
Solyc05g006740		-2.4728	2.61209	2.31988e-07	7.98626e-06	down
Solyc05g007930		-2.11506	0.791002	0.000251397	0.00261599	down
Solyc05g008140		-2.92726	2.18112	1.11636e-05	0.000204001	down
Solyc05g009270		-4.04165	0.924729	1.22247e-12	2.2884e-10	down
Solyc05g009330		-2.7859	3.14127	5.28249e-06	0.000112152	down
Solyc05g009670		-2.34569	0.256758	0.000132402	0.00155261	down
Solyc05g009820		-2.10527	4.24431	2.78678e-08	1.27693e-06	down
Solyc05g012360		-4.58531	-0.585544	4.35136e-05	0.000625992	down
Solyc05g012600		-2.73613	3.03963	6.58973e-05	0.000881119	down
Solyc05g013460		-2.59972	2.34854	0.000232705	0.00245146	down
Solyc05g014300		6.54731	1.76583	6.17224e-05	0.000836222	up
Solyc05g014560		-6.31283	-0.33948	3.18317e-05	0.000480138	down
Solyc05g015330		5.02991	-0.659334	4.78392e-07	1.48952e-05	up
Solyc05g015490		-2.8717	5.4112	0.000908983	0.00735338	down
Solyc05g015840		-3.04951	0.904752	2.35601e-06	5.69523e-05	down
Solyc05g018510		-3.92198	1.24365	1.20461e-06	3.2648e-05	down
Solyc05g018700		-2.27404	5.1547	9.38381e-06	0.000177391	down
Solyc05g025590		-4.27045	5.84912	3.75769e-06	8.3595e-05	down
Solyc05g025810		-6.08712	2.321	2.5332e-08	1.18191e-06	down
Solyc05g026240		-4.64698	0.551188	1.09682e-05	0.00020067	down
Solyc05g026550		-2.96049	2.17114	9.64949e-05	0.00119935	down
Solyc05g032680		-3.18519	2.4354	8.92765e-06	0.000169813	down
Solyc05g032690		-3.25281	1.78595	0.001067	0.00835633	down
Solyc05g041430		-2.39027	0.963679	0.000656371	0.00570491	down
Solyc05g041530		-3.62753	1.99491	0.000432808	0.00405217	down
Solyc05g044630		-2.57644	2.39228	0.000507166	0.00460651	down
Solyc05g049980		-3.34675	3.48806	6.80274e-17	3.86748e-14	down
Solyc05g049990		-2.91518	-0.0867957	0.000117429	0.00140275	down
Solyc05g050007		3.49763	4.40305	3.80149e-21	4.86274e-18	up
Solyc05g050130		-2.89811	3.79426	2.22275e-06	5.42436e-05	down
Solyc05g050220		-2.78698	4.7409	2.04168e-06	5.10419e-05	down
Solyc05g050800		-2.93419	4.64178	5.8552e-07	1.7623e-05	down
Solyc05g050950		3.07635	-0.105526	7.70165e-05	0.00100163	up
Solyc05g050960		2.41881	0.940453	0.000650426	0.00566953	up
Solyc05g050980		-2.86387	3.00929	3.26846e-05	0.000491389	down
Solyc05g051660		-2.09754	1.26061	0.000323105	0.00319911	down
Solyc05g051850		-2.11593	6.64657	6.41929e-06	0.000132619	down
Solyc05g052240		-4.40727	7.87848	9.74794e-07	2.74552e-05	down
Solyc05g052670		3.60685	2.12177	5.24533e-05	0.000731626	up
Solyc05g053000		2.2497	1.82636	0.00130893	0.00982021	up
Solyc05g053310		-2.14692	5.85776	1.11892e-15	4.77094e-13	down
Solyc05g053550		-3.5434	10.8362	3.02251e-05	0.000461648	down
Solyc05g053860		-3.68077	1.31079	1.51192e-11	2.07215e-09	down
Solyc05g053890		-6.01585	-0.706045	0.000140244	0.00162717	down
Solyc05g053930		-3.12407	1.96825	8.29868e-13	1.61246e-10	down
[truncated: 602 more rows]

## Sheet: TableS10
TableS10: GO enrichment of DEGs between pink(Pk) stage and red ripe(RR) stage.
[truncated: 203 more rows]

[truncated: 5 more sheets: TableS11, TableS12, TableS13, TableS14, TableS15]
